# Supplementary material for: Elucidating the Molecular Network Underpinning Hypoxia Adaptation in the Liver of Silver Carp (Hypophthalmichthys molitrix) via Transcriptome Analysis
Source: Animals (Basel). 2025 Dec 12;15(24):3577. doi: 10.3390/ani15243577 (PMC12729696; doi:10.3390/ani15243577)
Supplement: Supplementary file 1 [file animals-15-03577-s001.zip]

Archive with 13 entries (13 files):
- Figure S1.pdf
- Figure S2.pdf
- Table S1.pdf
- Table S10.xlsx
- Table S11.pdf
- Table S2.pdf
- Table S3.pdf
- Table S4.xlsx
- Table S5.xlsx
- Table S6.xlsx
- Table S7.xlsx
- Table S8.xlsx
- Table S9.xlsx
