# Supplementary material for: Elucidating the Molecular Network Underpinning Hypoxia Adaptation in the Liver of Silver Carp (Hypophthalmichthys molitrix) via Transcriptome Analysis
Source: Animals (Basel). 2025 Dec 12;15(24):3577. doi: 10.3390/ani15243577 (PMC12729696; doi:10.3390/ani15243577)
Supplement: Supplementary file 1 [file animals-15-03577-s001.zip › Table S10.xlsx]

## Sheet: Table S10
Table S10. The KEGG enrichment analysis of the 42 overlap genes among "normoxia vs hypoxia", "normoxia vs semi-asphyxia" and "normoxia vs asphyxia".
KEGG_A_class	KEGG_B_class	Pathway	out (13)	All (9688)	Pvalue	Qvalue	Pathway ID	Genes	K_IDs
Cellular Processes	Transport and catabolism	Efferocytosis	2	209	0.0308981	0.364134	ko04148	CAFS_HM_T_00042491;CAFS_HM_T_00058383	K01476+K13302
Metabolism	Carbohydrate metabolism	Butanoate metabolism	1	31	0.0408333	0.364134	ko00650	CAFS_HM_T_00067443	K01907
Metabolism	Amino acid metabolism	Arginine biosynthesis	1	32	0.0421245	0.364134	ko00220	CAFS_HM_T_00042491	K01476
Metabolism	Carbohydrate metabolism	Fructose and mannose metabolism	1	44	0.0574943	0.364134	ko00051	CAFS_HM_T_00002204	K17497
Metabolism	Global and overview maps	Biosynthesis of nucleotide sugars	1	49	0.063831	0.364134	ko01250	CAFS_HM_T_00002204	K17497
Metabolism	Amino acid metabolism	Valine, leucine and isoleucine degradation	1	58	0.0751379	0.364134	ko00280	CAFS_HM_T_00067443	K01907
Organismal Systems	Environmental adaptation	Circadian rhythm	1	60	0.0776334	0.364134	ko04710	CAFS_HM_T_00053195	K03729
Organismal Systems	Excretory system	Aldosterone-regulated sodium reabsorption	1	62	0.0801227	0.364134	ko04960	CAFS_HM_T_00058383	K13302
Metabolism	Amino acid metabolism	Arginine and proline metabolism	1	64	0.0826057	0.364134	ko00330	CAFS_HM_T_00042491	K01476
Metabolism	Carbohydrate metabolism	Amino sugar and nucleotide sugar metabolism	1	64	0.0826057	0.364134	ko00520	CAFS_HM_T_00002204	K17497
Metabolism	Global and overview maps	Biosynthesis of amino acids	1	86	0.109514	0.364134	ko01230	CAFS_HM_T_00042491	K01476
Genetic Information Processing	Folding, sorting and degradation	RNA degradation	1	86	0.109514	0.364134	ko03018	CAFS_HM_T_00002208	K14443
Human Diseases	Endocrine and metabolic disease	Type I diabetes mellitus	1	96	0.121503	0.364134	ko04940	CAFS_HM_T_00074514	K07817
Human Diseases	Infectious disease: bacterial	Staphylococcus aureus infection	1	108	0.135692	0.364134	ko05150	CAFS_HM_T_00086275	K03989
Organismal Systems	Endocrine system	GnRH secretion	1	115	0.143871	0.364134	ko04929	CAFS_HM_T_00009436	K04999
Metabolism	Global and overview maps	Biosynthesis of secondary metabolites	2	541	0.161854	0.364134	ko01110	CAFS_HM_T_00002204;CAFS_HM_T_00042491	K17497+K01476
Human Diseases	Substance dependence	Morphine addiction	1	137	0.169115	0.364134	ko05032	CAFS_HM_T_00009436	K04999
Organismal Systems	Immune system	Complement and coagulation cascades	1	143	0.175879	0.364134	ko04610	CAFS_HM_T_00086275	K03989
Cellular Processes	Cellular community - eukaryotes	Gap junction	1	153	0.18704	0.364134	ko04540	CAFS_HM_T_00041092	K07375
Organismal Systems	Digestive system	Protein digestion and absorption	1	154	0.188148	0.364134	ko04974	CAFS_HM_T_00062436	K01298
Human Diseases	Infectious disease: bacterial	Pertussis	1	154	0.188148	0.364134	ko05133	CAFS_HM_T_00086275	K03989
Organismal Systems	Endocrine system	Glucagon signaling pathway	1	162	0.196965	0.364134	ko04922	CAFS_HM_T_00079643	K16311
Organismal Systems	Digestive system	Pancreatic secretion	1	162	0.196965	0.364134	ko04972	CAFS_HM_T_00062436	K01298
Organismal Systems	Nervous system	Serotonergic synapse	1	166	0.201341	0.364134	ko04726	CAFS_HM_T_00009436	K04999
Human Diseases	Infectious disease: parasitic	Amoebiasis	1	167	0.202431	0.364134	ko05146	CAFS_HM_T_00042491	K01476
Environmental Information Processing	Signal transduction	HIF-1 signaling pathway	1	169	0.204608	0.364134	ko04066	CAFS_HM_T_00039602	K04372
Organismal Systems	Endocrine system	Aldosterone synthesis and secretion	1	170	0.205694	0.364134	ko04925	CAFS_HM_T_00009436	K04999
Metabolism	Global and overview maps	Biosynthesis of cofactors	1	174	0.210025	0.364134	ko01240	CAFS_HM_T_00002204	K17497
Organismal Systems	Environmental adaptation	Circadian entrainment	1	183	0.219691	0.364134	ko04713	CAFS_HM_T_00009436	K04999
Human Diseases	Endocrine and metabolic disease	Alcoholic liver disease	1	187	0.223952	0.364134	ko04936	CAFS_HM_T_00086275	K03989
Human Diseases	Immune disease	Systemic lupus erythematosus	1	188	0.225014	0.364134	ko05322	CAFS_HM_T_00086275	K03989
Organismal Systems	Endocrine system	Estrogen signaling pathway	1	195	0.232409	0.364134	ko04915	CAFS_HM_T_00009436	K04999
Organismal Systems	Nervous system	Retrograde endocannabinoid signaling	1	197	0.23451	0.364134	ko04723	CAFS_HM_T_00009436	K04999
Environmental Information Processing	Signal transduction	mTOR signaling pathway	1	206	0.243899	0.364134	ko04150	CAFS_HM_T_00058383	K13302
Environmental Information Processing	Signal transduction	FoxO signaling pathway	1	209	0.247005	0.364134	ko04068	CAFS_HM_T_00058383	K13302
Organismal Systems	Endocrine system	Parathyroid hormone synthesis, secretion and action	1	214	0.252156	0.364134	ko04928	CAFS_HM_T_00058383	K13302
Organismal Systems	Endocrine system	Insulin signaling pathway	1	216	0.254207	0.364134	ko04910	CAFS_HM_T_00039602	K04372
Organismal Systems	Nervous system	Dopaminergic synapse	1	223	0.261345	0.364507	ko04728	CAFS_HM_T_00009436	K04999
Cellular Processes	Transport and catabolism	Phagosome	1	234	0.272434	0.370231	ko04145	CAFS_HM_T_00041092	K07375
Organismal Systems	Endocrine system	Oxytocin signaling pathway	1	271	0.308617	0.408917	ko04921	CAFS_HM_T_00009436	K04999
Cellular Processes	Cell motility	Motor proteins	1	288	0.324678	0.419705	ko04814	CAFS_HM_T_00041092	K07375
Human Diseases	Neurodegenerative disease	Parkinson disease	1	316	0.350382	0.433914	ko05012	CAFS_HM_T_00041092	K07375
Human Diseases	Infectious disease: viral	Coronavirus disease - COVID-19	1	319	0.353082	0.433914	ko05171	CAFS_HM_T_00086275	K03989
Human Diseases	Neurodegenerative disease	Prion disease	1	327	0.360231	0.433914	ko05020	CAFS_HM_T_00041092	K07375
Human Diseases	Neurodegenerative disease	Huntington disease	1	346	0.376918	0.438264	ko05016	CAFS_HM_T_00041092	K07375
Human Diseases	Infectious disease: bacterial	Salmonella infection	1	350	0.38038	0.438264	ko05132	CAFS_HM_T_00041092	K07375
Human Diseases	Infectious disease: bacterial	Pathogenic Escherichia coli infection	1	371	0.398264	0.449106	ko05130	CAFS_HM_T_00041092	K07375
Human Diseases	Neurodegenerative disease	Amyotrophic lateral sclerosis	1	424	0.441302	0.487271	ko05014	CAFS_HM_T_00041092	K07375
Metabolism	Global and overview maps	Metabolic pathways	3	1854	0.466287	0.504351	ko01100	CAFS_HM_T_00067443;CAFS_HM_T_00002204;CAFS_HM_T_00042491	K01907+K17497+K01476
Environmental Information Processing	Signal transduction	MAPK signaling pathway	1	486	0.488035	0.511668	ko04010	CAFS_HM_T_00039602	K04372
Human Diseases	Neurodegenerative disease	Alzheimer disease	1	492	0.49236	0.511668	ko05010	CAFS_HM_T_00041092	K07375
Environmental Information Processing	Signal transduction	PI3K-Akt signaling pathway	1	536	0.523065	0.533124	ko04151	CAFS_HM_T_00058383	K13302
Human Diseases	Neurodegenerative disease	Pathways of neurodegeneration - multiple diseases	1	601	0.565298	0.565298	ko05022	CAFS_HM_T_00041092	K07375
