# Supplementary material for: Elucidating the Molecular Network Underpinning Hypoxia Adaptation in the Liver of Silver Carp (Hypophthalmichthys molitrix) via Transcriptome Analysis
Source: Animals (Basel). 2025 Dec 12;15(24):3577. doi: 10.3390/ani15243577 (PMC12729696; doi:10.3390/ani15243577)
Supplement: Supplementary file 1 [file animals-15-03577-s001.zip › Table S4.xlsx]

## Sheet: 01_Gene_FPKM
Table S4. The FPKM values for genes across each sample.
Gene_ID	normoxia_1	normoxia_2	normoxia_3	hypoxia_1	hypoxia_2	hypoxia_3	semi-asphyxia_1	semi-asphyxia_2	semi-asphyxia_3	asphyxia_1	asphyxia_2	asphyxia_3
CAFS_HM_G_00000001	0	0	0	0	0	0	0	0	0	0	0	0
CAFS_HM_G_00000002	0.323205	0.0315429	0	0.295227	0.315692	0	5.91e-09	0	8.58e-10	0.152105	0.0754288	0.154484
CAFS_HM_G_00000004	0	5.5892	0	0.582231	0	0	0	0	0	1.55078	0	0
CAFS_HM_G_00000005	0.658074	0.110241	0	0.354944	0.460488	0	0.0477207	0	0.13233	0.105229	0.20749	0.187961
CAFS_HM_G_00000008	0.823529	0	0	0	0	0	0	0	0	0	0.304436	0.269091
CAFS_HM_G_00000009	0	1.98622	0	0	0	0	0	0	0	0	0	0
CAFS_HM_G_00000010	0	0	0	0	0	0	0	0	0	0	0	0
CAFS_HM_G_00000011	0.394027	0.449114	0	0.155159	0.236834	0.175505	0.041658	0.10278	0.0384585	0.275962	0.498892	0
CAFS_HM_G_00000012	1.25725	2.5045	1.8127	2.36492	2.99152	0	0.180665	0	0	1.10126	0	1.42236
CAFS_HM_G_00000014	0.0609297	0.624544	0	0.381498	0.158806	0.0704464	0.139835	0.17236	0.180905	0.339294	0	0.110152
CAFS_HM_G_00000022	0.399696	0	0	0.908606	0.174649	0	0.453598	0	0.465819	0.55574	4.46e-09	1.33994
CAFS_HM_G_00000026	16.268	16.6058	14.6222	18.3304	17.4156	16.0567	15.5406	14.6376	17.3556	12.6952	18.8288	19.0568
CAFS_HM_G_00000029	3.91065	5.73878	3.60008	3.55304	4.34706	3.49964	2.84344	2.91035	1.90775	4.52524	4.03769	3.34185
CAFS_HM_G_00000034	0	0	0	0	0	0	0	0	0	0	0	0
CAFS_HM_G_00000035	0	0	0	0	0	0	0	0	0	0	0	0
CAFS_HM_G_00000036	4.69251	2.28826	3.32686	2.27103	3.17189	2.93052	2.37717	2.42558	4.30358	2.272	4.72991	3.73552
CAFS_HM_G_00000037	3.36806	1.72838	0.922705	2.03676	2.33218	1.39695	0.612048	1.26305	1.31295	0.792103	1.45152	1.80679
CAFS_HM_G_00000039	10.0281	5.72112	7.82097	5.09776	7.42926	6.15467	9.68507	7.71043	10.2002	5.02151	11.0067	9.40629
CAFS_HM_G_00000042	27.7483	18.9018	26.1247	28.7221	27.9857	19.5528	33.1027	19.7283	44.6201	28.509	33.4877	37.6319
CAFS_HM_G_00000051	2.07412	3.44727	2.97654	3.84843	2.68225	2.55934	2.77391	1.42176	2.46186	2.39286	3.73293	2.70431
CAFS_HM_G_00000053	0	0	0	0	0.216533	0	0	0	0	0	0	0
CAFS_HM_G_00000057	1.10435	0.0466325	0.120991	0	0.689673	0.153817	0.666092	0	1.73073	0.13391	0	0.536468
CAFS_HM_G_00000062	1.92688	0.289248	0.647145	0.217324	0.113726	0.273132	0.125209	0.246885	0.069435	0.138061	0	0.0739742
CAFS_HM_G_00000065	0.477023	2.0633	0.261318	0.406468	0.744581	0.830993	1.30694	0.161461	0.903444	0.36141	0.285178	0.514585
CAFS_HM_G_00000068	2.56425	6.41058	3.08991	3.54542	4.5297	2.81897	3.06888	3.17538	2.44347	2.91948	3.56955	2.63955
CAFS_HM_G_00000074	10.0788	33.0951	12.7341	25.6838	16.1377	8.61874	18.6582	8.7562	7.89031	6.76378	8.85569	14.0503
CAFS_HM_G_00000077	0.175206	0.323698	0.479884	1.04534	0.205163	0.203347	1.02081	0	0.387557	0.331963	0.589336	0.531985
CAFS_HM_G_00000081	0.455692	0	0.397126	0	0.711593	0	0.113635	0.0701561	0.576385	0	0	0
CAFS_HM_G_00000084	0.194759	0.128976	0.133342	0.540274	0.418667	0.309824	1.20592	0.123909	0.742617	0.702251	0.437318	0.32982
CAFS_HM_G_00000087	0	0	0	0	0	0	0	0	0.157946	0	0	0.0336728
CAFS_HM_G_00000089	0	0	0	0.0893902	0	0.121972	0.143632	0	0.132325	0	0	0.141373
CAFS_HM_G_00000091	0	0	0	0	0	0	0	0	0	0	0	0
CAFS_HM_G_00000094	0	0.0305722	0.0395436	0.295688	0	0.0334348	0	0.244849	0	0	0	0.117262
CAFS_HM_G_00000097	0.980257	0.991637	1.42607	1.6222	0.934463	1.6102	1.96333	1.53462	2.96665	1.62897	2.47776	1.26809
CAFS_HM_G_00000102	4.99411	3.90675	5.19009	7.94658	6.85586	5.91729	5.76636	5.03226	6.40481	5.15746	9.6315	7.33514
CAFS_HM_G_00000113	0	0	0	0	0	0	0	0	0	0	0	0
CAFS_HM_G_00000114	12.8257	13.9115	11.6861	10.4211	13.0618	10.6676	9.6195	7.89636	15.0167	8.77775	13.2284	14.5997
CAFS_HM_G_00000115	0	0	0	0	0	0	0	0	0	0	0	0
CAFS_HM_G_00000116	0	0	0.29682	0.0411172	0	0.0557287	0	0	0.0306147	0.0365673	0.360552	0.0978962
CAFS_HM_G_00000117	345.1	83.9515	273.571	349.954	286.901	401.649	305.427	225.768	190.515	303.533	332.96	171.319
CAFS_HM_G_00000120	0	0	0	0	0	0	0	0	0	0	0	0
CAFS_HM_G_00000125	5.78463	3.459	4.01737	8.03742	5.01015	4.26492	3.82932	6.98177	4.33122	5.55012	6.06503	4.7968
CAFS_HM_G_00000133	0	0	0	0	0	0	0.0112413	0	0	0	0	0
CAFS_HM_G_00000142	11.6253	9.6083	11.2095	12.4458	7.2227	14.3784	9.25106	10.1757	12.0351	13.134	11.0112	7.79865
CAFS_HM_G_00000144	1.44213	1.95112	1.65335	2.80351	0.838401	1.51553	1.2438	1.13688	3.44377	1.32285	1.85641	1.8141
CAFS_HM_G_00000153	0.0797127	0.0211328	0.0272868	0	0	0.0460787	0	0.0338254	0	0	0.0298406	0
CAFS_HM_G_00000155	3.82312	3.85269	3.56491	2.9231	4.14384	4.39538	3.38921	2.66635	1.52074	2.77771	3.33571	4.00449
CAFS_HM_G_00000158	40.94	50.1942	38.9465	38.6747	33.2543	34.0749	32.7412	41.6624	42.7322	38.419	38.2802	49.7807
CAFS_HM_G_00000161	0.0217084	0	0.0600815	0	0.0339901	0	0	0	0	0	0	0
CAFS_HM_G_00000169	0	0	0	0	0	0	0	0	0	0	0	0
CAFS_HM_G_00000171	0	0.0141878	0	0.0456601	0	0	0	0	0	0	0	0
CAFS_HM_G_00000174	0.0777748	0.0660348	0.0212981	0	0.0486664	0.0179706	0	0.0264147	0.138739	0.189063	0.279588	0.168888
CAFS_HM_G_00000175	42.3531	31.2334	58.2468	53.4797	72.7417	37.8173	40.5575	50.1679	46.9798	75.3538	44.2323	50.7625
CAFS_HM_G_00000177	1.74054	3.10921	0.916792	2.43435	1.7419	1.91677	0.550555	1.51108	0.67678	1.35285	2.00146	1.20433
CAFS_HM_G_00000180	0	0	0	0	0	0	0	0	0	0	0	0
CAFS_HM_G_00000185	0.470776	0.411522	0.21496	0.40024	0.244428	0.183166	0.534325	0.397075	0.0982145	0.711544	0.468091	0.420608
CAFS_HM_G_00000194	0	0	0	0	0	0	0	0	0	0	0	0
CAFS_HM_G_00000196	9.41568	5.15007	8.21431	8.24675	5.0542	5.8156	5.63961	7.08385	10.8214	10.4762	4.62193	8.2543
CAFS_HM_G_00000199	4.82981	3.78364	3.59928	4.96271	4.14382	1.97704	4.47216	2.68388	3.67002	2.9208	3.35975	4.63523
CAFS_HM_G_00000201	0.760209	0.61253	0.365569	0.572495	0.000585242	0.141201	0.442394	1.46458	0.438846	0.908938	0.0950673	0.450262
CAFS_HM_G_00000202	0.0465484	0	0.0637487	0.238002	0	0.162148	0.127561	0.0787872	0.881877	0.14108	0.0695753	0.313909
CAFS_HM_G_00000203	0	0	0	0	0	0	0	0	0	0	0	0
CAFS_HM_G_00000204	0.328177	0.590201	0.53928	1.06379	0.358941	0.684375	0.270501	0.834415	0.249667	0.248946	0.441884	0.26631
CAFS_HM_G_00000206	18.8594	18.8834	15.5207	19.3026	17.0892	14.5595	27.9224	12.2493	19.7845	20.0201	31.7382	14.8921
CAFS_HM_G_00000209	0	0	0	0	0.197605	0	0	0	1.41463	0	0	0.337877
CAFS_HM_G_00000210	0	0	0	0	0	0	0.31634	0	0	0	0	0
CAFS_HM_G_00000213	0	0.360724	0	0	0	0.542132	0	0	0	0	0	0
CAFS_HM_G_00000214	0.058859	0	0	0.0335047	0	0	0	0	0	0	0	0
CAFS_HM_G_00000216	0	0	0	0	0	0	0	0	0.621544	0	0	0
CAFS_HM_G_00000217	0	0	0	0	0	0	0	0	0	0	0	0
CAFS_HM_G_00000222	0.2781	0.0671164	0.0173077	0.10799	0.217565	0	0	0.0429457	0.0161203	0.134471	0	0.137329
CAFS_HM_G_00000227	0.865651	0	0.395313	0	0.29927	0	0	0.809745	0	0	0	0.128447
CAFS_HM_G_00000231	15.8938	22.3296	13.5796	16.8515	10.7167	15.4046	9.4784	6.35498	9.42553	12.2553	16.6138	9.21638
CAFS_HM_G_00000232	0	0	0	0	0	0	0	0	0	0	0	0.0298504
CAFS_HM_G_00000233	0	0	0	0	0	0	0	0	0	0	0	0
CAFS_HM_G_00000235	0.864085	0.859355	0.665515	1.07609	0.844684	0.749005	0.917585	0.366742	0.779335	0.656275	0.754866	0.805851
CAFS_HM_G_00000237	0	0.0419938	0.217725	0.0677758	0.0620745	0.0461006	0.109062	0.134647	0.150894	0.0602671	0.17831	0
CAFS_HM_G_00000239	6.71384	4.21401	6.23283	3.272	2.41914	5.74819	4.93972	4.95336	4.11821	5.04596	3.29023	3.31425
CAFS_HM_G_00000241	0.303013	0.831235	0.414881	0.34515	0.355583	0.247849	0.383041	0.193021	0.418619	0.460483	0.0945748	0.22289
CAFS_HM_G_00000244	53.5411	31.8112	21.8084	49.3062	49.7291	33.6638	14.1037	55.6766	8.76064	36.5354	19.4325	80.8614
CAFS_HM_G_00000253	2.47244	1.98707	1.53434	2.72194	3.15764	2.2277	3.42613	2.12124	1.92562	2.83799	3.37152	3.14895
CAFS_HM_G_00000256	0.472624	0.707448	0.485425	0.402966	0.369068	0.274071	0.0540386	0.466996	0.448611	0.95553	0.824566	0.319183
CAFS_HM_G_00000259	0.711553	1.73961	0.832186	0.51195	0.719985	0.587848	0.260707	0.457851	0.774548	0.633691	0.744868	0.273057
CAFS_HM_G_00000266	1.29186	0.537005	0.885123	0.437694	0.601579	0.152053	0.522871	0	0.637768	0.583324	0.384023	0.171394
CAFS_HM_G_00000267	0	0	0	0	0	0	0	0	0.0194831	0	0	0
CAFS_HM_G_00000270	0	0	0	0	0	0	0	0	0	0	0	0
CAFS_HM_G_00000276	2.46983	1.52196	2.65457	2.80506	3.08496	2.3115	3.78647	3.06267	4.05779	3.86486	3.68928	3.10561
CAFS_HM_G_00000290	0	0.149489	0	0	0	0	0	0	0	0	0	0
CAFS_HM_G_00000291	0	0.0430731	0.167524	0	0	0.0473025	0.0559324	0	0.154757	0	0.182916	0
CAFS_HM_G_00000292	0	0.213269	0	0	0	0	0	0	0	0	0	0.0908385
CAFS_HM_G_00000294	1.46698	3.71522	0.639334	1.02131	3.74207	2.71884	2.45753	1.68935	0.837432	0.605288	1.19437	2.23933
CAFS_HM_G_00000297	0.090898	0.431705	0	0.542265	0.0709519	0.0527632	0.436008	0.0769354	0.0574211	0	0	0.24525
CAFS_HM_G_00000298	0	0	0	0	0	0	0	0	0	0	0	0
CAFS_HM_G_00000299	0.302771	0.156685	0	0.76813	0	0.178839	0	0	0.185707	1.36466	0	0.599913
CAFS_HM_G_00000302	0.469358	1.14884	0.535781	0.66507	0.243696	0.639126	0.639287	0	0.881327	0	0.466689	0
CAFS_HM_G_00000304	0	0	0	0	0	0	0	0	0	0	0	0
CAFS_HM_G_00000306	0.35222	0.0466705	0.0904287	0.112759	0.0688433	0.127296	0.363642	0.112071	0.027998	0.300851	0.197753	0.179027
CAFS_HM_G_00000309	5.06808	8.28302	4.21813	11.7432	6.09202	6.89324	3.20232	5.43134	3.08576	6.91243	5.41646	4.82411
CAFS_HM_G_00000313	7.22379	4.14401	9.2513	6.16156	8.51417	6.09292	7.39179	6.59328	7.21464	5.68257	4.73652	6.71756
CAFS_HM_G_00000316	3.79145	3.58776	3.27274	2.4408	4.31994	1.91977	3.52282	3.28985	3.18732	2.08742	3.76591	3.04007
CAFS_HM_G_00000319	13.0362	11.7863	12.1401	10.9359	11.181	8.53622	12.1154	11.6167	9.22372	7.79712	6.57229	11.6292
CAFS_HM_G_00000326	0.130009	0.495761	0.0712094	0.0443827	0.203233	0.0902728	0.107299	0.176425	0.0990984	0.0789415	0.194596	0.0704301
CAFS_HM_G_00000328	1.60703	0.0880185	0.720872	0.520168	1.29923	0.513178	0.876301	0.375927	0.351825	1.21956	0.787876	1.05034
CAFS_HM_G_00000330	0.472305	0.167082	0.237119	0.188251	0.123139	0.254646	0.151885	0.080203	0.42124	0.143514	0.660271	0.149562
CAFS_HM_G_00000332	9.78388	12.8907	9.14762	7.5031	9.46779	13.0826	9.86984	7.73906	10.1579	10.2257	8.68625	10.2964
CAFS_HM_G_00000376	268.282	108.417	374.253	437.365	307.843	231.393	370.853	139.931	397.864	344.174	269.489	477.743
CAFS_HM_G_00000378	3.31508	2.76022	0.907864	1.57658	2.18427	2.43795	1.79222	2.77216	1.74591	1.50998	4.36013	1.18712
CAFS_HM_G_00000386	0	0	0	0	0	0	0	0	0.145808	0	0	0
CAFS_HM_G_00000387	0	0.0795193	0	0	0.176272	0	0	0	0	0	0.0562605	0
CAFS_HM_G_00000388	0	0.423022	0	0	0	0	0	0	0	0	0	0
CAFS_HM_G_00000389	0.0196568	0	0	0	0	0	0	0.0667314	0	0	0.0294347	0
CAFS_HM_G_00000391	0.45272	0.159497	0.154992	0.257362	0.176783	0.043743	0.155337	0.255661	0.286613	0.572134	0.16927	0.0509738
CAFS_HM_G_00000393	0	0.328241	0	0.268411	0.49196	0.187807	0	0	0	0.476827	0	0.628313
CAFS_HM_G_00000395	0	0.155793	0	0	0	0	0.0674332	0	0	0	0	0
CAFS_HM_G_00000406	3.34386	2.9938	3.3622	2.51828	2.90759	4.22063	1.34487	3.15716	3.96605	0.000152581	6.89656	4.33203
CAFS_HM_G_00000408	0	0	0	0.0810711	0	0	0	0	0	0	0	0
CAFS_HM_G_00000411	0	0	0	0	0	0	0.153112	0.760711	0	0	0.841802	0
CAFS_HM_G_00000412	0	0	0	0	0	0	0	0	0	0	0	0
CAFS_HM_G_00000416	0	0	0	0	0	0	0	0	0	0	0	0
CAFS_HM_G_00000418	2.76374	0.896914	0	3.23691	0.593086	0.223091	4.39926	0	0.118732	5.46597	1.98764	0.763746
CAFS_HM_G_00000420	0	0	0	0	0	0	0	0	0	0	0	0
CAFS_HM_G_00000421	0.638573	0.22213	0	0.361191	0.992748	0	0	0	0	0.320978	0	1.4184
CAFS_HM_G_00000422	0	0	0	0	0	0	0	0	0	0	0	0
CAFS_HM_G_00000425	9.11156	3.56079	4.68163	6.9537	4.42436	8.29044	9.55405	2.8712	5.92893	13.5597	15.0819	1.06095
CAFS_HM_G_00000426	0	0	0	0.326669	0	0	0	0	0	0	0	0
CAFS_HM_G_00000428	0.751085	0.23304	0	1.37406	2.98547	0.431513	0	1.1239	1.85472	2.3494	1.76624	2.67976
CAFS_HM_G_00000437	31.6894	17.2583	12.1703	11.7389	15.9193	16.9296	29.7971	21.2224	12.4657	11.6442	4.2759	8.41803
CAFS_HM_G_00000438	1.3771	0.918212	0.790752	2.69256	1.21556	0.976164	0.947806	0.301533	2.51405	0.876912	1.99525	1.23428
CAFS_HM_G_00000441	0.339895	0.470798	0.358018	0.803303	0.531325	0.242066	0.0359633	0.266098	0.597857	0.436576	0.74355	0.424908
CAFS_HM_G_00000442	0.282914	0.0747877	0.484279	0.180966	0.331478	0.532844	0.194233	0.179784	0.268845	1.23375	0.105798	0.621459
CAFS_HM_G_00000444	4.7422	3.32292	3.36525	2.79276	4.2407	4.30256	3.13276	2.33586	2.77966	2.48328	2.77145	3.78207
CAFS_HM_G_00000448	0	0	0	0	0	0	0	0	0	0	0	0
CAFS_HM_G_00000450	0	0	0	0	0	0	0	0	0	0	0	0
CAFS_HM_G_00000451	0.322893	0.0379325	0.0982607	0.305971	0.0560456	0.374273	0.197031	0.121587	0.136352	0.3265	0	0
CAFS_HM_G_00000454	5.90078	13.4402	7.12579	6.86534	4.35393	6.97719	7.29767	4.97743	8.2628	4.4596	8.56957	5.93194
CAFS_HM_G_00000459	0.996905	1.27084	0.560338	0.914547	1.06739	0.642013	0.43431	0.962796	0.254416	0.622048	1.3365	0.684314
CAFS_HM_G_00000462	0.302144	0.43294	0	0.412916	0	0.541014	0.229058	0.128278	0.962592	0.550882	0.429952	0
CAFS_HM_G_00000463	0.384329	1.03903	0.350809	0.477605	0.419145	0.726109	0.530099	0.455066	0.802232	0.283202	0.697965	0.553656
CAFS_HM_G_00000465	0	0	0	0	0	0	0	0	0	0	0	0
CAFS_HM_G_00000469	0.439046	0.108744	0.240457	0.375019	0.663964	0.236672	0.201742	0.198837	0.522268	0.289076	0.679589	0.417185
CAFS_HM_G_00000473	0	0.00913959	0.0824261	0	0	0.0198496	0.0356077	0	0.0219605	0.0130742	0	0.0116887
CAFS_HM_G_00000474	0.669157	1.99588	0.249904	0.570909	0.950655	0.598822	1.00328	0.618841	0.540294	0.784633	0.864743	0.658511
CAFS_HM_G_00000478	0	0.0191727	0.0247035	0.724651	0.056476	0.0416459	0.0373482	0	0.023033	0	0.12167	0.0980803
CAFS_HM_G_00000479	0	0	0	0	0	0	0	0	0	0	0	0
CAFS_HM_G_00000480	0	0	0	0	0	0	0	0	0	0	0	0
CAFS_HM_G_00000481	0	0	0	0.046472	0	0	0.0125079	0	0	0	0	0
CAFS_HM_G_00000483	13.6975	98.9614	26.9261	237.103	265.602	1089.43	84.967	188.233	82.2637	146.996	347.422	256.503
CAFS_HM_G_00000487	3.56945	2.78982	2.3282	2.905	3.45178	4.13901	2.26678	3.07896	2.41836	3.11761	5.03129	4.13999
CAFS_HM_G_00000491	0.0411966	0	0	0	0	1.91173	0	0.0697684	0.0521112	0	0	0
CAFS_HM_G_00000494	0.432898	0.10148	0.922236	0.163937	0.375382	0.0558647	0.39532	0.0813997	0.850144	0.437291	0.718865	0.778247
CAFS_HM_G_00000500	0.458597	0.995436	0.777455	0.410154	0.409766	1.9699	0.931937	0.852368	1.30546	0.895357	2.25602	1.45043
CAFS_HM_G_00000506	0	0	0	0	0	0	0	0	0	0	0	0
CAFS_HM_G_00000508	0.0367419	0.214358	0.0251543	0.0941254	0.143664	0.106168	0.101226	0.0623748	0.163725	0.0279047	0.0275117	0.0996746
CAFS_HM_G_00000516	28.4736	14.4645	17.6365	16.3534	12.6159	16.9837	18.6107	18.3296	23.9037	20.5753	13.6132	17.9845
CAFS_HM_G_00000520	0	0	0	0	0	0	0	0	0	0	0	0
CAFS_HM_G_00000522	21.6969	17.8303	20.1364	12.3877	23.6696	19.6905	26.2728	18.4056	38.1198	28.7685	27.2108	52.3575
CAFS_HM_G_00000525	4.50098	4.50583	6.63412	8.67441	6.38782	4.977	6.37018	3.95964	7.96888	5.31626	9.56004	5.85328
CAFS_HM_G_00000528	1.95205	2.00525	1.29228	1.26464	1.66161	1.72103	1.61278	1.07515	0.84848	1.17374	1.65527	1.23852
CAFS_HM_G_00000530	0.000224256	0	5.39e-07	0	0.000306249	0	0.029326	0	0.0270967	0	0	0
CAFS_HM_G_00000532	5.14055	5.64977	4.69322	3.77647	3.98092	4.75203	6.59135	3.25561	4.54569	3.42138	5.62391	6.88349
CAFS_HM_G_00000536	56.2059	55.998	47.4261	43.2593	66.0306	55.334	60.3667	45.608	71.177	44.882	69.9033	59.2323
CAFS_HM_G_00000538	0.918324	0.884146	0.535557	0.46475	0.931017	0.432336	0.679534	0.20212	0.801414	0.439183	0.916918	1.03831
CAFS_HM_G_00000544	13.1695	14.5884	10.8497	14.1588	12.3468	13.5076	11.4139	9.87138	12.532	10.5662	18.3936	13.4204
CAFS_HM_G_00000549	0.176714	0.230914	0.260568	0.232239	0.276478	0.219792	0.112453	0.161619	0.329274	0.185904	0.0610908	0.0738244
CAFS_HM_G_00000550	3.50827	5.19614	2.7754	3.91535	3.36604	3.22449	2.21348	2.99202	3.0993	2.55847	2.77923	2.66635
CAFS_HM_G_00000552	3.11236	3.12668	2.05216	2.62106	2.70064	2.18328	2.05645	1.6924	1.31334	0.815749	1.03435	2.02445
CAFS_HM_G_00000555	2.1661	1.82411	2.06133	3.2561	3.4983	1.61733	2.41912	1.55514	2.23198	1.8375	2.80052	1.38922
CAFS_HM_G_00000557	26.4619	26.4691	16.5814	13.7492	24.5256	13.5769	25.41	17.5206	18.9678	18.4629	18.496	21.2315
CAFS_HM_G_00000560	2.01042	1.48672	2.03735	3.70225	3.45362	1.72565	4.1921	4.83523	10.1751	3.414	6.37324	7.65627
CAFS_HM_G_00000561	0.0657607	0.559038	0.192562	0.104507	0.433926	0.311941	2.3e-06	1.29145	0.0677589	0.150889	0.146539	0.601129
CAFS_HM_G_00000563	4.86961	0.162195	6.98809	0.39432	3.01014	4.32976	1.47417	1.17365	9.19458	1.28521	8.76211	3.21197
CAFS_HM_G_00000565	1.78576	0.407279	1.06355	1.18823	0	1.63103	0.528817	0.654925	3.79117	0.117358	1.62127	1.76918
CAFS_HM_G_00000567	21.0878	22.3623	12.6623	14.106	15.516	16.4648	14.9086	12.7752	13.4425	14.0803	7.76188	18.1263
CAFS_HM_G_00000571	0	0.0552496	0.142848	0	0	0	0.179368	0	0	0.0395894	0	0
CAFS_HM_G_00000572	0.0383958	0.0405765	0	0	0	0	0	0	0	0	0	0
CAFS_HM_G_00000583	6.0614	15.1264	4.40111	4.43923	4.0023	5.71007	2.45529	7.3721	1.69838	4.62585	6.20456	3.62553
CAFS_HM_G_00000594	3.28652	4.54961	3.61021	4.24928	4.47224	4.89333	4.6294	4.31839	4.82229	4.48434	5.56125	3.90365
CAFS_HM_G_00000598	1.34295	0.630771	0.945684	0.851849	0.960138	0.687501	0.607744	1.17239	1.02564	0.903315	1.66629	0.88463
CAFS_HM_G_00000601	1.37913	1.66943	1.2592	1.47945	0.797101	1.30578	1.88806	0.604898	0.193294	1.23803	0.68691	0.619466
CAFS_HM_G_00000602	0	0	0	0	0	0	0	0	0	0	0	0
CAFS_HM_G_00000603	0	0	0	0	0	0	0	0	0	0	0	0
CAFS_HM_G_00000604	0.191915	0.0672841	0.0876207	0.326668	0.299224	0.44695	0	0	0.884419	0.096804	0.191008	0.0859803
CAFS_HM_G_00000608	0.0749537	0	0	0.12748	0	0	0	0.252972	0	0	0	0
CAFS_HM_G_00000611	0	0	0	0	0	0	0	0	0	0	0	0
CAFS_HM_G_00000614	0.102607	0.0544333	0.0702462	0.116837	0.187244	0	0.0235629	0.0580712	0.239585	0.0259787	0.0768368	0.0464044
CAFS_HM_G_00000618	0.921238	1.41434	0.582399	1.44673	1.2148	0.743502	0.579925	0.837457	1.06671	1.39326	2.85512	2.18761
CAFS_HM_G_00000619	0.207963	0.493669	0.28474	0.10451	0.17227	0.0988773	0.0337422	0.124686	0.343246	0.16732	0.238259	0.315663
CAFS_HM_G_00000622	11.5396	22.1049	8.83613	14.1038	12.8529	14.5394	10.1542	10.9971	11.6142	9.78206	22.8201	12.6205
CAFS_HM_G_00000623	0	0	0	0.109696	0	0	0	0.108877	0	0	0	0
CAFS_HM_G_00000627	0.0705843	0	0.0483292	0	0	0	0	0	0	0	0.0527912	0
CAFS_HM_G_00000629	0	0	0	0	0	0	0	0	0	0	0	0
CAFS_HM_G_00000631	0	0	0	0	0	0	0.589815	0	1.3514	0	0	0
CAFS_HM_G_00000632	0.801824	1.58559	1.22049	0	1.52536	0.416683	1.0899	0	0.444752	0	0.663895	0.95315
CAFS_HM_G_00000633	4.15736	2.0077	5.69054	4.55232	9.47098	7.85145	0	3.33574	0.762816	1.01734	0.993487	0
CAFS_HM_G_00000634	2.36713	7.93336	3.89563	0.785119	5.05827	4.0995	1.8214	3.85013	2.15615	0	0	0
CAFS_HM_G_00000635	0.105564	0.66108	0	0	0	0	0	0	0	0	0	0
CAFS_HM_G_00000636	259.885	217.949	266.238	287.895	341.366	262.022	230.616	260.182	226.107	228.264	226.362	242.425
CAFS_HM_G_00000639	0	0	0	0	0	0	0	0	0	0	0	0
CAFS_HM_G_00000641	0.203679	0	0	0	0	0.238652	0	0	0	0.153626	0	0
CAFS_HM_G_00000643	3.58096	4.07998	3.26948	3.25472	3.72632	2.99434	3.33574	2.42413	4.03904	3.03862	3.21119	3.92729
CAFS_HM_G_00000648	0.405649	0.459014	0.221246	0.528934	0.589747	0.245136	0.415742	0.855635	0.39305	0.442228	0.515127	0.425735
CAFS_HM_G_00000649	14.6046	28.4837	17.6209	21.8715	18.0227	24.1123	11.314	12.858	13.7195	9.15759	27.6593	18.7728
CAFS_HM_G_00000654	642.496	569.753	734.28	731.28	692.055	473.5	522.37	516.138	608.286	815.891	580.574	855.443
CAFS_HM_G_00000658	8.34478	8.77163	5.89597	7.29542	8.46999	6.22229	6.42541	6.30266	6.03523	5.67543	7.19875	7.28563
CAFS_HM_G_00000661	0.495252	0.63771	0.0753662	0.0937276	0.1717	0.767806	0.225836	0.0930564	0.346678	0.083332	0.246607	0.59274
CAFS_HM_G_00000662	0	0	0	0	0.385417	0	0	0	0	0	0	0
CAFS_HM_G_00000664	0	0	0	0	0	0	0	0	0	0	0	0
CAFS_HM_G_00000665	0	0	0	0.148918	0	0	0	0	0.0369211	0	0	0
CAFS_HM_G_00000666	0.459509	0	0	0	0	0.181	0.617212	0	0	0	0	0
CAFS_HM_G_00000667	0.210876	0	0	0	0	0	0	0	0	0	0	0
CAFS_HM_G_00000671	0.87533	0	0	0	0.337704	0	0.871518	0	0	0	0	0
CAFS_HM_G_00000672	0	0	0	0	0	0	0	0	0	0	0	0
CAFS_HM_G_00000673	0.316282	0	0	0.134832	0.0617448	0.0458535	0.216971	0	0	0.119894	0	0
CAFS_HM_G_00000674	0.151828	0	0	0	0	0	0	0	0	0	0.450641	0
CAFS_HM_G_00000675	0	0	0	0	0	0	0	0	0	0	0	0
CAFS_HM_G_00000676	1.08175	0	0.635392	0.261311	0.478936	0	0	1.03443	0.568225	0	0	0.408011
CAFS_HM_G_00000677	0.19999	0	0.136948	0.340763	0.234085	0.0580868	0.136923	0	0.0630866	0	0.149426	0
CAFS_HM_G_00000678	0	0	0	0	0	0	0	0	0	0	0.100558	0
CAFS_HM_G_00000679	1.39082	1.43869	0.635392	0	0.239468	1.27859	2.49024	0.517217	1.89408	0	0	0
CAFS_HM_G_00000681	0	0	0	0	0	0	0	0	0	0	0	0
CAFS_HM_G_00000685	5.44834	5.45881	3.72973	5.53875	5.53216	5.93859	4.83436	5.97411	5.38281	4.6982	4.05354	6.19103
CAFS_HM_G_00000690	0.0647312	0.120393	0.166174	0.165954	0.0759851	0.0933668	0.100511	0.0137513	0.154979	0.147612	0.194014	0.219963
CAFS_HM_G_00000696	0.0780837	0.0275697	0	0	0.406872	0	0	0.264902	0.132263	0	0	0.0705003
CAFS_HM_G_00000701	2.91847	2.23338	2.14197	1.75193	1.95402	1.44228	2.48343	1.8534	3.00045	1.25857	2.18608	2.44554
CAFS_HM_G_00000702	0.935713	0.993907	0.824843	0.877971	0.627521	0.75875	0.80203	0.889491	0.696369	0.592567	1.21839	0.590141
CAFS_HM_G_00000705	1.91138	2.8579	1.54536	2.08301	2.07841	1.66213	2.30706	2.75044	2.41044	2.10147	3.18958	2.37048
CAFS_HM_G_00000711	0.795917	0.782907	0.436028	0.361562	0.331169	1.17186	1.59752	0.897488	0.535155	0.482199	0.475648	0.643251
CAFS_HM_G_00000715	0	0	0.423595	0	0	1.46124	0	0	0.378817	0	0	0
CAFS_HM_G_00000717	2.41291	3.54511	2.33365	2.64949	2.61908	3.55562	2.08237	2.26797	1.21855	1.57627	2.86162	2.25991
CAFS_HM_G_00000721	0	0	0	0.030305	0.0277528	0	0.0488902	0.0301243	0	0.0269531	0	0.0240707
CAFS_HM_G_00000724	0	0	0	0	0	0	0	0	0	0	0	0
CAFS_HM_G_00000727	0.176369	0.216993	0	0	0.450349	0	0.115282	0	0.118489	0.197547	0.111279	0.302741
CAFS_HM_G_00000732	0	0	0	0	0.0441028	0	0	0	0.017967	0.0214172	0	0.0191351
CAFS_HM_G_00000736	0.412303	0.436048	0.329354	0.0586109	0.0536791	0.238896	0.377492	0.11646	0.174183	0	0.513981	0.0929092
CAFS_HM_G_00000741	0	0	0.442785	0	0	0.291506	0.443928	0.547896	0.546155	0	0	0
CAFS_HM_G_00000742	0	0	0	0	0	0	0	0	0.0620853	0	0	0
CAFS_HM_G_00000743	0	0	0	0	0	0	0	0	0	0	0	0
CAFS_HM_G_00000746	0.0410369	0.0652689	0.0842853	0	0	0.023724	0	0	0	0	0	0
CAFS_HM_G_00000747	0	0.213745	0.555275	0	0	0	0	0	0	0	0	0
CAFS_HM_G_00000750	0.0564075	0.149312	0	0	0.0440819	0.0653016	0.0387789	0	0.107423	0	0.0844171	0.0381802
CAFS_HM_G_00000756	0	0	0	0	0	0	0	0	0	0	0	0
CAFS_HM_G_00000757	0.608948	0.894786	0.574053	0.394924	0.485263	0.234018	0.546775	0.371897	0.185627	0.736687	0.631394	0.383698
CAFS_HM_G_00000760	0	0	0	0	0	0	0	0	0	0	0	0
CAFS_HM_G_00000765	7.46414	12.2823	6.58704	12.2245	5.96074	11.1079	4.28356	5.39802	5.88819	4.4792	11.4645	6.86413
CAFS_HM_G_00000775	0	2.00362	1.73505	2.27361	0	0.0993442	0.413944	0.0364481	0.546388	0.619667	0.868216	0.494926
CAFS_HM_G_00000778	0.0280666	0	0	0	0	0	0	0	0	0	0	0
CAFS_HM_G_00000783	0.191144	0.260214	0.0169331	0.156795	0.179098	0.0937986	0.214274	0	0.70417	0.146215	0.0697851	0.141549
CAFS_HM_G_00000802	0	0	0	0.0600366	0.0549851	0	0	0	0	0	0	0
CAFS_HM_G_00000808	0.141676	0.0498255	0	0	0.0737161	0.109683	0.194099	0	0.0596354	0.143124	0.423503	0.191058
CAFS_HM_G_00000810	0.475409	0.587457	0.289327	0.270485	0.330287	0.458507	0.145309	0.447994	0.201297	0.240548	0.553439	0.572273
CAFS_HM_G_00000813	0.630222	0.332597	0.184947	0.844036	0.140556	0	0.185095	0.0762056	0.455046	0.272906	0.605625	0.607334
CAFS_HM_G_00000815	0.0354124	0	0	0.0604039	0	0	0	0	0	0	0	0
CAFS_HM_G_00000820	0	0	0	0	0	0	0	0	0	0	0	0
CAFS_HM_G_00000826	0.42118	0.736798	0.69205	0.647259	0.362241	0.413971	0.289945	0.285925	0.910896	0.383768	0.756754	0.456789
CAFS_HM_G_00000830	0.0259369	0.0274738	0	0.0885444	0	0	0	0	0.032951	0.0787449	0.116467	0
CAFS_HM_G_00000832	0	0	0	0	0	0	0	0	0	0	0	0
CAFS_HM_G_00000833	0	0	0	0	0	0	0	1.62076	1.09092	0	0	0
CAFS_HM_G_00000835	0.0593973	0.23096	0.05422	0.101432	0.0309634	0.251786	0.0272663	0.10082	0.0755917	0.330775	0.35577	0.0805442
CAFS_HM_G_00000841	0	0	0	0	0	0	0.164719	0	0.0506428	0	0	0
CAFS_HM_G_00000848	0	0.045482	0	0	0	0	0	0	0	0	0	0
CAFS_HM_G_00000850	0	0.450209	0.0306099	0	0	2.04254	0.0923126	0.493147	0.0852869	0.169723	0.066937	0
CAFS_HM_G_00000851	0	0	0	0	0	0	0	0	0	0	0	0.0570132
CAFS_HM_G_00000854	0	0	0	0	0	0	0	0.162351	0.121117	0	0	0
CAFS_HM_G_00000855	0.157091	0	0.0307289	0.114947	0.245628	0.207646	0.12356	0	0.22831	0.136305	0.268787	0.182491
CAFS_HM_G_00000858	0.140769	0	0	0	0	0	0	0	0	0	0	0
CAFS_HM_G_00000862	0	0	0	0	0	0	0	0	0	0	0	0
CAFS_HM_G_00000866	0	0	0	0	0	0	0	0	0	0	0	0
CAFS_HM_G_00000869	0	0	0	0	0	0	0	0	0	0	0	0
CAFS_HM_G_00000870	0	0.102325	0	0	0	0	0	0	0.122456	0	0	0.261574
CAFS_HM_G_00000873	4.21564	0	1.43299	1.7071	0	0	0	0	0	4.62086	0	2.50031
CAFS_HM_G_00000875	0	0	0	0	0	0	0	0	0	0	0	0
CAFS_HM_G_00000876	0.0530118	0.0842207	0.108885	0.135724	0.248598	0.245414	0	0.269753	0.40402	0.0402342	0.158689	0.0717882
CAFS_HM_G_00000878	0	0	0	0	0	0	0	0	0	0	0	0
CAFS_HM_G_00000879	0	0	0	0	0	0	0	0.0137151	0	0	0	0.0109691
CAFS_HM_G_00000881	0	0	0	0	0	0	0	0	0	0	0	0
CAFS_HM_G_00000883	0	0	0	0	0	0	0	0	0	0	0	0
CAFS_HM_G_00000890	0.145796	0.205977	0.0332731	0	0.0759792	0.168677	0.0668706	0.0412258	0.216194	0	0.109125	0.0329206
CAFS_HM_G_00000892	0	0	0	0	0	0	0	0	0	0	0	0
CAFS_HM_G_00000894	0	0	0	0	0	1.41014	1.14814	0.481512	0	0	0.857942	0.375329
CAFS_HM_G_00000896	0.0518434	0	0	0	0	0	0.0709645	0	0	0	0	0
CAFS_HM_G_00000904	1.29574	0.817396	0.751636	0.659443	1.19097	0.295235	0.380996	0.178355	0.867371	0.168825	0.498688	0.634682
CAFS_HM_G_00000905	0.227561	0.410021	0	0.388519	0.569291	0.315851	0.5951	0.695051	0.549787	0.172765	0.613234	0.154197
CAFS_HM_G_00000906	0	0.28363	0.0924012	0	0	0.235796	0	0	0	0	0.201377	0
CAFS_HM_G_00000907	4.51448	0.0617267	11.1618	5.8903	1.28024	0.886752	2.16408	3.66704	3.09955	3.81666	1.92634	1.65658
CAFS_HM_G_00000908	0	1.736	0	0	0	0	0	0	0	0	0	0
CAFS_HM_G_00000911	0	0	0	0	0	0	0.0567724	0	0	0	0	0
CAFS_HM_G_00000914	0.0195311	0.12428	0.106972	0	0.030545	0.0451578	0.0806961	0.0331529	0.0994326	0.118657	0.0292468	0.105945
CAFS_HM_G_00000943	0.108124	0.047499	0.0475611	0.0865718	0.0170052	0.0984763	0.0182332	0.0850633	0.0285784	0.0893097	0	0.0478616
CAFS_HM_G_00000965	0.9192	0.603696	0.434043	0.865287	0.198117	0.771019	0.17421	0.483603	1.00506	0.240463	0.331971	0.0428784
CAFS_HM_G_00000966	1.01269	0	0.235465	0.228417	0.268948	0.0441749	0.710563	0.681135	0.875582	0.406301	0.0858392	0.855152
CAFS_HM_G_00000968	0.985658	0.0190114	0.196305	0.734587	0.0840901	0.0414243	1.43195	0.243401	1.39198	0.408335	0.348904	1.36139
CAFS_HM_G_00000978	33.4929	45.1646	119.583	158.887	15.4704	172.839	45.0548	20.7908	24.3379	45.5756	46.0425	14.9464
CAFS_HM_G_00000980	0	0	0	0	0	0	0	0	0	0	0	0
CAFS_HM_G_00000982	1.13967	1.17737	1.394	1.66132	1.68778	1.82566	0.900629	0.851578	0.92947	0.854238	0.933212	0.721866
CAFS_HM_G_00000994	0.239245	0.0976074	0.125994	0.220014	0.143918	0.361613	0.253511	0.218698	0.164013	0.111816	0.275603	0.0499253
CAFS_HM_G_00001013	0.424847	0.214525	0.387817	0.414562	0.41129	0.350856	0.139293	0.206028	0.334666	0.18435	0.363517	0.0548622
CAFS_HM_G_00001015	0.721496	0.10148	0.197622	0.163937	0.300306	0.111729	0.131773	0.325599	0.303623	0.218646	0.143773	0.129708
CAFS_HM_G_00001018	0	0.353389	0.704545	0.289371	0.265208	0	0	0	0	0	0	0
CAFS_HM_G_00001019	0	2.28875	0.334883	0.828462	0.75908	0.430988	1.32062	0.820758	0.604437	0.36806	0.181712	0.162348
CAFS_HM_G_00001021	0	0	0	0	0	0	0	0	0.0589482	0	0	0
CAFS_HM_G_00001023	0	0.0649503	0	0	0	0	0	0	0	0.0465627	0	0
CAFS_HM_G_00001026	0	0	0	0	0	0	0	0	0	0	0	0
CAFS_HM_G_00001027	0	0.097893	0	0.15895	0	0	0.635501	0	0.116649	0.14127	0	0
CAFS_HM_G_00001028	0.0346797	0	0.237451	0.354943	0.541796	0	0.190498	0	0.175795	0.683876	0.207509	0.0468857
CAFS_HM_G_00001029	0	0	0	0	0	0	0.129858	0	0.119158	0.144367	0	0
CAFS_HM_G_00001030	0	0	0	0	0	0	0	0	0	0	0	0
CAFS_HM_G_00001032	0	0	0	0	0	0	0	0	0	0	0	0
CAFS_HM_G_00001034	0.0429715	0	0	0.0733727	0.100792	0	0	0	0	0.0326275	0	0
CAFS_HM_G_00001038	0.143619	0.0127106	0.0491601	0.0408996	0.131089	0.110551	0	0.162653	0.0305308	0.145512	0.0179311	0.0325099
CAFS_HM_G_00001039	0	0	0	0	0	0	0	0	0	0	0	0
CAFS_HM_G_00001040	0	0	0	0	0	0	0	0	0	0	0	0
CAFS_HM_G_00001042	0.332914	0.215803	0.253244	0.347458	0.0289269	0.427554	0.331201	0.15699	0.14128	0.140466	0.249278	0.727511
CAFS_HM_G_00001045	0.0477461	0	0	0	0	0	0	0	0.120568	0	0	0
CAFS_HM_G_00001047	0	0	0	0.0940256	0	0	0.113637	0	0	0	0	0
CAFS_HM_G_00001054	1.39203	1.94735	1.2228	1.1656	1.06748	2.52291	1.33667	1.91569	2.03522	1.27581	1.49385	1.42277
CAFS_HM_G_00001057	0	0	0	0	0	0	0	0	0	0	0	0
CAFS_HM_G_00001058	0	0.713609	0	0	0	0	0	0	0.211033	0.519063	0	0
CAFS_HM_G_00001059	0	0.0499155	0.259176	0.241889	0.1477	0.109884	0.259265	0	0	0.0716919	0	0.063801
CAFS_HM_G_00001061	0.096827	0	0	0.0825013	0	0	0	0	0.0611153	0	0	0
CAFS_HM_G_00001062	0.0713642	0.170342	0.171	0.0609427	0.0279051	0.0412388	0.0491579	0	0	0.027101	0.133595	0.0726075
CAFS_HM_G_00001067	0	0	0	0	0	0	0	0	0	0	0	0
CAFS_HM_G_00001071	0.978555	0	0	0	0	0.9517	0	0	0	0	0.0332968	1.23586
CAFS_HM_G_00001072	0	0	0	0	0	0	0	0	0	0	0	0.136943
CAFS_HM_G_00001075	0	0	0.0374414	0	0	0	0	0	0	0.0415018	0	0
CAFS_HM_G_00001080	0.0179955	0.0763608	0.0246402	0	0.0562928	0	0.024791	0.0305513	0	0.082006	0	0
CAFS_HM_G_00001082	0.0451759	0.0478828	0	0	0	0.078377	0	0	0	0	0	0
CAFS_HM_G_00001083	0	0	0	0	0	0	0	0	0	0	0	0
CAFS_HM_G_00001084	0	0	0	0	0	0	0	0	0	0	0	0
CAFS_HM_G_00001085	0	0	0	0	0	0	0	0	0	0	0	0
CAFS_HM_G_00001086	0	0	0	0	0	0	0	0	0	0	0	0
CAFS_HM_G_00001088	0	0	0	0	0	0	0	0	0	0	0	0
CAFS_HM_G_00001090	0	0	0	0	0	0	0	0	0	0	0	0
CAFS_HM_G_00001092	0	0	0	0	0	0	0	0	0	0.098126	0	0
CAFS_HM_G_00001093	0.0511588	0	0	0	0	0	0	0	0	0	0	0
CAFS_HM_G_00001094	0	0	0	0	0	0	0	0	0	0	0	0
CAFS_HM_G_00001095	0.0462171	0	0	0	0	0	0	0	0	0	0	0
CAFS_HM_G_00001097	0	0.424646	0	0.17253	0	0	0	0	0	0	0	0
CAFS_HM_G_00001098	0.0431467	0	0	0.0735546	0	0	0	0	0.0545478	0	0	0
CAFS_HM_G_00001100	0.0982924	0	0	0.167491	0.0767043	0.228359	0.403841	0	0.186082	0	0	0.198753
CAFS_HM_G_00001103	0.0479665	0.0506005	0	0	0	0	0.131412	0.243526	0	0.290723	0.0716881	0.0646761
CAFS_HM_G_00001106	12.5835	17.7911	14.4878	19.9013	15.4157	18.098	23.7748	17.6865	28.1903	18.4784	24.3319	21.5302
CAFS_HM_G_00001110	31.6851	57.7698	34.411	57.0076	40.4011	31.2704	26.7726	44.1098	40.2165	45.9007	38.6855	48.9925
CAFS_HM_G_00001115	6.42668	9.57302	5.86739	9.90388	7.65553	9.84543	7.11956	6.55823	8.96313	5.30891	8.5622	9.90097
CAFS_HM_G_00001116	8.96814	11.152	5.60159	6.34668	8.49697	6.35741	5.96819	7.50896	4.94864	6.07587	8.02896	9.05019
CAFS_HM_G_00001118	77.221	119.624	71.1454	114.502	78.3646	91.1456	69.8291	72.2139	72.8644	71.8327	133.039	86.7635
CAFS_HM_G_00001122	0	0	0	0	0	0	0	0	0.0602296	0.144564	0.0712944	0
CAFS_HM_G_00001125	0.036636	0	0	0.124971	0.171685	0	0.0502925	0.0620746	0	0	0	0
CAFS_HM_G_00001129	0.107217	0	0	0.182639	0	0	0	0	0	0	0	0
CAFS_HM_G_00001130	0	0	0	0	0	0	0	0	0	0	0	0
CAFS_HM_G_00001132	0	0	0	0	0	0	0	0.0287991	0	0	0	0
CAFS_HM_G_00001134	4.06561	3.77912	2.57525	3.42494	3.37044	2.99507	3.89999	2.74327	3.22692	2.88107	1.96348	3.59427
CAFS_HM_G_00001138	0	0	0	0	0	0	0	0	0	0	0	0
CAFS_HM_G_00001139	9.64294	11.3488	14.4209	11.9543	14.9513	9.61725	12.2933	13.7858	14.4078	10.5519	13.4554	16.8108
CAFS_HM_G_00001144	12.3967	15.8473	9.91966	13.2402	10.3733	11.6184	8.87315	11.6656	8.49933	10.1646	16.8263	9.14607
CAFS_HM_G_00001147	0.0879082	0	0	0	0	0	0	0	0	0	0.0438938	0
CAFS_HM_G_00001148	0	0.0475739	0	0	0	0	0	0	0	0	0	0
CAFS_HM_G_00001151	0.216087	0.131052	0.507205	0.0790989	0.845091	0.106989	0.212737	0.681487	0.137673	0.0469011	0	0.0209485
CAFS_HM_G_00001154	0	0	0	0	0	0	0	0	0	0	0	0
CAFS_HM_G_00001155	0	0	0	0	0	0	0	0	0	0	0	0
CAFS_HM_G_00001156	0.143502	0.151386	0	0.244552	0	0	0	0.323809	0.301968	0.0724808	0.214472	0.257997
CAFS_HM_G_00001157	0	0	0	0.0704631	0.0645363	0.0479465	0	0	0	0	0	0.111598
CAFS_HM_G_00001158	0	0	0	0	0	0	0	0	0	0	0	0
CAFS_HM_G_00001159	0	0	0	0	0	0	0	0	0	0	0	0
CAFS_HM_G_00001160	1.39973	0	0	0	1.4676	1.58253	0	0	0	0	0	1.53613
CAFS_HM_G_00001163	0.201071	0.443221	0.423552	0.132106	0.459719	0.464587	0.319768	0.210124	0.453291	0.164495	0.278009	0.293888
CAFS_HM_G_00001165	0.0964674	0.254399	0.26423	0.246588	0.15057	0.392151	0.330342	0.244876	0.365348	0.219252	0.0720861	0
CAFS_HM_G_00001166	0	0.101201	0	0	0	0	0	0	0	0	0	0
CAFS_HM_G_00001168	0	0.30416	0.197439	0	0.150015	0.0558126	0	0	0.182008	0.145629	0.287281	0.323973
CAFS_HM_G_00001169	0	0	0	0	0	0	0	0	0	0	0	0
CAFS_HM_G_00001171	0	0.119462	0	0	0	0	0	0	0	0	0	0
CAFS_HM_G_00001176	0	0	0	0.0264684	0	0	0	0	0	0	0	0
CAFS_HM_G_00001179	1.14054	0	0	1.3805	1.26436	1.15161	1.21211	0	0.652361	0.781196	0.0550286	1.29271
CAFS_HM_G_00001187	0	0	0	0.02574	0	0	0.0830769	0	0	0	0	0
CAFS_HM_G_00001189	0	0	0	0	0.0339194	0	0	0	0	0	0	0
CAFS_HM_G_00001195	6.00547	4.39407	5.77586	7.16042	7.7126	6.14794	4.52558	6.38851	6.05879	5.89771	7.88428	8.589
CAFS_HM_G_00001199	23.9274	35.4695	33.376	45.8924	27.9141	37.8331	31.4364	35.7978	31.3414	47.3636	53.2812	33.3008
CAFS_HM_G_00001200	0	0	0	0	0	0.0658736	0	0	0	0	0	0
CAFS_HM_G_00001201	0	0	0	0	0	0	0	0	0	0	0	0
CAFS_HM_G_00001202	0.256656	0	0.562409	0	0.240308	0.0596493	0	0.0868386	0.12949	0	0	0
CAFS_HM_G_00001203	0	0	0.310398	0.386321	0.2123	0.0526241	0	0.230205	0	0.0687009	0	0
CAFS_HM_G_00001205	26.175	27.7376	25.0314	18.8644	21.5343	21.5734	29.5298	17.2447	29.4176	21.8189	31.1088	23.115
CAFS_HM_G_00001210	0	0	33.1618	22.4734	12.3795	0	52.2711	0	21.3348	8.74671	0	0.189862
CAFS_HM_G_00001213	0.0633159	0.0669961	0.0433514	0	0	0	0	0.0536684	0	0.0480342	0	0
CAFS_HM_G_00001215	0	0	0	0	0	0	0	0	0	0	0.0379522	0.103029
CAFS_HM_G_00001216	0.144808	0.0382738	0.743633	1.11145	1.5269	0.125894	1.34192	0.85879	2.65977	1.20798	0.48734	0.587146
CAFS_HM_G_00001219	0.120812	0.0850859	0	0	0	0	0.0552441	0	0	0.122117	0.240871	0.217533
CAFS_HM_G_00001220	0.437645	0.462039	0.659285	0.596836	0.751632	1.82857	0.779966	0.370486	0.940427	0.464358	0.915974	0.531541
CAFS_HM_G_00001225	44.5225	32.2182	54.1066	56.3289	37.4455	44.9936	38.5733	56.7848	37.9144	54.7299	29.19	140.454
CAFS_HM_G_00001229	108.204	134.691	165.952	120.807	79.2221	134.245	152.605	139.784	105.864	162.475	80.3571	79.8435
CAFS_HM_G_00001233	0	0	0	0	0	0	0	0	0	0	0	0
CAFS_HM_G_00001234	1.44074	0.38884	0.889719	3.80873	2.69337	0.261634	0.699153	1.58096	2.43886	1.5435	1.94476	2.02683
CAFS_HM_G_00001237	0	0.0361237	0	0	0	0	0	0	0	0	0	0
CAFS_HM_G_00001240	86.4932	50.6706	95.7411	63.6589	90.1947	50.4868	137.99	53.9229	72.1086	88.1019	72.6244	92.0039
CAFS_HM_G_00001245	0	0	0	0	0	0	0	0	0	0	0	0
CAFS_HM_G_00001246	0	0	0	0	0	0	0	0	0	0	0	0
CAFS_HM_G_00001247	0.488147	0	1.33753	0.165771	0	0	0.265194	0.164751	0.850875	0.442581	0.145881	0.26068
CAFS_HM_G_00001248	0	0	0	0	0	0	0	0	0	0	0	0
CAFS_HM_G_00001249	0	0	0.401531	0	0.764073	0.367539	0.369854	0	0.248464	0.333894	0	0.529688
CAFS_HM_G_00001251	2.68646	4.73567	2.26196	2.61104	2.51187	2.12258	1.7024	1.678	4.36748	1.94697	1.54945	2.61933
CAFS_HM_G_00001255	0.280923	0	0	0.059976	0.0274624	0.243492	0.0967595	0	0.067077	0	0	0.119097
CAFS_HM_G_00001258	0	0	0	0	0	0	0	0	0	0	0	0
CAFS_HM_G_00001259	0.123394	0	0	0	0	0	0	0	0	0	0	0.222144
CAFS_HM_G_00001267	0	0	0	0	0	0	0	0	0	0	0	0
CAFS_HM_G_00001279	0	0	0	0	0	0	0	0	0	0	0	0
CAFS_HM_G_00001280	0	0	0	0	0	0	0	0	0	0	0	0
CAFS_HM_G_00001282	0	0	0	0	0.0269084	0	0	0	0	0	0	0
CAFS_HM_G_00001288	2.93258	1.67258	2.54241	1.72852	2.78511	1.257	3.99099	3.39346	2.09025	1.36226	1.95688	1.61726
CAFS_HM_G_00001290	0	0	0	0	0	0	0	0	0	0	0	0
CAFS_HM_G_00001292	2.33611	0	0.470564	0.46765	0.963839	0.560492	0.187505	0.464097	0.0862411	0.311797	0.410175	1.19938
CAFS_HM_G_00001294	0	0	0	0	0	0.0562258	0.0334353	0	0	0	0	0
CAFS_HM_G_00001296	0	0	0	0.128031	0	0	0	0	0.188628	0	0.336898	0
CAFS_HM_G_00001305	1.16346	1.6379	1.06547	0.500441	0.928602	1.32465	0.96782	0.484523	0.432945	0.761408	0.658189	0.366582
CAFS_HM_G_00001308	0.247324	0.114841	0.148155	0.132027	0.169269	0.214297	0.0426105	0.13125	0.0984832	0.422737	0.138922	0.104898
CAFS_HM_G_00001310	0.0410016	0.519711	0.16845	0.209726	0	0.142697	0.056239	0	0	0.062163	0	0.110724
CAFS_HM_G_00001312	1.70585	3.27187	2.88885	3.32309	1.8025	1.64215	1.5057	1.90591	0.705577	2.81921	1.63624	3.24974
CAFS_HM_G_00001314	0	0	0	0	0.193839	0.146833	0	0.209568	0.154264	0	0	0
CAFS_HM_G_00001315	0	0	0	0	0	0	0	0	0	0	0	0
CAFS_HM_G_00001316	0.0530611	0.0559219	0	0	0	0	0	0.269246	0.0668944	0	0	0
CAFS_HM_G_00001318	0.0303806	0.0321542	0	0	0.142432	0.0703668	0.167019	0	0	0	0	0
CAFS_HM_G_00001321	0	0	0	0	0	0	0	0.0278814	0	0	0	0
CAFS_HM_G_00001322	0	0	0	0	0	0.0222931	0	0	0	0	0.0866347	0
CAFS_HM_G_00001339	0.310787	0.0915936	0.0945643	0.117961	0.108026	0.0598587	0.0475785	0.0293149	0.109947	0.262287	0.181012	0.117125
CAFS_HM_G_00001350	0.587615	0.289072	0.255106	0.244846	0.134533	0.148991	0.118548	0.0973649	0.438435	0.283103	0.23616	0.272386
CAFS_HM_G_00001362	1.25261	1.2252	0.343182	0.567753	3.90079	1.75593	5.45413	1.68951	4.69716	0.504649	1.86755	4.24839
CAFS_HM_G_00001363	0.0954046	0	0.130659	0.0812936	0	0.166199	0.261388	0.968766	0.0602296	0	0.0712944	0.0643232
CAFS_HM_G_00001365	3.05303	3.2758	2.03111	2.2685	2.72496	3.58793	3.82627	3.71929	2.17479	1.9914	5.42495	2.45719
CAFS_HM_G_00001368	9176.9	9758.74	19371.7	12441.3	9251.85	14125.5	12214	20398.4	16080.5	17202.5	9554.17	8784.68
CAFS_HM_G_00001369	0.464747	0.363093	0.955187	0.394026	1.08305	0.545838	0.785659	0.195219	1.15132	1.92569	1.2099	1.39091
CAFS_HM_G_00001373	0	0.218743	0	0	0	0	0	0	0	0	0	0
CAFS_HM_G_00001374	0	0	0	0	0	0.0573084	0	0	0	0	0	0
CAFS_HM_G_00001375	0.147999	0	0	0	0.0769947	0	0	0	0.0622597	0	0.147446	0
CAFS_HM_G_00001376	0	0	0.0358922	0	0	0	0	0.133384	0	0	0	0.177489
CAFS_HM_G_00001377	0.346091	0.178402	0.474388	1.16889	1.60694	0.205162	0.231595	0.289023	4.22066	1.29766	1.28221	0
CAFS_HM_G_00001378	0	0	0	0	0	0	0	0	0	0	0	0
CAFS_HM_G_00001379	0	0.0272303	0.0351995	0	0.0401848	0	0	0	0	0	0	0.104449
CAFS_HM_G_00001383	0	0	0	0	0	0	0	0	0	0	0	0
CAFS_HM_G_00001384	0	0	0	0	0	0	0	0	0	0	0	0
CAFS_HM_G_00001385	0.30342	0.766383	0.332463	0.723228	0	0.0706255	0.497564	0.10256	0.610723	0.0918541	0.815547	0.0816154
CAFS_HM_G_00001388	0	0	0	0	0	0	0	0	0	0	0	0
CAFS_HM_G_00001391	0	0	0.511159	0	0	0.455517	0	0	0	0.551695	0	0
CAFS_HM_G_00001392	0.881149	0.0809747	0.891891	0.261335	0.0598376	0.310972	0.52575	0.713911	0.194002	0.174289	0.286474	0.051757
CAFS_HM_G_00001393	0.0667352	0.141624	0.388346	0.199481	0.574136	0.154227	0	0.0283283	0.0212514	0.253455	0.12494	0.0452758
CAFS_HM_G_00001394	0	0	0	0	0	0	0	0	0	0	0	0
CAFS_HM_G_00001395	14.9028	9.18071	9.26483	40.0785	12.8096	2.31245	3.27751	14.1506	2.95028	10.3125	15.5657	1.45208
CAFS_HM_G_00001396	0	0	0	0	0	0	0	0	0	0	0	0
CAFS_HM_G_00001398	0	0.0354969	0	0.0571411	0	0.115969	0.0921949	0.0852033	0	0.0254107	0.0501044	0.068088
CAFS_HM_G_00001410	3.47788	0.912863	0	0	1.17767	2.77639	2.56852	1.09568	1.16419	0.108927	0	1.45914
CAFS_HM_G_00001417	0.0771908	0	0	0	0	0	0	0	0	0	0	0
CAFS_HM_G_00001419	0	0	0	0	0	0	0	0	0	0	0	0
CAFS_HM_G_00001420	0	0.104946	0	0	0	0	0	0	0	0	0	0
CAFS_HM_G_00001421	0.828152	0.505533	0.741493	1.14125	0.796346	0.29517	0.262589	0.971933	0.363579	0.821574	0.190626	0
CAFS_HM_G_00001423	8.99878	0.332167	0.968646	0	10.4333	0	0.0539169	0.066563	0.348136	0	0	11.9955
CAFS_HM_G_00001428	0.540564	0.255151	0.148026	0.738915	0.469906	0.568674	0.265081	0.408136	0.566902	0.346867	0.233966	0.701542
CAFS_HM_G_00001429	0	0	0	0	0	0	0	0	0	0	0	0.0528396
CAFS_HM_G_00001431	0	0	0	0	0	0	0	0	0	0	0	0
CAFS_HM_G_00001432	0	0.0397511	0	0	0.0585486	0	0	0	0	0	0	0
CAFS_HM_G_00001435	0	0	0	0	0	0	0	0	0	0	0	0
CAFS_HM_G_00001436	0	0	0	0	0	0	0	0	0	0	0	0
CAFS_HM_G_00001441	3.03679	8.34781	5.26846	7.01405	2.53694	6.8991	3.32829	4.98023	2.2634	5.26847	7.18398	2.90278
CAFS_HM_G_00001446	4.90617	5.45651	4.37803	5.90139	6.11079	4.31218	4.88115	4.97576	4.2494	4.71106	5.13797	4.60782
CAFS_HM_G_00001449	0.146916	0.389604	0.201163	0.15682	0.0861681	0.106131	0.050595	0.0623528	0.374096	0.0278949	0.385028	0.124549
CAFS_HM_G_00001453	145.613	208.76	194.505	204.021	146.104	185.037	155.563	166.431	138.791	149.795	167.025	158.68
CAFS_HM_G_00001457	20.2005	23.2775	21.5431	17.9054	20.9212	19.7711	21.2447	18.3775	17.498	19.9276	19.4829	20.4596
CAFS_HM_G_00001458	0	0.0187345	0	0	0.524797	0	0	0.779512	0	0	1.63971	0
CAFS_HM_G_00001459	0.0961105	0	0.131626	0.081893	0.300029	0.390688	0.197479	0.243974	0.242677	0.218444	0	0.259178
CAFS_HM_G_00001465	0	0	0	0	0	0	0	0	0	0	0	0
CAFS_HM_G_00001474	0.398446	0.0525228	0.0682113	0	0.0777302	0	0.272806	0	0	0	0	0
CAFS_HM_G_00001476	0	0	0.27553	0.137226	0	0	0.0552016	0.136309	0	0.122023	0.240685	0.0543415
CAFS_HM_G_00001484	0.692705	0	0.184428	0.197162	0.481489	0.0667301	0.530033	0.293965	0.0244919	0.116902	0.0576283	0.0521906
CAFS_HM_G_00001486	0.047794	0.329195	0.0981661	0.0407963	0.0747232	0.193519	0	0.283814	0.060754	0.253973	0.178869	0.0323781
CAFS_HM_G_00001488	0	0.0206823	0.0801087	0.0333037	0.0304992	0.135269	0	0.0331032	0.0992841	0	0.029203	0
CAFS_HM_G_00001493	0.126619	0.0444845	0	0.143823	0.131897	0	0.463322	0	0	0	0	0
CAFS_HM_G_00001494	0.0546857	0.0289555	0.0374414	0.0933343	0.0854778	0.158249	0.150406	0.0463744	0.243062	0.0830036	0	0.0740425
CAFS_HM_G_00001495	8.03e-05	0.000110087	0	0.000175383	0	0	1.28e-05	0	0	0	0	0
CAFS_HM_G_00001497	0.791509	0.661149	0.253645	0.258883	0.5005	0.758941	0.278461	0.257347	0.278853	0.281418	0.126113	0.479849
CAFS_HM_G_00001503	2.45563	2.44011	1.97435	3.04881	2.34527	2.57255	2.71613	3.00672	1.56504	2.84184	6.20212	3.8763
CAFS_HM_G_00001509	0.234518	0.18518	0.240903	0.898521	0.091446	0.204635	0	0	0.295195	0.266279	0.700487	0
CAFS_HM_G_00001510	0.210764	0.31677	0.19239	0.179989	0.0549433	0.345064	0.193584	0.357833	0.335498	0.0533604	0.499778	0.28593
CAFS_HM_G_00001512	0	0	0	0	0	0	0	0	0	0	0	0
CAFS_HM_G_00001513	0	0	0	0	0	0	0	0	0	0	0	0
CAFS_HM_G_00001516	0	0.455332	0.272046	0.112974	0	0.0383619	0	0.112244	0.125937	0	0.0495353	0
CAFS_HM_G_00001519	0	0	0	0	0	0	0	0	0	0	0	0
CAFS_HM_G_00001520	0.250942	0.527995	0.0859271	0.533976	0.195646	0.0730378	1.79966	0	0.552131	0.379774	0.0936669	0.59038
CAFS_HM_G_00001522	0.741913	1.15768	0	1.4669	0.192009	0.872441	0	0.415199	0	1.48958	0.367711	2.62772
CAFS_HM_G_00001524	0	0	0	0	0	0	0	0	0	0	0	0
CAFS_HM_G_00001531	0	0.0351361	0.0226692	0.0282796	0.0517955	0	0	0	0	0.0754559	0	0.0449307
CAFS_HM_G_00001543	0	0	0.0541362	0.0450352	0	0.0456615	0.0908656	0	0.117633	0	0	0
CAFS_HM_G_00001562	0.0297373	0	0	0.0507448	0.0464739	0	0.122627	0	0.150953	0.0451271	0.0444989	0
CAFS_HM_G_00001565	0	0.598478	0.984611	0.175341	0.0802903	0.297176	0.989143	0.130688	0.522042	0	0.345952	0.208693
CAFS_HM_G_00001568	0.693836	0	0	0	0.154172	0.928698	0	0.333682	0.370073	0	0.295247	0
CAFS_HM_G_00001569	1.35885	0.714901	0.507592	0.420609	0.674222	0.503283	0.7595	0.939389	0.699103	0.186967	1.29116	0.498316
CAFS_HM_G_00001571	0	0.0385674	0.149876	0.435559	0	0.0845817	0.200328	0.0618141	0	0	0.0545661	0.0493039
CAFS_HM_G_00001572	0.667405	0.878818	0.45704	0.757815	0.954418	0.12935	0.380379	1.22261	0.140132	0.33688	0.332316	0.673891
CAFS_HM_G_00001573	0	0	0	0	0	0	0	0	0	0	0	0
CAFS_HM_G_00001575	0.977515	0	2.62733	0.711082	0.141564	0.020922	0.0249374	0.460978	0.0460975	0.687425	0.894616	0
CAFS_HM_G_00001578	0	0	0	0	0	0	0	0	0	0	0	0
CAFS_HM_G_00001579	0	0	0	0	0	0	0	0	0	0	0	0
CAFS_HM_G_00001582	0	0	0	0	0	0	0	0	0	0	0	0
CAFS_HM_G_00001584	0	0	0	0	0	0	0	0.278122	0	0	0	0
CAFS_HM_G_00001585	0	0	0	0	0	0	0	0	0	0	0	0
CAFS_HM_G_00001586	0	0	0	0	0	0	0	0	0	0	0	0
CAFS_HM_G_00001587	0	0	0	0	0	0	0	0	0	0	0	0
CAFS_HM_G_00001589	0.0527915	0	0	0.359732	0	0	0	0	0	0	0	0
CAFS_HM_G_00001591	0.0317935	0	0.174149	0	0.0993609	0	0	0.377282	0.0806484	0	0.142708	0
CAFS_HM_G_00001593	0	0	0	0	0	0.037544	0.0890491	0	0	0	0	0
CAFS_HM_G_00001596	0	0.0390026	0	0	0	0	0	0	0.0934564	0	0.0551845	0
CAFS_HM_G_00001598	0	0	0	0	0	0	0	0	0	0	0	0
CAFS_HM_G_00001600	0.180209	0.0818119	0	2.63662	0.201222	0	0.141654	0	0.228955	0	0.0385341	0.104604
CAFS_HM_G_00001603	0	0	0	0.475999	0	0	0	0	0.116445	0	0	0.24964
CAFS_HM_G_00001604	0	0.472361	0	0	0.0581692	0.172701	0	0.0630939	0	0	0	0
CAFS_HM_G_00001606	0	0	0	0	0	0	0	0	0	0	0	0
CAFS_HM_G_00001607	0	0	0	0	0	0	0	0	0	0	0	0
CAFS_HM_G_00001608	0	0	0	0	0	0	0	0	0	0	0	0
CAFS_HM_G_00001610	0	0.248392	0.324401	0	0	0	0	0	0	0.238613	0.35319	0.211562
CAFS_HM_G_00001612	0	0	0	0	0	0	0	0	0	0	0	0
CAFS_HM_G_00001615	13.4148	0	3.20605	1.07964	13.2002	0	0	2.52088	0	0.76808	0.047338	9.80132
CAFS_HM_G_00001618	1.69565	0.84085	3.66776	5.45856	1.80577	0.104352	0.121304	1.65413	0	1.34767	0.266012	2.26755
CAFS_HM_G_00001620	0	0	0.282255	0	0	0	0	0	0	0	0	0
CAFS_HM_G_00001622	5.01334	0.112412	14.0976	10.8115	7.23976	0	0.364918	0.360827	0.201698	7.10839	0	2.51423
CAFS_HM_G_00001623	3.34298	0	3.8744	2.73564	0.601398	0	0	0	0	1.16737	0	1.0368
CAFS_HM_G_00001624	4.15238	3.24322	3.90706	2.48112	3.83127	2.46901	3.49864	2.59853	3.09719	4.48362	1.9395	1.98789
CAFS_HM_G_00001625	0.10778	0.0379846	0.196793	0	0.168369	0.0416437	0.0986507	0.121755	0	0.217967	0.107476	0.242797
CAFS_HM_G_00001627	1.11921	0.497892	0.370758	1.54154	1.12937	0.542456	0.397893	0.36776	1.44806	1.06941	1.8924	1.49373
CAFS_HM_G_00001631	0.271055	0.909773	0.216505	0	0.247227	0	0.0932716	0.0383292	0.0287237	0.926051	0.0676343	0.153063
CAFS_HM_G_00001632	0.867497	0.119853	0.261622	0.286069	0.322767	0.584814	0.458804	0.223859	0.869533	0.0698509	0.590327	0.268201
CAFS_HM_G_00001634	5.41601	12.6421	6.5681	6.18503	8.43007	6.12477	7.48294	3.8899	7.53559	10.1902	6.35175	4.51226
CAFS_HM_G_00001636	0.618418	0.271644	0.0705802	0.1756	0.241258	0	0.141092	0.435906	0	0.390323	0.616019	0.555501
CAFS_HM_G_00001638	0.271506	0.573121	0.309857	0.23139	0.494507	0.315191	0.186054	0.38301	0.171523	0.0685816	0.135284	0.0610479
CAFS_HM_G_00001640	0.455722	0.434709	0.436809	0.389029	0.712549	0.342624	0.407707	0.618634	0.318714	0.588173	0.238793	0.247039
CAFS_HM_G_00001646	0.0406993	0.258936	0.027864	0.0347495	0	0.0705848	0.0560432	0.0690786	0.0776816	0.0927157	0.76177	0
CAFS_HM_G_00001651	0.922392	1.847	0.947331	0.562012	1.08091	0.457995	0.859825	0.78174	0.918894	0.949582	2.26709	1.20292
CAFS_HM_G_00001652	0	0	0	0	0	0	0	0	0	0	0	0
CAFS_HM_G_00001653	1.54744	1.6358	0.908183	1.63381	0.402864	1.06783	0.859789	0.873956	1.4932	2.29102	1.65319	0.896216
CAFS_HM_G_00001660	2.81438	1.5202	0.983125	1.07821	2.15445	2.72643	2.56636	0.827898	0.984299	2.13563	1.1174	4.70358
CAFS_HM_G_00001662	3.02781	3.24255	2.48792	3.17072	1.75594	3.36323	1.00817	0.5859	0.710871	1.90143	1.29333	2.21835
CAFS_HM_G_00001666	4.02262	0	1.379	0.422255	0.387236	0.301906	0	1.66625	0	2.99863	1.11193	1.30319
CAFS_HM_G_00001670	0.0758991	0	0.207849	0.291645	0.029676	0	0.0261352	0.257683	0	0.403486	0.284148	0
CAFS_HM_G_00001674	0.184801	0.416193	0.284676	0.354944	0.252824	0.0801609	0.508679	0.195981	0.293707	0.210446	0.38041	0.469553
CAFS_HM_G_00001677	0.396252	0.444932	0.527037	0.425604	0.389747	0.104566	0.249864	0.230811	0.274419	0.533415	0.203554	0.292192
CAFS_HM_G_00001682	0.0631934	0	0	0	0	0	0	0	0	0	0	0
CAFS_HM_G_00001684	1.13527	0.412244	0.020453	0	0.794538	0.880051	1.46193	1.49673	3.35049	0.907854	1.07403	1.03407
CAFS_HM_G_00001688	0.127477	0.0451093	0.0387869	0.0241978	0.110798	0.179961	0.0390539	0.336788	0	0.0645664	0.0848708	0.346117
CAFS_HM_G_00001694	0	0	0	0	0	0	0	0	0	0	0	0
CAFS_HM_G_00001696	5.08412	4.20823	5.01837	4.26003	6.66117	7.40355	6.15838	4.31942	5.70902	3.68429	4.0601	4.60538
CAFS_HM_G_00001697	0.275049	0	0	0	0	0	0	0	0	0	0	0
CAFS_HM_G_00001703	0	0	0	0	0	0	0	0.0159503	0	0	0	0.0127552
CAFS_HM_G_00001704	0	0	0	0	0	0	0	0	0	0	0	0
CAFS_HM_G_00001706	0	0	0	0	0	0	0	0.0541662	0	0	0	0.0433108
CAFS_HM_G_00001710	4.33275	2.03011	3.06291	4.37045	7.59515	3.07552	4.4679	2.90743	5.07756	4.5603	2.95722	8.36149
CAFS_HM_G_00001711	0	0	0.368784	0	0.0420976	0	0	0.228396	0	0.0817586	0.0403086	0
CAFS_HM_G_00001713	0	0	0	0	0	0	0	0	0	0	0	0
CAFS_HM_G_00001714	0	0	0	0	0	0	0	0	0	0.772274	0	0
CAFS_HM_G_00001716	0.0657185	0	0	0	0	0.0380692	0	0	0	0	0.0491602	0.0888816
CAFS_HM_G_00001718	0	0	0	0	0	0	0	0	0	0	0	0
CAFS_HM_G_00001719	0	0.130847	0	0	0	0	0	0	0.157014	0	0	0
CAFS_HM_G_00001720	0	0	0	0	0	0	0	0	0	0.0199874	0.0197043	0
CAFS_HM_G_00001723	0	0	0	0	0	0	0	0	0	0	0	0
CAFS_HM_G_00001724	0	0	0	0.124794	0	0.0855627	0.100019	0	0	0.110934	0	0
CAFS_HM_G_00001727	0	0	0	0	0	0	0	0	0.096785	0	0	0
CAFS_HM_G_00001728	0.0644112	0.0683947	0.0176382	0	0.0806235	0.0148764	0.0888204	0.722113	0.147842	0.0587294	0.135094	0.139944
CAFS_HM_G_00001731	0.0271967	0.12523	0.0496485	0.0309868	0	0	0.0125101	0.0154053	0.0347179	0	0.0543396	0.0369595
CAFS_HM_G_00001732	1.90483	1.69232	0.602119	3.36472	2.96803	2.3069	1.39832	0.741925	0.826553	0.553893	2.29542	1.47428
CAFS_HM_G_00001735	0	0.0810974	0	0.13144	1.20406	0	0.105298	0.130405	0	0	0	0.103612
CAFS_HM_G_00001738	0.0673368	0.498568	0.322736	1.14873	0.105207	1.28739	0.878649	1.19835	1.10966	0.204304	0.604415	0.682916
CAFS_HM_G_00001741	0	0	0	0	0	0	0	0	0	0	0	0
CAFS_HM_G_00001742	0	0	0	0	0	0	0	0	0	0	0	0
CAFS_HM_G_00001743	0	0	0	0	0	0	0	0	0	0	0	0
CAFS_HM_G_00001744	0	0	0	0	0	0	0	0	0	0	0	0
CAFS_HM_G_00001746	0.0539921	0.085987	0.0369629	0	0.0211185	0.0467672	0	0	0.0172091	0	0	0.054981
CAFS_HM_G_00001747	0	0	0	0	0	0	0	0	0	0	0	0
CAFS_HM_G_00001748	0	0	0	0	0	0	0	0	0	0	0	0
CAFS_HM_G_00001749	0	0	0	0	0.283622	0	0	0	0	0	0	0
CAFS_HM_G_00001752	0	0	0	0	0	0	0	0	0	0	0	0
CAFS_HM_G_00001756	0.331207	0.601683	0.194365	0.605825	0.295903	0.0821028	0.130225	0.923214	0.240598	0.0718384	0.212496	0.224387
CAFS_HM_G_00001757	0.0685174	0.308962	0.11727	0.117029	0.160759	0.316713	0.14161	0.1745	0.261794	0.130107	0.0769634	0.0232403
CAFS_HM_G_00001758	0	0	0	0	0	0	0	0	0	0	0	0
CAFS_HM_G_00001759	0	0	0	0.277629	0	0.389024	0.22024	0	0.401687	0	0	0
CAFS_HM_G_00001762	0	0.149489	0	0	0	0	0	0	0	0	0	0
CAFS_HM_G_00001763	0	0	0	0.198332	0	0	0.15817	0	0	0.176234	0	0
CAFS_HM_G_00001764	0	0	0	0	0	0	0	0	0	0	0	0
CAFS_HM_G_00001766	0.137382	0.28511	0	0	0	0.809596	0.555203	0	0.169176	0	0.408161	0.545921
CAFS_HM_G_00001768	0.15493	0.200907	0.164994	0.0882075	0.323114	0.119359	0.118593	0.116911	0.153468	0.261506	0.309382	0.116777
CAFS_HM_G_00001769	0.0334751	0.0177599	0	0.0285889	0	0.0580218	0	0	0	0	0.0250683	0.0681317
CAFS_HM_G_00001770	0	0	0	0	0	0	0	0	0	0	0	0
CAFS_HM_G_00001771	0	32.1448	17.139	0.856603	0	17.4695	0	0	17.9629	12.5463	0.751907	9.90963
CAFS_HM_G_00001772	0	0	0	0	0	0.194749	0	0	0	0	0	0
CAFS_HM_G_00001774	0	0.431003	0	0	0	0	0	0.399446	0	0	0	0.69614
CAFS_HM_G_00001777	0	0.107735	0	0	0	0	0	0.143668	0	0	0	0.711798
CAFS_HM_G_00001783	2.64982	3.13097	1.95377	3.00095	2.62883	2.59454	3.01436	2.03143	6.28045	1.93394	1.56366	2.34673
CAFS_HM_G_00001788	0	0	0	0	0	0	0	0	0	0	0	0
CAFS_HM_G_00001792	1850.82	1231.7	1282.1	1882.66	1789	1479.39	2003.31	1500.81	1425.11	1913.18	2166.65	1912.68
CAFS_HM_G_00001793	0	0	0	0	0	0	0	0	0.0610591	0	0	0
CAFS_HM_G_00001795	0	0	0	0	0	0	0	0	0	0	0.0387449	0
CAFS_HM_G_00001798	8.39409	16.2964	7.81064	9.3109	6.40919	9.68076	7.43164	9.68434	12.8027	9.07624	18.7078	14.7414
CAFS_HM_G_00001800	6.88435	10.4337	3.47537	3.88986	6.19022	4.68467	7.18088	6.69356	12.1023	2.9106	15.4471	11.2354
CAFS_HM_G_00001805	0.452152	0.838675	0.619124	0.463185	0.388837	1.35972	0.62235	0.268538	0.862455	0.377608	0.812317	0.0612782
CAFS_HM_G_00001812	0	0	0.176609	0.0440309	0.0403242	0	0.0709672	0.0437568	0	0	0	0
CAFS_HM_G_00001817	10.858	18.381	7.50243	10.6134	7.68453	7.91658	7.69565	8.42858	8.791	9.47828	13.4675	9.22421
CAFS_HM_G_00001818	0	0	0	0	0	0	0	0	0	0	0	0
CAFS_HM_G_00001820	0	0	0	0	0	0	0	0	0	0.0816108	0.0268203	0
CAFS_HM_G_00001822	0.246672	0.0805013	0.181868	0.0324049	0.326436	0.329006	0.0522704	0	0.0966154	0	0.0284148	0.0257346
CAFS_HM_G_00001826	1.29375	2.50694	1.24208	1.10563	1.06185	1.18332	1.40636	1.82337	1.18869	1.41518	3.19202	1.68352
CAFS_HM_G_00001828	0.0184035	0	0.0251988	0	0	0	0.0507022	0.0312425	0.0234304	0	0.082681	0
CAFS_HM_G_00001829	0.331784	0	0	0	0	0.110086	0	0.240653	0.478801	0.143644	0.0708406	0.191749
CAFS_HM_G_00001830	0	0	0	0	0.08306	0	0.073161	0.0601052	0	0	0.15906	0.144081
CAFS_HM_G_00001831	0.0469692	0	0.0643252	0	0	0	0	0	0	0	0.0702023	0
CAFS_HM_G_00001833	0	0	0	0	0	0	0	0	0	0	0	0
CAFS_HM_G_00001835	0	0	0.307771	0	0	0	0	0	0	0	0	0
CAFS_HM_G_00001836	0	0	0.0348716	0	0	0	0	0	0	0	0.0381193	0
CAFS_HM_G_00001841	0	0	0	0	0	0	0.0937523	0	0	0	0	0
CAFS_HM_G_00001842	0	0	0	0	0	0	0	0	0	0	0	0
CAFS_HM_G_00001843	0	0	0	0	0	0	0	0	0	0	0	0
CAFS_HM_G_00001845	36.3029	38.0182	33.5985	38.4465	29.8315	30.8474	32.8558	32.8418	27.9476	46.4412	40.7853	46.3616
CAFS_HM_G_00001847	0.265746	0.211488	0.181933	0.170219	0.0259804	0.172726	0.183097	0.0846051	0.105784	0.100929	0.174134	0.270443
CAFS_HM_G_00001851	0.42907	0.104745	0.135591	0.28154	0.567267	0.305915	0.136019	0.167834	0.0836936	0.250365	0.0493783	0.223185
CAFS_HM_G_00001855	0.110944	0.79054	0.0651028	0.216586	0.0743788	0.0183114	0.283959	0.188394	0.121158	0.0963169	0.189914	2.19392
CAFS_HM_G_00001863	369.968	143.415	347.478	423.987	194.641	435.891	304.076	452.46	254.635	395.406	277.509	524.237
CAFS_HM_G_00001865	16.7783	33.2713	15.466	20.1119	16.7657	20.4973	15.5382	15.4484	13.9159	18.232	25.768	16.1033
CAFS_HM_G_00001869	434.819	470.305	433.48	531.753	528.71	479.669	519.51	488.8	729.193	540.739	804.02	604.907
CAFS_HM_G_00001870	0.0674705	0.309897	0.431135	0.26879	0	0.260122	0.154783	0.381637	0.114401	0.1366	0.538736	0.182884
CAFS_HM_G_00001877	2.62836	3.65872	2.8247	2.99282	2.95836	2.96248	2.68539	2.95045	1.83189	2.54521	4.332	2.75393
CAFS_HM_G_00001882	18.0266	16.7936	27.3874	21.9213	17.1544	17.0077	12.3849	17.6776	14.0203	20.0525	16.3667	17.6949
CAFS_HM_G_00001887	2.466	4.57595	1.76211	2.46562	2.42566	1.37102	0.733563	3.26411	1.75693	1.29907	3.8443	1.87725
CAFS_HM_G_00001888	0	0	0	0.100741	0	0	0	0	0	0	0	0
CAFS_HM_G_00001890	0	0.0428219	0.0552948	0	0	0	0.0278047	0.0685428	0.0513875	0	0.0302343	0
CAFS_HM_G_00001893	0.176569	0	0	0.298097	0	0.209461	0	0	0	0	0	0
CAFS_HM_G_00001894	0	0	0	0	0	0	0	0	0	0	0	0
CAFS_HM_G_00001895	0	0	0	0	0	0	0	0	0	0	0	0
CAFS_HM_G_00001896	4.17069	5.26139	3.28995	4.06346	4.99721	3.67041	4.4614	4.15397	4.23702	4.61197	5.49747	5.71373
CAFS_HM_G_00001898	0.263895	0.119537	0	0.0642938	0	0	0	0	0	0.228688	0.112765	0.101874
CAFS_HM_G_00001900	0	0	0	0	0	0	0	0	0	0	0	0
CAFS_HM_G_00001901	0	0.0790068	0	0.0424328	0.0388605	0	0	0	0	0.037737	0	0.0336728
CAFS_HM_G_00001910	2.30694	2.66575	1.77199	3.74764	2.43469	2.08124	1.49839	0.859655	1.24157	2.42148	2.55591	2.69647
CAFS_HM_G_00001914	0	0	0	0.0478225	0	0	0	0	0.0711556	0.042529	0.125808	0
CAFS_HM_G_00001916	0	0	0	0	0	0	0	0	0	0	0	0
CAFS_HM_G_00001917	0.199306	0.328653	0.0909683	0.226862	0.173147	0.332971	0.0914506	0.187914	0.168984	0.235421	0.596793	0.480294
CAFS_HM_G_00001919	1.66231	0.84775	1.23892	1.72463	1.34908	0.656948	0.492508	1.03564	0.50862	1.53383	0.630118	0.770209
CAFS_HM_G_00001923	14.6896	12.0052	11.6328	11.4615	16.1639	10.5365	10.8731	11.3276	11.1607	13.1022	9.67154	13.1525
CAFS_HM_G_00001925	7.38333	3.38376	5.65876	2.12058	4.66324	2.06072	2.87233	2.31073	1.3916	4.89883	0	1.82777
CAFS_HM_G_00001928	10.2375	7.34072	5.59938	7.48407	8.22091	5.21183	3.95298	2.5711	3.97634	4.04133	3.02426	3.37481
CAFS_HM_G_00001933	1.92688	1.37184	1.23852	1.41177	1.37537	1.5057	2.01503	1.48301	2.49647	2.22184	2.40261	2.45006
CAFS_HM_G_00001934	19.4064	27.1928	19.683	25.4634	21.7913	29.098	16.4507	14.5171	15.5563	22.199	20.1752	26.0228
CAFS_HM_G_00001935	9.52467	11.6588	10.5128	11.5194	11.1602	9.12625	8.65161	9.22823	9.45543	10.031	12.5434	12.9967
CAFS_HM_G_00001942	0.0110003	0	0.0150613	0.112783	0	0.0126992	0	0.205581	0.0421039	0.0334384	0	0.0448297
CAFS_HM_G_00001945	4.06432	2.59272	4.79921	3.76658	6.36006	3.40097	3.88619	6.22943	7.22993	2.97432	5.46143	8.44277
CAFS_HM_G_00001946	1.61517	1.44953	0.553569	0.68049	0	0.240509	1.34408	1.3448	0.977294	0.302112	0	0.264083
CAFS_HM_G_00001947	0.598731	0	0	0	0	0	0	0	0.241666	0	0	0
CAFS_HM_G_00001948	0	0	0	0	0	0	0	0	0	0	0	0
CAFS_HM_G_00001949	0	0	0	0	0	0	0	0	0	0	0	0
CAFS_HM_G_00001950	1.00948	0	0.553569	1.02073	0.311896	0	1.07527	0	0	0.302112	0.597241	0.264083
CAFS_HM_G_00001951	0.0327144	0.0692182	0	0	0	0.0379005	0	0	0.0414813	0	0	0
CAFS_HM_G_00001952	1.00409	0	0.688431	1.66284	3.0627	0	0	0	0	0	0	0
CAFS_HM_G_00001953	0	0	0	0	0	0	0	0	0	0	0	0
CAFS_HM_G_00001958	0	0	0	0	0	0	0	0	0	0	0	0
CAFS_HM_G_00001960	0.261686	0.0687906	0.0896075	0.779418	1.01992	0	0	0	0.328762	0.79189	0	0.703228
CAFS_HM_G_00001961	0.0357536	0.151211	0	0.365906	0	0	0.0490894	0	0	0.05423	0.0534798	0.0483271
CAFS_HM_G_00001962	0.0569329	0.030139	0	0.0485808	0	0	0.313105	0.0965485	0.108416	0.216016	0.255606	0.115601
CAFS_HM_G_00001963	0	0	0	0	0	0	0	0	0	0.17782	0	0
CAFS_HM_G_00001966	0	0	0	0	0	0.19319	0	0	0	0	0	0
CAFS_HM_G_00001969	0	0	0.330997	0	0	0.0465806	0	0.854796	0	0.36713	0.96525	0.0546292
CAFS_HM_G_00001970	0	0	0	0	0	0	0	0.0669335	0	0	0	0.0267364
CAFS_HM_G_00001971	0	0	0	0	0	0	0	0	0	0	0	0
CAFS_HM_G_00001972	0.627607	1.33903	1.42522	0.889067	0.862074	0.459784	1.70899	0.957601	1.07283	1.48847	0.779577	0.727166
CAFS_HM_G_00001973	1.69526	1.89896	0.636503	2.56669	2.60707	1.32929	1.35365	0.193024	3.54177	1.70157	1.55506	3.33191
CAFS_HM_G_00001974	0.642366	0.86421	0.754295	0.155883	0.285613	1.07346	0.124673	1.85501	2.74659	0.831279	1.50415	0.858591
CAFS_HM_G_00001978	0	0.0338466	0	0	0	0	0	0	0	0	0.0478615	0
CAFS_HM_G_00001981	0.279038	0.994304	0	1.25574	1.74486	1.17413	0.453666	1.54917	0.612412	0.577638	0.835355	1.95851
CAFS_HM_G_00001985	2512.55	1063.05	2212.07	1872.8	3633.5	2135.64	2996.12	2102.08	3940	2634.11	2170.98	3767.28
CAFS_HM_G_00001997	0.0421864	0.827443	0.0288822	0.0720343	0.0329844	0.487818	0.0580828	0.214791	0.402515	0.224227	0.12633	0.343145
CAFS_HM_G_00002002	11.7213	19.5505	14.1166	13.5053	13.2237	10.8778	9.03209	11.7632	8.79148	15.2501	18.5072	14.6997
CAFS_HM_G_00002009	0.83399	0.313533	0.652724	1.21717	0.836171	0.901124	0.732808	0.30207	0.524744	0.360709	0.800646	1.20204
CAFS_HM_G_00002015	0.242993	0.0772413	0.266184	0.0414819	0	0.224903	0.200612	0.247355	0.216194	0.0368916	0.0363751	0.0987618
CAFS_HM_G_00002017	1.14648	0.338272	7.6325	3.04441	0.253643	3.10213	0.439135	1.64291	0	0.983292	0.728603	0.431644
CAFS_HM_G_00002024	0.0298912	0	0	0	0	0	0	0	0	0	0	0
CAFS_HM_G_00002033	0	0	0.151614	0.0378103	0	0	0	0.0375795	0	0	0	0.0300151
CAFS_HM_G_00002044	0.0230899	0.0244711	0.09485	0	0.0722034	0.587584	0.19067	0.66604	0.0293577	0	0	0.093869
CAFS_HM_G_00002059	1.24313	0.673332	0.158351	0.740041	0.271101	0.368194	0.198723	0.588289	0.623848	0.877493	0.302843	0.665221
CAFS_HM_G_00002066	0.44006	1.21562	1.00515	0.74454	0.682274	0	1.18358	0.245677	1.26122	1.32281	0.217767	0.193943
CAFS_HM_G_00002069	0.177448	0.355454	0.323962	0.134679	0.185006	0.136763	0.271529	0.435068	0.200741	0.0598902	0.118096	0.240628
CAFS_HM_G_00002071	0	0.608789	0	0	0	0.308956	0.0608102	0.375523	0.280328	0.201719	0.132636	0.179579
CAFS_HM_G_00002072	0.043508	0.0918706	0.0595835	0.148337	0	0	0.0596486	0.0736648	0.054999	0.0659494	0	0
CAFS_HM_G_00002077	0.0713598	0.226353	0.342023	0.243436	0.111477	0.165424	0.489889	0.120922	0.180814	0.37883	0.640438	0.192913
CAFS_HM_G_00002078	0.719197	1.08941	0.21893	0.407584	0.373372	0.839659	0.217615	0.808683	0.499933	0.362295	0.715025	0.321186
CAFS_HM_G_00002085	0.0468422	0	0.128302	0	0.365599	0.0543929	0.256717	0.237846	0.0591579	0	0	0
CAFS_HM_G_00002087	0.428141	0.200749	0.06515	0.0810711	0.222763	0	0	0.24153	0.300332	0	0.0710992	0.192445
CAFS_HM_G_00002088	0.445124	1.36467	0	3.37079	0	1.86217	1.18107	2.5888	0.535744	0.332511	0.328734	0.579936
CAFS_HM_G_00002089	0	0.08489	0	0	0	0	0	0	0	0	0	0
CAFS_HM_G_00002090	0	0	0	0	0	0	0	0	0	0	0	0
CAFS_HM_G_00002091	0	0	0	0	0	0	0	0	0	0	0	0
CAFS_HM_G_00002092	0	0	0	0	0.0721473	0	0	0	0	0.210121	0	0
CAFS_HM_G_00002096	0	0.197047	0.0565476	0.176298	0	0.214879	0	0.280369	0.10509	0	0.371019	0
CAFS_HM_G_00002098	0	0	0	0	0	0	0	0	0	0	0.0598477	0
CAFS_HM_G_00002099	0	0	0	0	0	0	0	0	0	0	0	0
CAFS_HM_G_00002100	0	0	0	0	0	0	0	0	0	0	0	0
CAFS_HM_G_00002101	0	0	0	0	0	0	0	0	0	0	0	0
CAFS_HM_G_00002102	0	0	1.77898	0	0.168194	0	0	0	0	0.326278	14.9778	0
CAFS_HM_G_00002103	0.108202	0	0	0	0.168194	0	0	0	0	0.326278	0	0
CAFS_HM_G_00002107	0	0	0	0	0	0	0	0	0	0	0	0.142411
CAFS_HM_G_00002109	0	0	0	0.206157	0	0	0	0	0	0	0	0
CAFS_HM_G_00002115	0	0.0114952	0.0148009	0	0.0253847	0.741896	0.00746425	0	0.987744	0	0.081019	0
CAFS_HM_G_00002119	2.36713	0.466668	0.649272	0	1.44522	0	0.607134	1.54005	0	0	0	0
CAFS_HM_G_00002121	0.145512	0.306974	0	0	0	0.169013	0	0	0	0.0734917	0.0724885	0.196181
CAFS_HM_G_00002126	0.122125	0.207037	0.367897	0.125088	0.2673	0.310848	0.168037	0.0828768	0.186261	0.0741639	0.109689	0.16545
CAFS_HM_G_00002128	0	0	0	0.0376981	0	0	0	0	0.0561616	0	0	0.0299262
CAFS_HM_G_00002130	0	0	0	0	0	0	0	0	0	0	0	0
CAFS_HM_G_00002142	0.135597	0.0821759	0.185666	0.0661611	0.0908843	0.0895724	0	0	0.0246554	0.117685	0.0580145	0.0262698
CAFS_HM_G_00002145	0	0.0378408	0.0244202	0.0304609	0.0278955	0.0206123	0	0	0	0.0541834	0	0
CAFS_HM_G_00002147	0	0.0235439	0	0	0	0	0	0	0	0	0	0
CAFS_HM_G_00002148	0	0	0	1.16889	0	0	0	0	0	0	0.512886	0
CAFS_HM_G_00002149	0	0	0	0	0	0	0	0	0	0	0	0
CAFS_HM_G_00002157	0	0.0509737	0	0	0	0.224506	0.13238	0.408882	0	0	0.433318	51.7312
CAFS_HM_G_00002161	0	0.0417088	0	0.74045	0	0.0915667	0.487448	0.668651	0.699412	1.01756	0.82644	20.4206
CAFS_HM_G_00002165	0	0	0	0	0	0	0	0	0	0	0	0
CAFS_HM_G_00002166	0	0	0	0	0	0	0	0	0	0	0	0
CAFS_HM_G_00002167	0	0	0	0	0.196117	0	0	0	0	0	0	0
CAFS_HM_G_00002168	0	0.154277	0.201274	0.624849	0	0.17137	0.100159	0	0	0	0	0
CAFS_HM_G_00002169	1.80359	0	0	1.22726	2.8105	0	0	0	0	0	0	0
CAFS_HM_G_00002170	0	0.0627754	0	0	0	0	0	0	0	0	0	0
CAFS_HM_G_00002172	0.0395831	0	0.487794	0	0	0.0915236	0.027256	0	0	0	0	0.0536757
CAFS_HM_G_00002175	0	0	0	0	0	0	0	0	0	0	0	0
CAFS_HM_G_00002176	0	0	0	0	0	0	0	0	0	0	0	0
CAFS_HM_G_00002180	0.448403	0.128703	0.0165931	0.14495	0.0568881	0.0419798	0	0.0411749	0.510082	0.0184178	0.236038	0
CAFS_HM_G_00002188	0.159576	0.0836741	0	0	0.124267	0	0	0.269151	0.499183	0	0	0
CAFS_HM_G_00002191	0	0	0	0	0	0	0	0	0	0	0	0
CAFS_HM_G_00002192	0.128282	0.0743165	1.11771	0.139489	0.0182482	0.471261	0.0804259	0.336805	0.193389	0.106344	0.0174726	0
CAFS_HM_G_00002194	0	0	0.0832131	0	0	0	0	0	0	0	0	0
CAFS_HM_G_00002195	0.134755	0.0910673	0.805109	0	0.0575046	0.169744	0.0506847	0.124863	0.187489	0.0558521	0.036707	0.0831864
CAFS_HM_G_00002196	3.09137	7.85104	2.73466	4.06217	3.67748	4.36998	3.76211	4.08309	2.91827	1.74399	5.03613	3.07437
CAFS_HM_G_00002200	9.02594	7.59459	7.31004	6.55437	9.91689	4.39546	8.27629	3.73933	5.82289	3.14285	1.92407	9.2589
CAFS_HM_G_00002201	0.0182291	6.32e-09	6.83e-10	1.66e-09	3.51e-09	2.53e-09	1.89e-08	1.38e-08	3.26e-09	2.5e-09	0.0260497	1.88e-08
CAFS_HM_G_00002204	7.86089	22.392	17.7676	43.0501	34.1778	60.5649	38.0367	45.7188	64.589	28.4917	88.0254	61.0322
CAFS_HM_G_00002208	5.04003	10.3443	6.92259	17.4893	17.9997	16.169	20.3359	18.1128	24.0298	16.8795	22.7896	26.7787
CAFS_HM_G_00002211	0	0	0	0	0	0	0	0	0	0	0	0
CAFS_HM_G_00002213	0	0	0.73243	0	0	0.618648	2.1782	1.17244	2.97613	0.473801	0	0
CAFS_HM_G_00002214	0	0	0.0487401	0	0	0	0.269722	0	0.181311	0	0.0799653	0.0965786
CAFS_HM_G_00002218	0.220664	0.300209	0.302171	0.430287	0.0985187	0.109541	0.0433162	0.480971	0.239909	0.239153	0.23583	0.29852
CAFS_HM_G_00002223	2.86934	2.52942	2.30489	2.12605	2.51799	1.96174	2.52946	2.93143	2.14948	2.20624	2.23698	3.25747
CAFS_HM_G_00002225	0	0	0	0	0	0	0	0	0	0	0	0
CAFS_HM_G_00002227	1.60956	2.734	1.22647	3.96928	1.94884	2.94216	1.27354	1.21235	2.30158	2.40321	3.81589	1.90014
CAFS_HM_G_00002231	0	0	0	0	0	0.0137144	0	0	0	0	0	0
CAFS_HM_G_00002235	0	0.013307	0	0.0214107	0	0.0144701	0	0	0	0.0190435	0	0.034035
CAFS_HM_G_00002236	0	0	0	0.0274411	0	0	0	0	0	0	0	0
CAFS_HM_G_00002237	0	0	0	0	0	0	0	0	0	0	0	0.0328039
CAFS_HM_G_00002240	2.08307	1.64332	3.05739	2.69564	3.2371	2.82021	2.48292	1.92138	3.47182	3.32491	3.79032	2.92993
CAFS_HM_G_00002244	6.55299	9.02653	5.01618	9.21139	16.4816	10.3788	9.72087	12.351	11.0856	16.5538	11.1213	17.3993
CAFS_HM_G_00002249	20.47	19.6649	24.8987	27.5814	37.745	32.9149	20.6536	26.2087	25.2734	26.6193	42.2924	38.765
CAFS_HM_G_00002251	0	0	0	0.0261337	0	0	0	0	0	0	0	0
CAFS_HM_G_00002253	0	0	0	0	0	0	0	0	0	0	0	0
CAFS_HM_G_00002258	0	0.0164841	0.0637987	0	0.0485938	0.0358874	0.0428137	0.105501	0.0791617	0.0471951	0.0930569	0.0210795
CAFS_HM_G_00002268	3.34203	1.11373	2.61688	2.94875	2.11924	1.14736	2.56125	2.37514	2.82873	3.13737	2.81465	3.23439
CAFS_HM_G_00002277	0	0	0	0	0	0	0	0	0	0	0	0
CAFS_HM_G_00002283	85.342	82.0146	91.6658	57.6931	60.495	60.1815	107.845	66.7412	83.6788	47.9607	89.6436	64.253
CAFS_HM_G_00002285	0.110104	0	0.279977	0.0537372	0.0738165	0.0181724	0.0433564	0.0801303	0.140287	0.0477945	0.141358	0.170774
CAFS_HM_G_00002288	0.671332	0.642809	0.533751	0.332788	0.338629	0.225394	0.357755	0.0735025	0.220366	0.394625	0.486357	0.410969
CAFS_HM_G_00002295	0	0	0.0822509	0	0	0.139767	0	0	0	0	0.179355	0.0807766
CAFS_HM_G_00002296	0.0542807	0	0	0	0	0	0	0	0	0	0	0
CAFS_HM_G_00002298	0.0198445	0	0	0	0	0.0229423	0.0273286	0.0336836	0.0505093	0	0	0
CAFS_HM_G_00002300	0	0	0	0	0	0	0	0	0	0	0	0
CAFS_HM_G_00002302	0	0	0	0	0	0	0	0.0502506	0.0376102	0	0.0443469	0
CAFS_HM_G_00002305	2.78269	1.18144	2.57439	1.0792	2.63547	2.08513	4.10518	2.55443	3.56536	1.7826	1.57716	3.77703
CAFS_HM_G_00002312	0	0.0415923	0.0178776	0.0446169	0	0.0150787	0.0360091	0	0	0.0396837	0.0586826	0
CAFS_HM_G_00002314	6.8415	7.91525	5.29718	6.43634	6.14446	7.1474	7.51126	6.23242	7.41982	5.52966	7.22265	7.95714
CAFS_HM_G_00002319	0.0673726	0.0708166	0.0922813	0	0.315059	0	0	0	0	0	0	0.18098
CAFS_HM_G_00002325	0	0.0183448	0	0.00983122	0	1.14762	0	0	2.1825	0.0262344	0.0431002	0
CAFS_HM_G_00002328	0	0	0	0	0	0	0	0	0	0	0	0
CAFS_HM_G_00002330	0.0282805	0.0598863	0	0	0.0442016	0	0	0	0	0	0	0
CAFS_HM_G_00002332	0	0	0	0	0	0	0	0	0	0	0	0
CAFS_HM_G_00002335	0	0	0	0	0	0	0	0	0	0	0	0
CAFS_HM_G_00002336	0.776776	0.460329	0.340381	0.689203	0.436985	0.575792	0.128094	0.368737	0.315327	0.942919	1.02279	1.21909
CAFS_HM_G_00002337	0.0277635	0	0	0.0474481	0	0	0	0.0314521	0.0826921	0	0.0416035	0
CAFS_HM_G_00002340	0	0	0	0	0	0	0	0	0	0	0	0
CAFS_HM_G_00002341	0	0	0	0	0	0	0	0	0	0	0	0
CAFS_HM_G_00002342	0	0	0	0	0	0	0	0	0	0	0	0
CAFS_HM_G_00002345	0	0.0515182	0	0	0	0.0281261	0.0334509	0	0.154496	0.0738176	0.0727842	0
CAFS_HM_G_00002346	0	0	0	0	0	0	0	0	0	0	0	0
CAFS_HM_G_00002348	0	0	0.0786935	0	0	0	0	0.0974535	0	0	0	0
CAFS_HM_G_00002355	3.51589	1.01409	0.701077	0.291517	2.13572	1.30171	1.88133	1.0722	0.47823	0.388913	2.83737	1.08836
CAFS_HM_G_00002358	1.19536	0	0.728023	0	0	0.156422	1.07442	0.668316	0.327521	0	0.394722	0.176086
CAFS_HM_G_00002359	0.020302	0	0	0	0	0	0	0.068917	0	0	0.0303995	0
CAFS_HM_G_00002361	0	0	0	0	0	0	0	0	0	0	0	0
CAFS_HM_G_00002362	0	0.0310528	0	0.0500587	0.275073	0	0.161299	0	0	0	0	0
CAFS_HM_G_00002363	0	0	0	0	0	0.265804	0.103478	0	0.285371	0	0	0.407289
CAFS_HM_G_00002365	0	0	0.0848414	0.105716	0	0.0358792	0	0	0	0	0	0.125739
CAFS_HM_G_00002367	0	0	0	0.522454	0	2.27113	0	0	0	0	0	0
CAFS_HM_G_00002375	0.892304	0.47269	0.780617	0.465427	0.309996	1.00375	0.545633	0.883042	0.629987	0.827843	2.00355	1.00731
CAFS_HM_G_00002392	0	0	0	0	0	0	0	0	0	0.954923	0	0
CAFS_HM_G_00002393	0	0	0	0	0	0	0	0.030764	0	0	0	0
CAFS_HM_G_00002394	0	0	0	0	0	0	0	0	0	0	0	0
CAFS_HM_G_00002398	0	0	0	0.0375864	0	0	0.0303035	0	0	0.0334278	0	0
CAFS_HM_G_00002399	0	0	0	0	0	0	0	0	0	0	0	0
CAFS_HM_G_00002400	0	0	0	0	0	0	0	0	0	0	0	0
CAFS_HM_G_00002401	0.766689	1.78509	1.76379	1.15123	0.383398	0.994485	0.0842938	2.54775	0.466903	0.651494	2.52385	0.33196
CAFS_HM_G_00002404	0	0	0	0	0	0	0	0	0	0	0	0
CAFS_HM_G_00002405	0	0	0	0	0	0	0	0	0	0	0	0
CAFS_HM_G_00002406	1.12504	0.773878	0.0669907	0.500116	0.0763445	0.056819	0.669929	0.248316	0	0.37056	0.511705	0.461595
CAFS_HM_G_00002409	2.43174	2.12646	2.3663	2.56035	3.3017	2.61492	4.06846	2.05181	3.89776	3.39258	3.64245	2.74004
CAFS_HM_G_00002415	0	0	0	0	0	0	0	0	0	0	0	0
CAFS_HM_G_00002416	0.197855	0.139966	0.248332	0.0563261	0.567402	0.247668	0.227206	0.0559925	0.315046	0.0500967	0.271644	0.8278
CAFS_HM_G_00002418	0	0	0	0	0.0318357	0	0	0	0	0	0	0
CAFS_HM_G_00002421	0.388488	0.233856	0	0	0.0865806	0	0.835066	0	0.0699189	0	0	0.597749
CAFS_HM_G_00002422	0	0	0.0646173	0	0	0	0	0	0	0	0	0
CAFS_HM_G_00002424	0	0	0	0	0	0	0	0	0	0	0	0
CAFS_HM_G_00002426	0	0	0	0	0	0	0	0	0	0	0	0
CAFS_HM_G_00002427	0	0	0	0	0	0	0.0722523	0	0	0	0.157248	0
CAFS_HM_G_00002428	0	0.287191	0	0.475843	0	0	0	0.468954	0	0.844754	0.417688	0
CAFS_HM_G_00002433	0.0726571	0	0.845731	0.123925	0.170248	0.547461	0.199494	0.246223	0.230084	0.0550995	0.271689	0.0490986
CAFS_HM_G_00002436	0	0	0	0	0	0	0	0	0	0	0	0
CAFS_HM_G_00002441	0.455569	0.270626	0.648735	0.311224	0.256512	1.05309	0.476957	0.928089	0.556837	0.304479	0.845991	0.0988735
CAFS_HM_G_00002443	0	0	0	0	0	0	0	0	0	0	0	0
CAFS_HM_G_00002446	0	0.0604097	0	0	0.0445892	0.033029	0	0	0.0362172	0	0	0
CAFS_HM_G_00002448	0.397404	4.33205	0.217649	0.543176	0.787579	1.69811	1.86309	2.02506	1.21608	0.583767	1.11131	0.0359736
CAFS_HM_G_00002452	0.0213972	0	0	0	0	0	0	0	0	0	0	0
CAFS_HM_G_00002455	0.320899	0.188499	0	0	0.222801	0.0413275	0.0979111	0.120839	0.271037	0.0540816	0	0
CAFS_HM_G_00002465	0	0.0290315	0	0	0	0	0	0	0	0	0	0
CAFS_HM_G_00002466	0	0.674444	0.299351	0.203639	1.11894	0.160842	0.136851	0	0.252931	0.0301853	0.178565	0.0539007
CAFS_HM_G_00002467	0	0.422591	0	0.512126	0	0	0.27437	0.0847565	0	0	0	0
CAFS_HM_G_00002469	0.0232969	0	0	0	0	0	0	0	0.0296193	0.106118	0	0
CAFS_HM_G_00002484	0.417245	1.15451	2.21435	1.06625	0.488307	2.12154	0.499714	0.176451	0.460388	0.632007	0.389633	0.843184
CAFS_HM_G_00002487	0.309824	0.0544357	0.0707205	0.0879741	0	0.180024	0.212055	0.174707	0.58613	0.469315	0.231465	0.139149
CAFS_HM_G_00002489	0	0.0200088	0	0	0	0	0	0	0.0240143	0	0	0
CAFS_HM_G_00002496	0	0	0	0	0	0	0	0	0	0	0	0
CAFS_HM_G_00002499	0	0	0	0	0	0	0	0	0.0716517	0	0	0
CAFS_HM_G_00002502	0	0	0	0	0	0	0	0	0	0	0	0
CAFS_HM_G_00002503	0	0	0	0	0	0	0	0	0	0	0	0
CAFS_HM_G_00002505	0	0	0	0	0	0	0	0	0	0	0	0
CAFS_HM_G_00002506	0	0	0	0	0	0	0	0	0	0	0	0
CAFS_HM_G_00002508	0	0	0	0	0	0	0	0	0	0	0.0714907	0
CAFS_HM_G_00002510	0	0	0	0	0	0	0	0	0	0	0	0
CAFS_HM_G_00002514	0	0	0	0	0	0	0	0	0	0	0	0
CAFS_HM_G_00002549	0.0133833	0	0	0	0	0	0	0	0	0	0	0
CAFS_HM_G_00002550	0	0	0	0	0	0	0	0	0	0	0	0
CAFS_HM_G_00002575	1.68672	2.98596	1.55381	2.25014	3.11511	1.49173	1.9809	0.519949	1.8287	1.5822	2.38618	2.69717
CAFS_HM_G_00002579	0	0	0	0	0	0	0	0	0	0	0	0
CAFS_HM_G_00002583	0.954086	0.313	0.342156	0.116352	0.923483	0.604318	0.375198	0.385466	0.375516	0.62087	1.56442	1.26222
CAFS_HM_G_00002584	0	0.14932	0.120447	0	0	0	0	0	0	0.133627	0	0
CAFS_HM_G_00002586	0	0	0	0	0.119346	0	0	0	0	0	0.114276	0
CAFS_HM_G_00002587	0	0	0	0	0	0.0708353	0	0	0	0	0.244628	0
CAFS_HM_G_00002588	0.117762	0.104073	0.0806233	0	0.245558	0.0453803	0.0540606	0.0333154	0.174857	0.119238	0.176342	0.0532314
CAFS_HM_G_00002591	0	0.0233648	0	0	0	0	0	0	0	0	0	0
CAFS_HM_G_00002593	1.39082	2.23796	0	0.522622	0	0.730621	1.86768	0	2.46231	0	0.229297	1.02003
CAFS_HM_G_00002595	0	0	0	0	0	0	0	0	0	0	0	0
CAFS_HM_G_00002596	0.151879	0	0	0	0	0.0886015	0	0	0.190247	0	0	0
CAFS_HM_G_00002597	0.14224	0.150898	0.413865	0.364406	0.0556194	0.328778	0.0489902	0.452791	0.135844	0.216067	0.213022	0
CAFS_HM_G_00002598	0	0.211637	0	0.114208	0.313844	0	0.0916	0	0	0.203059	0.10017	0
CAFS_HM_G_00002599	0	0.0295591	0	0	0	0	0	0	0	0	0	0.0755853
CAFS_HM_G_00002602	50.2386	34.403	73.7073	74.6377	62.8002	108.906	25.429	84.5417	66.807	84.5099	87.9663	93.6809
CAFS_HM_G_00002604	53.2621	70.2753	51.1285	45.9424	64.059	46.3891	43.7707	41.9809	38.501	51.1096	43.165	39.5722
CAFS_HM_G_00002613	38.1627	51.7173	31.7949	48.0384	37.8191	39.3979	33.1127	34.9252	35.3455	28.3563	47.8645	44.362
CAFS_HM_G_00002614	0	0	0	0	0	0	0	0	0	0	0	0
CAFS_HM_G_00002615	0	0	0	0	0	0	0	0	0	0	0	0
CAFS_HM_G_00002616	0	0	0.429636	0	0	0	0	0.212008	0	0.0949435	0.187334	0
CAFS_HM_G_00002619	0	0	0.263498	0	0	0	0	0.961198	0	0.287842	1.70691	0
CAFS_HM_G_00002622	0.0913848	0	0	0	0	0	0	0	0	0	0.0684064	0.030961
CAFS_HM_G_00002629	0	0	0	0	0	0	0	0	0	0	0	0
CAFS_HM_G_00002631	0	0	0	0	0	0	0	0	0	0	0	0
CAFS_HM_G_00002632	0	0	0	0	0	0	0	0	0	0	0	0
CAFS_HM_G_00002633	0	0	0	0	0	0	0	0	0	0	0	0
CAFS_HM_G_00002634	0.0301165	0	0	0	0.141196	0.034876	0.124182	0	0	0.137104	0.0901305	0
CAFS_HM_G_00002641	0	0	0	0	0	0	0	0	0	0	0	0
CAFS_HM_G_00002642	0	0	0	0	0	0	0	0	0	0	0	0
CAFS_HM_G_00002652	0.108915	0.069275	0.0596538	0.0743862	0.0681228	0.075574	0.0599743	0.258765	0.138532	0	0.130455	0
CAFS_HM_G_00002657	0.0448638	0.0237767	0.0307156	0	0.105224	0	0	0	0	0	0.0335839	0
CAFS_HM_G_00002658	0	0	0	0	0	0	0	0	0	0	0	0
CAFS_HM_G_00002659	0	0	0	0	0	0	0	0	0	0	0	0
CAFS_HM_G_00002661	0	0.0353834	0	0	0	0	0	0	0.0637136	0	0.12486	0
CAFS_HM_G_00002664	0	0.0385665	0.0746706	0	0.796085	0	0.0250417	0.0308607	0	0.0552245	0.0544465	0.0246581
CAFS_HM_G_00002665	0	0	0	0	0.961361	0	0	0	0	0	0	0
CAFS_HM_G_00002667	0.0358174	0.0759935	0	0	0	0	0	0	0	0	0	0
CAFS_HM_G_00002669	0	0.0449261	0	0	0	0.0325865	0	0	0	0	0	0.0191506
CAFS_HM_G_00002671	0	0	0	0	0	0	0	0	0	0	0	0
CAFS_HM_G_00002672	0.0233345	0	0.0159745	0.0398719	0	0.0134707	0.0160924	0.0396419	0	0	0.0524414	0
CAFS_HM_G_00002680	2.38361	3.23896	1.45514	2.04889	2.92134	1.96436	1.75783	2.34623	3.05684	1.96072	2.93363	2.43159
CAFS_HM_G_00002682	190.049	414.89	203.575	240.554	284.614	297.553	271.863	248.906	253.94	215.285	313.982	278.955
CAFS_HM_G_00002686	52.4807	39.2581	55.9491	41.6378	49.0939	32.141	54.4977	37.52	72.4324	46.3361	50.0138	69.8665
CAFS_HM_G_00002695	7.22461	8.82495	2.65767	4.86066	4.45138	7.23246	5.90824	5.41666	5.29439	3.66791	7.81404	5.49592
CAFS_HM_G_00002703	0	0.106769	0	0	0.158027	0	0	0	0.0638744	0.076701	0.226969	0.0682321
CAFS_HM_G_00002705	2.16773	1.60772	1.40616	1.816	2.31663	1.94028	1.40921	1.48184	1.63708	1.21112	1.82005	1.79834
CAFS_HM_G_00002709	6.48427	10.7185	4.13012	7.39379	9.42158	4.89564	5.89856	11.3687	8.54448	4.34507	13.3063	9.72899
CAFS_HM_G_00002717	0.119485	0.607744	0.16361	0.856722	0.635147	0.248811	0.230189	0.121635	0.425278	0	0	0.453294
CAFS_HM_G_00002721	0	0.116957	0.107781	0.161358	0	0.090945	0.173583	0.106937	0.0200591	0.143514	0.0707434	0.0427321
CAFS_HM_G_00002728	5.15425	7.17755	4.66405	4.94587	4.11111	5.84761	3.88509	4.36895	3.06774	3.55312	5.73776	4.02248
CAFS_HM_G_00002731	0	0	0	0	0	0	0	0	0	0	0	0
CAFS_HM_G_00002735	0.224305	0.218474	0.191943	0.0958345	0.0731331	0.323598	0.180551	0.127052	0.202805	0.0710344	0.238084	0.0889019
CAFS_HM_G_00002736	0.0411966	0	0.225669	0	0	0.191173	0.0565045	0	0.104222	0	0	0
CAFS_HM_G_00002737	0	0.0763924	0.0996502	0	0.34008	0	0.198381	0.122795	0	0	0	0
CAFS_HM_G_00002738	0	0	0	0	0	0	0	0	0	0	0	0
CAFS_HM_G_00002742	3.08649	3.23101	2.22451	1.21946	3.09669	3.27454	3.12447	2.97394	3.58428	1.57735	3.79143	3.51551
CAFS_HM_G_00002748	0.661324	2.06283	0.63919	1.52796	1.97726	1.46157	0.723285	0.825417	0.668421	0.590844	1.95148	1.08148
CAFS_HM_G_00002751	15.2489	43.8953	10.867	10.0826	20.7821	17.067	18.7227	19.9237	15.8291	12.7602	14.7706	18.9683
CAFS_HM_G_00002760	12.3311	19.2299	9.82738	11.7567	12.3084	12.0117	11.4616	12.5383	10.242	8.53848	12.0184	13.9141
CAFS_HM_G_00002763	381.183	300.64	228.674	277.593	433.758	300.202	302.016	313.042	338.082	328.498	280.866	431.425
CAFS_HM_G_00002764	1382.55	1057.43	1245.39	959.564	1414.05	1036.8	1213.57	1108.89	1446.74	985.635	840.519	1310.69
CAFS_HM_G_00002765	400.371	134.833	62.8166	218.454	292.525	266.638	248.686	290.538	277.005	228.762	243.923	355.181
CAFS_HM_G_00002767	1.07485	26.6413	4.21112	9.83306	19.924	31.4968	17.4416	0.708747	10.0405	16.311	0.536131	12.485
CAFS_HM_G_00002770	1.14154	1.08087	1.06424	0.953639	0.873353	0.224798	0.334197	0.618098	0.308706	0.516241	0.654446	1.02006
CAFS_HM_G_00002772	0	0	0	0	0	0	0	0	0	0	0	0
CAFS_HM_G_00002776	4.49182	2.06662	0.667272	1.41096	1.39155	1.83755	1.80861	1.86985	1.77896	2.92801	2.28413	1.69467
CAFS_HM_G_00002777	17.8802	8.8913	5.20737	16.7573	8.30906	16.875	16.1983	16.7621	18.5194	17.0676	12.7402	10.7046
CAFS_HM_G_00002778	0.65623	1.09689	1.07056	2.26609	0.939301	1.32237	1.48222	0.663998	2.13584	0.99715	1.48502	2.02825
CAFS_HM_G_00002780	0.867505	0.877145	0.320513	0.705754	0.473956	0.461209	0.664474	1.61376	0.456414	0.292935	0.495067	0.467378
CAFS_HM_G_00002781	0.0116385	0	0	0	0	0	0	0	0	0	0	0.0158081
CAFS_HM_G_00002782	1.29702	1.05194	0.818106	1.56846	0.820767	1.0437	1.64734	0.841508	0.872991	0.819297	1.24431	0.731956
CAFS_HM_G_00002786	0	0	0.0272241	0	0.186562	0	0	0	0	0	0	0.323527
CAFS_HM_G_00002789	0	0.07198	0.0309967	0	0	0.0261828	0	0	0	0	0	0.030679
CAFS_HM_G_00002793	6.53881	12.1108	5.18599	9.12344	6.28727	7.76359	4.97175	6.36953	3.25312	4.8306	9.0167	4.53207
CAFS_HM_G_00002796	0.047834	0.100924	0	0	0.0746631	0.0555537	0	0.242857	0	0	0	0
CAFS_HM_G_00002805	0	0.212633	0.85351	1.04876	0	0	0.552065	1.0361	1.25378	0.310393	0	0.813441
CAFS_HM_G_00002809	0.276542	0.136892	0.252435	0.0944589	0.144173	0.106546	0.0507918	0.0625957	0.140831	0	0.0828275	0.100027
CAFS_HM_G_00002810	0	0	0	0	0	0	0	0	0	0	0	0
CAFS_HM_G_00002811	0.063047	0.0667132	0.0431673	0	0	0.0365137	0.0866323	0	0	0.0478307	0	0.0852914
CAFS_HM_G_00002813	0.0193205	0.0819628	0.0264546	0.0329946	0	0.0223346	0.0532193	0.0327961	0.0737746	0	0.0867955	0.104807
CAFS_HM_G_00002815	0	0	0	0	0	0	0	0	0	0	0	0
CAFS_HM_G_00002816	0.103218	0	0.023555	0.176298	0.134542	0.01988	0	0.0584167	0.0657289	0.104533	0.103059	0.2334
CAFS_HM_G_00002820	0.105379	0.279036	0.180371	0.359734	0.28827	0.0304893	0.108706	0.357489	0.167325	0.0799799	0.197157	0.178384
CAFS_HM_G_00002824	3.7372	3.51679	2.02001	3.48366	3.03662	1.8206	3.1461	2.12732	3.28101	1.60507	3.68047	1.49887
CAFS_HM_G_00002833	0	0	0	0	0	0	0	0	0	0	0	0
CAFS_HM_G_00002838	0.0849055	0.0601698	0.0193745	0.072564	0.0221497	0.0734673	0.0488378	0.0601302	0	0.0215148	0.0106041	0.0192384
CAFS_HM_G_00002843	0	0	0	0	0	0	0	0	0	0	0	0
CAFS_HM_G_00002844	0	0	0	0	0	0	0	0	0	0	0	0
CAFS_HM_G_00002847	0.701348	1.43077	0.426829	0.842431	1.21818	1.14231	0.821807	0.925308	0.396	0.946353	2.68274	0.773961
CAFS_HM_G_00002851	0.266428	0.365922	0.150211	0.0803143	0.735496	0.30781	0.3672	0.532272	0.658968	0.428595	0.187796	0.616821
CAFS_HM_G_00002855	0.0302317	0	0	0.15919	1.4e-05	0	0	0.941476	0	0.0740455	7.2e-05	7.23e-07
CAFS_HM_G_00002856	0.0227263	0.0722621	0.0622374	0.038801	0	0	0.0625602	0	0.0866953	0.0345078	0.0340239	0
CAFS_HM_G_00002859	0.397426	0.748941	0.393023	0.753961	0.828573	0.331957	0.334326	0.749359	0.645858	0.569961	0.49585	0.987565
CAFS_HM_G_00002860	2.92275	4.8368	1.90928	3.86374	2.53852	2.93257	2.46582	2.5511	1.63682	2.30717	3.31936	2.56271
CAFS_HM_G_00002864	0	0	0	0	0	0	0	0	0	0	0	0
CAFS_HM_G_00002866	2272.54	2440.66	1950.73	2169.5	2360.91	2338.49	2222.66	2208.33	2813.91	1859.57	2398.47	2507.86
CAFS_HM_G_00002870	51.831	18.2556	31.2924	26.0399	23.0544	13.9265	30.6042	38.8582	23.3263	22.8513	17.6718	24.5806
CAFS_HM_G_00002872	0.338765	0.974307	0.198801	0.330467	0.60529	0.391925	0.0665916	0.697908	0.522858	0.367372	0.108669	0.3934
CAFS_HM_G_00002874	0	0	0	0	0	0	0	0	0	0	0.242868	0
CAFS_HM_G_00002880	0.687133	0.358714	0.302972	0.457705	0.528487	0.900913	0.851371	0.553993	0.609102	0.318603	0.61072	0.553656
CAFS_HM_G_00002884	0.0388754	0.271725	0.371141	0.0953031	0.306254	0.0173963	0	0.288466	0.230289	0.0302529	0.11277	0.22484
CAFS_HM_G_00002891	0.245387	0.188158	0.167991	3.88957	0.341261	0.0314897	0.0375923	0.625185	0.19118	0.248586	0.224646	0.0925461
CAFS_HM_G_00002893	6.24098	11.5827	7.74754	6.57187	11.0207	7.72639	5.74666	8.5823	11.7744	5.22465	11.3054	13.583
CAFS_HM_G_00002894	0.132788	0.951091	0.0909084	0.595387	0.0778915	0.134257	0.160108	0.873695	0.31715	0.100865	2.38659	0.247748
CAFS_HM_G_00002898	26.9664	222.453	46.6017	64.3129	47.029	33.7282	26.7604	79.0442	59.8522	39.2383	145.733	51.8825
CAFS_HM_G_00002904	5.11817	10.8451	6.08976	7.33737	5.47672	3.7084	3.79434	5.05799	5.02029	4.11137	7.02915	5.4524
CAFS_HM_G_00002908	21.3086	36.7582	26.9853	37.4589	48.6193	28.2187	10.956	20.8533	14.9105	17.8384	35.2777	17.4802
CAFS_HM_G_00002913	0.646783	1.03026	0.613084	1.31762	0.486541	0.6894	0.60036	0.92967	0.777268	0.472558	1.22987	0.709445
CAFS_HM_G_00002916	0	0	0	0	0	0	0	0	0	0	0	0
CAFS_HM_G_00002918	74.5115	0	66.2104	19.4296	35.387	12.9896	0	0	30.0179	0.10101	0	19.3723
CAFS_HM_G_00002920	91.0294	0	62.1351	11.1273	61.1505	15.5616	0.132503	0.163704	45.9165	0	0.0722867	28.3023
CAFS_HM_G_00002921	45.0822	0	0	7.33645	0	0	0	0	0	0	0	0
CAFS_HM_G_00002922	36.876	0	14.4141	20.4756	0	0	0	0	0	0	0	0
CAFS_HM_G_00002923	0	0	0	0	0	0.13137	0	0	0	0	0	0
CAFS_HM_G_00002927	4.58047	6.54069	5.85373	5.63161	4.99821	5.74315	5.27012	3.76626	4.61091	4.94677	2.98731	3.5331
CAFS_HM_G_00002930	0.0192276	0	0	0.0656721	0	0	0.105928	0	0.0734217	0.0292038	0	0.0521522
CAFS_HM_G_00002931	0	0	0.0794444	0	0	0	0	0.0197148	0	0	0	0
CAFS_HM_G_00002932	0	0	0	0	0	0.0632746	0	0	0	0	0	0
CAFS_HM_G_00002939	0	0	0	0	0	0	0	0	0	0	0	0
CAFS_HM_G_00002941	0	0	0	0	0	0	0	0	0	0	0	0
CAFS_HM_G_00002942	0	0	0	0	0	0	0	0	0	0	0	0
CAFS_HM_G_00002943	0	0	0	0	0	0	0	0	0	0	0	0
CAFS_HM_G_00002945	0.537997	0.248963	0.0920909	0.114725	0.210141	0.155844	0.0461852	0	0	0.15303	0.100606	0.363753
CAFS_HM_G_00002946	0.0837392	0.152457	0	0.245285	0.131029	0.1105	0	0	0.0610336	0.418153	0.143383	0
CAFS_HM_G_00002950	0.030099	0	0	0.102722	0	0.0348557	0.08274	0	0	0	0	0
CAFS_HM_G_00002952	0	0	0.0213813	0	0	0	0	0	0.019897	0.0237251	0	0
CAFS_HM_G_00002956	0.361694	0	0	0	0	0	0.247858	0.0765356	0.457001	0.274089	0.0675835	0
CAFS_HM_G_00002957	0.131737	0.231794	0.240551	0.598847	0	0.203867	0.662184	0	0.111008	0.266241	0.131295	0.118516
CAFS_HM_G_00002958	0	0	0	0	0	0	0	0	0	0	0	0
CAFS_HM_G_00002960	0	0	0	0	0	0	0	0	0	0	0	0
CAFS_HM_G_00002961	0	0	0	0	0	0	0	0	0	0	0	0
CAFS_HM_G_00002963	0	0	0	0	0	0	0.0291711	0	0	0	0	0
CAFS_HM_G_00002965	0.0361798	0	0	0	0	0	0	0	0	0	0	0
CAFS_HM_G_00002969	0	0	0.0344161	0	0	0	0.0345782	0.0852759	0	0	0	0
CAFS_HM_G_00002977	0	0	0.194639	0.424269	0	0	0	0	0	0.107794	0	0
CAFS_HM_G_00002978	0.0443246	0	0.121404	0.0755561	0.138404	0.30869	0.48607	0.300164	0.112037	0	0	0.6579
CAFS_HM_G_00002979	0	0	0	0	0	0	0	0	0	0	0	0
CAFS_HM_G_00002983	1.09044	1.43006	0.568821	0.310214	1.74518	0.901369	0.71426	1.45333	0.527739	0.394117	2.02077	1.44166
CAFS_HM_G_00002990	8.42399	9.44501	9.53544	5.3262	5.47751	4.21369	4.879	5.25333	2.5715	11.9373	5.72654	4.93899
CAFS_HM_G_00002994	0.58522	0.901557	0.437102	0.454033	0.873207	0.523383	0.475621	0.947511	0.371669	0.161512	0.955541	0.396243
CAFS_HM_G_00002996	0	0	0	0	0	0	0	0	0	0	0	0
CAFS_HM_G_00002997	0.0846071	0	0	0	0	0	0	0	0	0.12826	0.822236	0
CAFS_HM_G_00002998	0	0	0	0	0	0	0	0	0	0	0	0
CAFS_HM_G_00003000	0.302364	0.245294	0.07306	0.182265	0.278192	0	0.0735104	0.241571	0.0452968	0	0.0799106	0.217154
CAFS_HM_G_00003002	0	0	0.0434308	0	0	0	0	0	0	0	0	0
CAFS_HM_G_00003003	0	0	0	0	0	0	0	0	0.0461775	0	0	0.024598
CAFS_HM_G_00003008	0.53482	0	0.366274	0.227538	0.208425	0.623065	1.27751	0.677467	1.00746	0.809116	0.997855	0
CAFS_HM_G_00003011	0	0	0	0	0.0115023	0	0	0	0	0	0	0
CAFS_HM_G_00003015	0	0	0	0	0	0	0	0	0	0	0	0
CAFS_HM_G_00003016	0	0.0725317	0	0.0584951	0.0535731	0	0	0	0	0	0.0512965	0
CAFS_HM_G_00003018	0	0	0	0	0	0	0	0	0	0	0	0
CAFS_HM_G_00003021	0.0118132	0	0	0	0	0	0.0162932	0	0	0	0	0.0160448
CAFS_HM_G_00003024	0	0	0	0	0	0	0	0	0	0	0	0
CAFS_HM_G_00003025	0	0	0.0160938	0.0200847	0	0.0542857	0	0.0199688	0	0	0	0
CAFS_HM_G_00003026	0	0	0	0	0	0	0	0	0.0150172	0	0	0
CAFS_HM_G_00003029	0.576978	0	0	0	0.671024	0	0	0	0.177293	0	3.21264	0
CAFS_HM_G_00003030	0	0	0	0	0	0	0	0	0	0	0	0
CAFS_HM_G_00003031	0	0	0	0	0	0	0	0	0	0	0	0
CAFS_HM_G_00003032	0.025196	0.0401335	0	0	0.039423	0	0	0	0	0	0	0
CAFS_HM_G_00003033	0	0	0	0	0	0	0	0	0	0	0	0
CAFS_HM_G_00003034	0	0	0	1.34021	0	0	0	0	0	0	0	0
CAFS_HM_G_00003035	0	0	0	0	0	0	0	0	0	0	0	0
CAFS_HM_G_00003038	3.69547	13.1616	1.79617	3.43082	4.45459	3.77561	2.10186	2.2793	2.50925	0.856224	0.984932	4.52788
CAFS_HM_G_00003039	0	0	0	0	0	0	0.0905605	0	0.0833234	0	0	0
CAFS_HM_G_00003041	0	0.747053	0	0	0	0	0	0	0.0271632	0	0	0
CAFS_HM_G_00003049	1.2119	1.99574	0.166022	1.07322	1.47635	0.40285	0.943587	1.34787	0.967188	0.579262	0.91403	2.41454
CAFS_HM_G_00003052	0	0	0	0	0	0	0	0	0	0	0	0
CAFS_HM_G_00003054	0.407051	0.136274	0.0586697	0.512129	0.871011	0.198195	0.294946	0.545372	0.708557	0.130134	0.449074	0.203291
CAFS_HM_G_00003057	0.411725	0.35607	0.27143	0.937778	0.405539	0.422793	0.378332	0.440234	0.388637	0.324362	0.799447	0.331154
CAFS_HM_G_00003058	0.0839238	0	0	0	0	0	0	0	0	0	0	0
CAFS_HM_G_00003064	0.578268	0	0	0	0	0	0	0	0.42585	0	0.216058	0
CAFS_HM_G_00003067	1.6321	0	0	0.815166	0.896162	0	0	0.323306	0	0	0	0.128214
CAFS_HM_G_00003071	0.0503409	0.0533315	0	0	0.354142	0	0.0346282	0.0853995	0.0319842	0.0382113	0	0
CAFS_HM_G_00003079	0	0	0	0	0	0	0	0	0	0	0	0
CAFS_HM_G_00003081	0	0	0	0	0	0	0	0	0	0	0	0
CAFS_HM_G_00003082	0	0	0	0	0	0	0.967305	1.23306	0	0	0	0
CAFS_HM_G_00003083	0	0	0	0	0	0	0	0	0	0	1.06691	0
CAFS_HM_G_00003085	0	0.02686	0	0	0	0.0586779	0	0.0430115	0	0	0.34157	0
CAFS_HM_G_00003090	0	0.148971	0.289386	0.540694	0	0	0	0	0.178508	0	0	0.142834
CAFS_HM_G_00003091	0	0.668003	0.566171	0.749171	0	0	0	0	0.813121	0	0	1.09038
CAFS_HM_G_00003095	0	0	0	0	0	0	0	0	0	0	0	0
CAFS_HM_G_00003097	0	0	0	0	0	0	0	0	0	0	0	0
CAFS_HM_G_00003101	0	2.96455	0	0	1.17023	0.975506	0.967305	0	0	0	0	0
CAFS_HM_G_00003104	2.463	2.81059	1.51477	1.81772	2.67651	0.868869	1.06335	0.92106	1.16845	1.39473	2.28148	3.70704
CAFS_HM_G_00003110	2.07868	3.34616	0	0	0	0	0	0	1.52563	0	0	0.846171
CAFS_HM_G_00003111	0.0606132	0	0	0	0	0	0	0	0	0	0	0
CAFS_HM_G_00003112	0	0	0	0	0	0	0	0	0	0	0	0
CAFS_HM_G_00003113	1.06765	0	0	0	0	0	0	0	0	0	0	0
CAFS_HM_G_00003114	0	0	0	0	0	0	0	0	0	0	0	0
CAFS_HM_G_00003118	0.264685	1.32182	0.453176	0.563077	0.412623	0.693729	1.08399	0	1.24673	0	0.0987734	0.355591
CAFS_HM_G_00003120	0	0	0	0	0	0	0	0.672409	0	0	0	0
CAFS_HM_G_00003122	0	0	0	0	0	0	0	0	0.0274095	0	0	0.0292095
CAFS_HM_G_00003123	1.55328	1.77672	1.24086	2.4273	0.80842	0.600859	0.354944	0.146112	0.381835	1.30807	0.322529	1.2229
CAFS_HM_G_00003125	0	0	0	0	0	0	0	0.0312204	0	0	0.0550817	0.04989
CAFS_HM_G_00003127	18.0302	1.55454	0.374589	10.5708	7.46478	5.55356	0.273726	23.9218	1.61181	11.2132	0.446722	35.8113
CAFS_HM_G_00003130	0.167553	0	0	0	0	0	0.113988	0	0.20942	0	0	0.112154
CAFS_HM_G_00003133	0	0	0	0	0	0	0	0	0	0	0	0
CAFS_HM_G_00003134	0	0	0	0	0	0	0	0	0	0	0.0376223	0
CAFS_HM_G_00003135	1.14886	1.06284	1.03245	0.551128	0.112168	0.707451	0.936539	0.547519	0.727708	1.03463	2.04064	1.55283
CAFS_HM_G_00003139	0	0	0	0	0	0	0	0	0	0	0	0
CAFS_HM_G_00003140	0	0.557244	0	0.922499	0.423107	0	0.361764	0	0	2.04712	0	0
CAFS_HM_G_00003148	0.688535	0.410514	0.463095	0.474716	0.604833	0.488167	0.466474	0.328328	0.292731	0.514022	0.289563	0.377332
CAFS_HM_G_00003151	0	0	0	0	0	0	0	0	0	0	0	0
CAFS_HM_G_00003153	2.92567	1.75978	3.92535	2.64324	2.42113	4.23817	2.61146	2.92668	4.28257	2.71151	5.34986	1.36541
CAFS_HM_G_00003157	37.6325	28.2755	27.0594	17.0859	27.6171	18.6709	30.7207	18.507	29.1723	27.4496	15.0168	22.3425
CAFS_HM_G_00003160	8.623	9.82794	7.50122	11.5739	9.66156	8.97024	9.85068	8.0249	11.1048	7.18304	12.1056	9.55445
CAFS_HM_G_00003170	0.223439	0.314908	0.152992	0	0	0.0431752	0.153347	0.31547	0.188636	0.0564775	0.0556974	0.553532
CAFS_HM_G_00003217	92.8277	78.054	95.2515	99.9429	142.095	79.182	51.8153	95.5459	89.2201	94.9089	69.3879	97.6227
CAFS_HM_G_00003225	35.8409	46.549	38.5341	45.4056	42.7577	34.8017	32.161	39.8765	59.6569	48.9225	47.7773	44.3212
CAFS_HM_G_00003231	0.683197	0.882091	0.661982	1.56263	0.904641	1.05558	0.580016	0.321451	1.05954	0.75086	0.692953	0.713979
CAFS_HM_G_00003239	0.279453	0.387777	0.116909	0.344963	0.242996	0.27766	0.38573	0.184702	0.227999	0.153418	0.174501	0.126623
CAFS_HM_G_00003247	6.6865	6.12694	7.0489	5.35989	6.93374	6.33444	5.66834	4.39719	4.8717	3.1704	6.91282	4.96151
CAFS_HM_G_00003249	7.27384	8.31093	5.49182	6.309	7.10468	5.12504	5.69939	7.17151	5.84484	5.30826	7.65492	8.41894
CAFS_HM_G_00003252	3.82243	7.46046	4.11375	7.54965	5.00047	7.55616	4.47093	3.57329	4.02722	2.37483	7.84424	7.333
CAFS_HM_G_00003253	1.59524	2.47706	1.14173	2.06494	1.58842	1.3396	1.00005	1.21127	1.58764	1.19382	1.84682	1.21459
CAFS_HM_G_00003262	6.69022	6.69294	4.01568	6.76467	3.23098	3.9666	3.18771	4.5559	5.38648	5.7574	7.43365	4.69378
CAFS_HM_G_00003268	5.65272	6.03489	2.95168	5.40459	4.52388	5.48687	5.51487	3.94977	6.75748	5.21162	7.87483	6.28006
CAFS_HM_G_00003271	0.238781	0.124295	0.654364	1.01199	0.37089	0	0.161368	0	0.295504	0.359686	0.17757	0.634823
CAFS_HM_G_00003272	0	0	0	0	0	0	0	0	0	0	0	0
CAFS_HM_G_00003274	0	0.0465392	0	0	0	0	0	0.0744593	0	0	0	0
CAFS_HM_G_00003278	0	0.0434795	0	0	0	0.382042	0.05646	0	0	0	0	0
CAFS_HM_G_00003283	0	0.129623	0.0560174	0.209232	0	0.0474525	0	0	0	0	0	0
CAFS_HM_G_00003285	6.93956	5.52618	5.00465	4.84208	6.34047	4.26713	5.22262	4.09407	5.40343	5.47394	4.10684	5.68238
CAFS_HM_G_00003286	0.388209	0.407279	0.744485	0.792155	1.20942	0.362451	0.31729	0.52394	1.0693	0.58679	0.92644	0.312207
CAFS_HM_G_00003287	0.263678	0.485155	0.09029	0.336567	0	0.307138	0.0899932	0	0.165609	0.199471	0.196798	0.885639
CAFS_HM_G_00003295	0.92354	1.72826	1.17257	1.63483	1.31328	1.47465	1.85103	1.14044	1.15496	1.37749	1.81075	1.54929
CAFS_HM_G_00003299	0.877669	0.418371	0.32789	0.542616	0.124267	0.279451	0.651858	0.538301	0.698856	0.602903	0.356966	0.4276
CAFS_HM_G_00003302	3.72e-09	2.31e-09	2.07e-09	4.24e-08	1.18e-08	8.54e-09	1.32e-08	3.35e-09	3.09e-09	1.09e-08	2.57e-08	1.88e-08
CAFS_HM_G_00003307	6.1778	4.56028	5.45653	6.58847	5.8029	5.94895	5.4866	3.32791	8.7981	5.85957	8.80796	6.00262
CAFS_HM_G_00003310	4.59293	7.02778	3.81199	5.42746	3.83846	5.61528	4.48739	5.0215	3.34684	4.01473	5.2067	3.45817
CAFS_HM_G_00003315	1.19716	0.895943	0.630448	1.57311	1.29655	1.43622	1.65006	0.990438	2.17089	1.14264	1.88515	1.85398
CAFS_HM_G_00003318	5.76488	3.55027	6.28396	4.56583	4.40014	5.20395	5.80657	4.70551	3.69224	5.2091	4.54849	4.97704
CAFS_HM_G_00003327	8.96465	6.0881	6.25327	5.86132	6.66299	6.31844	8.06964	5.40125	6.94697	5.80904	6.53485	6.58068
CAFS_HM_G_00003333	0.0146514	0.0622093	0	0	0.0229211	0	0.0403937	0	0.16806	0.0445233	0.0658408	0
CAFS_HM_G_00003338	0.190285	0	0	0.0810711	0.965306	0	0.0651692	0.0805098	0.180199	0	0	0.0641482
CAFS_HM_G_00003339	2.57311	1.41314	1.724	2.00514	2.16669	0.884379	1.63008	0.943745	2.18725	1.43871	1.53544	1.54152
CAFS_HM_G_00003341	0.187951	0.0794622	0.154431	0.0641083	0.352289	0	0.103186	0.50948	0	0	0.281099	0.406326
CAFS_HM_G_00003342	18.6127	8.23273	14.2639	9.11557	10.7866	10.2505	11.5637	8.25145	11.3848	9.06985	11.1987	13.6768
CAFS_HM_G_00003350	7.35884	8.78141	5.05497	8.13837	9.09674	8.88167	8.17424	8.37842	6.99131	7.23777	10.5766	10.4331
CAFS_HM_G_00003351	11.5785	20.1413	13.3849	14.8544	11.972	13.1157	10.9106	10.084	6.91069	8.70018	5.55953	9.42451
CAFS_HM_G_00003358	4.4039	10.2587	13.3795	31.7589	23.311	22.392	4.8616	4.70932	4.6955	7.13956	10.542	29.3117
CAFS_HM_G_00003361	33.3873	92.615	182.394	95.0197	22.6508	222.576	30.8103	59.9515	11.3365	45.9317	40.2526	17.8509
CAFS_HM_G_00003365	0.268146	0.604612	0.367153	0.229006	0.183504	0.17429	0.300211	0.569119	0.362898	0.280058	0.200805	0.272877
CAFS_HM_G_00003368	3.21092	6.61427	4.8904	1.80674	3.86387	1.90511	6.67829	7.14659	3.25847	1.60455	4.49242	8.20378
CAFS_HM_G_00003371	4.5706	6.33952	4.50355	4.21348	4.60901	4.43494	6.23674	8.13754	8.11469	6.14002	8.54548	8.94306
CAFS_HM_G_00003377	1.04426	3.09344	1.13742	2.26897	0.853438	1.70224	0.881816	0.684552	0.241362	0.864811	0.74611	0.771777
CAFS_HM_G_00003381	0.684273	0.36331	0.399049	0.584569	0.376709	0.380452	0.436863	0.861005	0.387826	0.288854	0.493587	0.739941
CAFS_HM_G_00003386	0.288489	0	0	0	0	0	0	0.241648	0	0	0	0
CAFS_HM_G_00003391	0.271889	0.423301	1.30406	0.690552	0	0.961122	1.64862	0.683825	1.50725	0.613503	0	0.180121
CAFS_HM_G_00003394	1.99408	2.25636	1.9438	2.85194	2.23857	2.56472	2.96013	2.04382	2.9729	2.93198	3.49118	2.28197
CAFS_HM_G_00003398	0	0	0	0	0	0	0	0	0	0	0	0
CAFS_HM_G_00003400	7.68717	12.0527	7.97854	8.69224	10.4884	5.86647	7.32603	6.64685	8.34374	6.74772	7.5623	8.03139
CAFS_HM_G_00003402	0	0	0.209268	0	0	0	0	0	0.095671	0.115472	0.113942	0
CAFS_HM_G_00003403	0	0	0	0	0	0	0	0	0	0	0	0
CAFS_HM_G_00003404	0	0	0	0	0	0	0	0	0	0	0	0
CAFS_HM_G_00003405	0	0	0	0	0	0	0	0	0.0189124	0	0	0.0402863
CAFS_HM_G_00003417	20.3503	19.2744	17.419	19.1114	16.0226	18.5712	18.9042	18.8935	22.5665	19.8097	25.6498	27.3208
CAFS_HM_G_00003422	0.0525826	0	0.0360012	0.0448759	0.0821964	0	0	0.0445959	0	0.159637	0	0
CAFS_HM_G_00003426	0.605717	0.936427	0.853063	0.502503	1.21813	0.43999	0.596113	0.705196	1.05794	1.49851	0.933086	0.89222
CAFS_HM_G_00003428	1.09192	0.60113	0.498351	0.94428	0.653824	0.747302	0.613371	0.847191	0.653101	0.491632	0.706814	0.805344
CAFS_HM_G_00003434	3.53637	2.34033	1.87821	1.64681	2.8152	1.83406	1.82941	2.8371	2.18107	3.02686	2.63137	2.76008
CAFS_HM_G_00003443	4.52372	2.19721	2.41965	2.25253	4.82567	1.88063	4.66905	2.23867	4.28325	3.79192	4.37369	4.59722
CAFS_HM_G_00003447	48.3217	31.694	46.1508	35.2136	49.9383	38.8253	41.7357	46.8599	62.6466	58.1039	56.8096	53.1266
CAFS_HM_G_00003460	9.92507	8.45366	10.7597	9.82677	10.2515	7.74854	10.7216	9.00922	10.6203	10.9743	8.42154	11.4413
CAFS_HM_G_00003466	8.5295	11.6675	8.76901	11.8673	10.0652	7.83813	8.62648	10.1301	10.1051	9.08532	12.1401	11.2201
CAFS_HM_G_00003471	0.350114	0.427836	0.368784	0.45967	0.420976	0.0311719	0.259273	0.548151	0.307847	0.163517	0.28216	0.437613
CAFS_HM_G_00003475	9.9576	18.176	9.66997	16.4309	9.72548	12.2215	8.0018	9.40566	8.66066	8.98827	13.8577	7.47526
CAFS_HM_G_00003478	3.79291	3.89131	2.94766	2.69574	3.65502	3.22391	4.46048	3.89734	5.26955	3.42502	5.34162	4.28083
CAFS_HM_G_00003484	0.0962618	0.0729989	0.0564863	0.0704821	0.021515	0.0635307	0.0568797	0.116785	0.0350625	0.0208962	0	0.0186704
CAFS_HM_G_00003485	0	0	0	0	0	0	0	0.274586	0.203648	0	0	0
CAFS_HM_G_00003488	7.48205	8.47067	6.52381	9.73587	9.09619	7.50421	7.14865	6.36042	8.84176	7.62696	8.9069	7.08205
CAFS_HM_G_00003493	10.801	8.52679	9.84693	9.07886	10.9396	9.27464	8.61254	9.2296	6.97902	9.08692	9.05803	8.82468
CAFS_HM_G_00003497	6.94026	10.5761	7.68081	8.47217	7.09623	9.10048	7.10697	6.18838	4.45104	6.68527	8.15356	7.2241
CAFS_HM_G_00003501	3.58064	5.65092	3.34919	4.61995	4.39713	3.24236	4.6111	3.82559	2.33082	2.84283	2.57661	3.72191
CAFS_HM_G_00003505	0	0	0	0	0	0	0	0	0	0	0	0
CAFS_HM_G_00003515	0.0181343	0.00963479	0.0496572	0.0309922	0.0141904	0.0104642	0.0125123	0	0.0231493	0.055133	0	0.0369659
CAFS_HM_G_00003521	18.8091	183.288	26.2914	103.741	12.8595	105.754	11.0486	13.9388	3.62435	17.5925	120.321	9.8317
CAFS_HM_G_00003522	2.21832	2.45996	1.58637	2.48628	2.36527	1.45247	1.75313	1.84781	2.21533	2.36165	2.4129	2.321
CAFS_HM_G_00003530	5.93797	6.09884	4.25706	4.81252	5.03667	3.81536	5.81827	3.60404	5.70722	3.98397	4.42072	6.20977
CAFS_HM_G_00003534	1.48605	0.922979	1.2953	1.95409	1.89525	1.81015	1.01407	1.59708	1.18736	1.94153	1.71392	1.633
CAFS_HM_G_00003539	0	0	0	0	0.13322	0	0	0.0289216	0	0	0	0
CAFS_HM_G_00003543	1.96721	0.829332	1.04073	1.67938	1.36321	1.93912	3.10786	2.12432	2.24589	1.62934	2.04158	3.02979
CAFS_HM_G_00003546	0.221247	0.170627	0.440646	0.274772	0.22018	0.209287	0.221579	0.136556	0.358328	0.183281	0.572231	0.10909
CAFS_HM_G_00003547	0.0521964	0.0182785	3.16e-09	1.64e-09	0.131542	7.7e-09	0.022249	0.148002	9.33e-08	0.0298744	0.0303179	7.33e-09
CAFS_HM_G_00003553	0.346091	0	0.711582	0.876667	0	0.205162	0.231595	0.578047	1.05517	1.03813	1.02577	0.91046
CAFS_HM_G_00003554	35.1521	20.0653	28.2988	19.1384	28.1778	22.5767	32.3282	23.5207	21.7822	29.3326	19.0743	25.4712
CAFS_HM_G_00003558	19.8688	26.7295	20.365	23.2652	19.1081	17.844	24.409	25.695	19.3969	28.1748	30.7583	18.8137
CAFS_HM_G_00003560	0	0	0.0408611	0.0509193	0	0	0.0820313	0	0	0	0	0
CAFS_HM_G_00003566	64.434	48.1886	52.0469	44.7376	37.9166	44.227	47.7737	45.0479	40.587	45.5803	38.6895	39.957
CAFS_HM_G_00003570	12.9698	30.6421	11.7299	17.3996	12.4189	19.0369	13.8056	14.1366	7.45877	10.0182	19.0644	11.37
CAFS_HM_G_00003575	0	0	0	0	0	0	0	0	0	0	0	0
CAFS_HM_G_00003576	0	0	0	0.431321	0	0	0	0	0	0	0	0
CAFS_HM_G_00003584	42.4244	61.1695	41.415	38.3575	54.1715	47.5	42.3676	39.3027	34.9469	37.915	36.0912	45.5381
CAFS_HM_G_00003589	1.1261	2.94348	0.402323	2.25263	0.840578	1.13746	0.469388	0.248549	0.370781	0.296726	1.39022	0.52803
CAFS_HM_G_00003591	0.0235824	0.0999633	0.129165	0	0.0368706	0.081841	0.0649065	0.0800251	0	0	0	0.031954
CAFS_HM_G_00003595	0	0	0	0	0	0	0	0	0	0	0	0
CAFS_HM_G_00003596	0	0	0	0	0	0	0	0	0	0	0	0
CAFS_HM_G_00003597	0	0.753177	1.01478	0	1.14018	0	0	0	0.590137	0.367904	0	0
CAFS_HM_G_00003598	0	0	0	0	0	0	0	0	0	0	0	0
CAFS_HM_G_00003600	0	0	0	0	0	0	0	0	0	0	0	0
CAFS_HM_G_00003603	0	0	0	0	0	0	0	0	0	0	0	0
CAFS_HM_G_00003605	43.4448	56.2409	34.4007	34.1267	30.0634	33.9662	30.5039	29.412	34.0017	39.416	39.0502	27.9695
CAFS_HM_G_00003608	5.32769	8.17741	4.90909	7.52615	6.15849	7.68566	6.21007	5.20577	3.43576	3.20691	7.50268	4.72835
CAFS_HM_G_00003610	0	0	0	0	0	0	0	0	0	0	0	0
CAFS_HM_G_00003611	0.230101	0.0872031	0.382571	0.421111	0.0257095	0.132936	0.271787	0.139539	0.146559	0.0499384	0.196935	0.0892097
CAFS_HM_G_00003615	0.108313	0.0639056	0.0164778	0.102817	0.0564931	0.0833751	0.116187	0.0204446	0.13815	0.0731598	0.0360613	0.130761
CAFS_HM_G_00003617	0	0	0.0603417	0.225327	0	0.0511408	0	0	0	0	0	0
CAFS_HM_G_00003620	34.3304	23.4651	26.3449	38.2028	27.7728	23.1673	25.1242	36.2528	16.7882	34.7615	52.6272	19.3376
CAFS_HM_G_00003625	36.8806	62.3551	49.0923	45.4325	66.4726	30.0701	37.2238	40.5141	37.7501	59.5107	68.9381	36.4461
CAFS_HM_G_00003627	2.12348	1.71131	2.03307	1.58182	1.97307	2.04759	2.02433	2.14182	1.62731	1.77073	2.17618	2.10171
CAFS_HM_G_00003634	2.2427	1.98214	2.41668	1.63035	3.0438	1.40653	1.81689	1.55734	1.21068	3.17834	1.53971	1.98739
CAFS_HM_G_00003638	1.54793	1.57769	1.26073	1.53314	1.5779	1.12663	1.13949	1.10626	1.26708	0.868903	1.22532	1.10059
CAFS_HM_G_00003641	3.77805	5.10533	3.36119	4.68344	3.17928	5.05459	3.2225	3.61355	3.66165	3.05849	5.85858	3.45919
CAFS_HM_G_00003646	1.86606	2.03529	2.19688	1.78722	3.27339	1.81389	2.11446	1.89501	2.5319	2.03992	2.06339	2.22405
CAFS_HM_G_00003648	1.43909	1.17626	0.985164	1.22971	0.996164	1.05401	1.41299	1.12866	0.942041	1.13585	0.967647	0.915126
CAFS_HM_G_00003659	4.0707	2.17001	2.10493	1.65175	2.31357	1.35121	1.60466	1.6896	2.85494	2.33297	2.68386	2.58176
CAFS_HM_G_00003662	5.97456	19.4416	3.75588	13.6271	6.79184	13.0136	4.36962	3.59269	3.34544	3.13275	14.3071	5.03764
CAFS_HM_G_00003668	0	0	0.179707	0.222129	0	0	0	0	0	0	0	0
CAFS_HM_G_00003670	0	0	0.0287422	0.0358428	0	0	0.0578023	0	0.05341	0.0318774	0.0314297	0
CAFS_HM_G_00003671	4.2444	7.67823	3.31445	7.1203	4.54839	6.26073	5.58744	3.98276	3.82254	2.82002	6.03419	4.55232
CAFS_HM_G_00003676	0.633571	0.881847	0.78619	1.08194	0.588305	1.07581	0.327196	0.504101	0.377959	0.511197	0.978368	0.349025
CAFS_HM_G_00003679	0.807645	0.724378	0.896101	0.832639	1.69929	0.562912	1.24788	1.34809	1.61536	1.0368	0.93869	1.94721
CAFS_HM_G_00003684	9.71902	19.032	7.16841	17.2338	12.7364	18.6566	12.7291	8.56392	10.0877	8.55451	15.6393	11.738
CAFS_HM_G_00003688	0	0.124561	0.0805652	0.1004	0	0	0.0808766	0	0.0373357	0	0.264127	0
CAFS_HM_G_00003691	0.326746	0.389773	0.11185	0.139489	0	0	0.0281204	0.103984	0.10394	0.0310144	0.0917354	0.166133
CAFS_HM_G_00003693	0.936554	0.882233	0.51556	0.85802	0.967048	0.713214	0.932561	0.656251	1.14606	0.719146	0.969348	0.918369
CAFS_HM_G_00003702	494.105	496.17	546.678	560.684	504.711	509.561	462.689	499.979	458.535	430.617	386.529	544.461
CAFS_HM_G_00003706	15.3785	12.959	15.964	16.4561	18.2652	20.6173	17.3331	15.4203	20.1016	15.7484	20.7045	15.6467
CAFS_HM_G_00003710	0	0	0	0	0	0	0	0	0	0	0	0
CAFS_HM_G_00003711	0.297919	0.11809	0.101994	0	0.116338	0.259051	0.153347	0.189282	0.424431	0	0.0556974	0.201284
CAFS_HM_G_00003714	0	0	0	0	0	0	0.147454	0.732344	0.270281	0.164156	0.972339	0
CAFS_HM_G_00003716	11.3152	15.128	14.4403	9.98948	12.2799	5.55846	5.49182	12.0073	11.612	11.5308	14.909	13.791
CAFS_HM_G_00003717	0.358041	0.534633	0.251732	0.264596	0.19687	0.402081	0.173576	0.180872	0.222313	0.205929	0.464006	0.210381
CAFS_HM_G_00003721	0	0	0	0	0	0	0	0	0	0	0	0
CAFS_HM_G_00003722	0	0	0.529126	0	0	0.472333	0	0.63155	0	0	0	0
CAFS_HM_G_00003724	0.152089	0.0968548	0.166594	0.259808	0.118962	0.790643	0.125779	0.103312	0.193809	0.346616	0.318937	0.0619284
CAFS_HM_G_00003733	3.40237	3.442	1.46794	2.55089	2.96456	3.75452	2.94924	2.79714	3.69998	2.16948	3.55708	2.62002
CAFS_HM_G_00003741	0.851368	1.19473	0.604418	0.808258	1.05267	0.837183	1.17453	0.821485	0.49624	0.559151	1.10242	0.942452
CAFS_HM_G_00003751	0.0703511	0.112077	0.160538	0.0601045	0.0366939	0.0676883	0.129377	0.0398385	0.0897383	0.0356397	0.193239	0.0318512
CAFS_HM_G_00003759	2.94355	3.43295	1.91692	2.71003	3.28691	3.27022	2.26986	2.60869	1.76606	2.26946	2.64163	2.46461
CAFS_HM_G_00003764	10.6575	8.09618	9.76863	12.3305	9.75241	8.55426	10.2427	8.87582	12.3861	6.74591	14.0561	10.1743
CAFS_HM_G_00003768	0	0.357409	0	0	0	0	0	0	0	0	0	0
CAFS_HM_G_00003776	12.7815	8.2633	6.92788	11.5442	17.8982	10.0161	14.393	12.4206	15.6936	10.7111	11.5579	14.2793
CAFS_HM_G_00003779	210.494	78.9364	141.627	161.747	240.381	189.586	132.325	170.673	130.732	219.309	135.359	130.185
CAFS_HM_G_00003780	45.2882	59.8146	60.0476	84.0143	63.4896	87.5387	57.5979	48.7164	56.5891	51.8781	81.047	60.4529
CAFS_HM_G_00003783	0.565531	0.78968	0.633591	0.482665	0.522402	1.18988	1.16692	0.218029	1.24107	0.624361	1.07736	1.14894
CAFS_HM_G_00003791	2.51712	2.63016	2.02409	4.07297	1.47944	1.8457	1.94654	1.42516	1.68108	1.33572	2.25453	1.48284
CAFS_HM_G_00003795	17.2525	30.4342	12.3416	19.6729	15.6749	26.1642	16.1995	16.2767	9.78622	11.3253	23.7084	18.5268
CAFS_HM_G_00003804	3.02996	1.52984	2.34537	4.49135	4.52499	2.7522	1.80596	1.85866	2.55318	1.79713	4.66096	3.79251
CAFS_HM_G_00003809	16.9356	11.336	15.6307	16.8813	13.3232	11.4894	14.1975	11.9372	17.8099	13.5714	18.4417	15.7023
CAFS_HM_G_00003816	21.9963	10.5297	24.9774	12.0149	17.4094	7.04895	17.294	10.8819	15.0209	16.3186	14.4787	16.1348
CAFS_HM_G_00003822	6.60468	9.70175	3.84205	6.85479	7.29012	4.41797	6.41827	5.20137	5.65568	6.75192	8.30526	8.48476
CAFS_HM_G_00003829	0.143689	0	0.196819	0.122219	0	0.167534	0.195945	0.485114	0.270291	0	0	0
CAFS_HM_G_00003837	0	0	0	0	0	0	0	0	0.0193696	0	0	0
CAFS_HM_G_00003843	1.50952	1.38455	1.56518	2.50365	1.23809	1.86219	2.00005	2.61341	2.20408	1.1802	1.88797	1.19363
CAFS_HM_G_00003845	2.54016	2.41884	3.69404	2.80137	2.64173	3.24037	4.62118	2.78399	3.6422	3.17379	5.03888	4.90328
CAFS_HM_G_00003846	0.59666	0.504308	0.217892	0.678275	0.807585	0.553634	0.436579	0.336875	0.604034	0.422192	0.416375	0.161167
CAFS_HM_G_00003850	0.0478781	0	0.0655704	0	0	0.0556053	0	0.0810265	0.302243	0	0	0
CAFS_HM_G_00003851	10.741	30.1765	10.0297	15.9737	8.61077	15.0852	9.82961	11.8969	7.888	12.8713	15.3953	8.62235
CAFS_HM_G_00003853	0.0250009	0.26487	0.142371	0.0426774	0.078169	0.0289279	0.0346642	0	1.68e-08	0.113863	0.0792041	0.101599
CAFS_HM_G_00003859	0.0385141	0.00511973	0.0395475	0	0	0	0	0.0163694	0	0.00732089	0.00721634	0
CAFS_HM_G_00003874	0.432862	0.378822	0.395278	1.10453	0.786941	0.16824	0.295126	0.24356	1.26651	1.30916	0.645867	0.871251
CAFS_HM_G_00003877	0.852139	1.02647	0.362133	0.651865	0.734769	0.578405	0.969428	1.39512	1.00693	0.936442	1.18723	0.516992
CAFS_HM_G_00003880	1.05698	3.48648	2.89568	4.36563	0	2.73048	2.16058	5.73289	0.37833	0.798966	2.8156	0.607435
CAFS_HM_G_00003886	0.984899	0.749002	0.494467	0.644888	0.87302	0.815575	0.746474	0.696815	1.00371	0.947633	1.08177	0.534584
CAFS_HM_G_00003893	0.412097	0.499924	1.10834	25.3187	0.368398	0.170011	0.182593	23.8705	0.300122	1.02867	0.661389	0.259716
CAFS_HM_G_00003896	0	0.128818	0.0556667	0.693089	0	0.094307	0.0557587	0.344222	0.0514261	0	0.121563	0
CAFS_HM_G_00003897	8.75451	11.8637	7.29518	10.4203	10.4466	9.29417	10.7612	10.7698	5.43234	8.51444	9.44699	11.0952
CAFS_HM_G_00003902	3.81432	2.55804	3.76845	2.22548	6.30306	3.77046	7.37457	3.48145	3.62087	6.30415	6.46886	8.43854
CAFS_HM_G_00003914	4.44842	4.89138	3.29487	3.89154	4.65428	4.37571	4.74182	4.14496	4.40757	3.72011	5.05145	4.57062
CAFS_HM_G_00003915	3.97113	7.59724	8.22553	9.40829	11.1017	12.6575	10.8648	12.0682	11.8794	8.54777	28.4366	17.1024
CAFS_HM_G_00003919	0	0.014803	0.0190916	0.0476431	0	0	0.0192238	0	0.0710996	0	0.0208877	0.0378605
CAFS_HM_G_00003926	2.05966	4.27272	1.57672	1.92596	2.73112	1.74928	1.47196	2.74298	1.23792	2.35461	2.54022	1.67331
CAFS_HM_G_00003929	0.0169119	0	0.0463124	0	0.0264534	0	0	0	0	0	0	0
CAFS_HM_G_00003930	1.52023	1.41591	1.50405	0.717716	1.05198	0.592062	0.574501	0.996664	0.844327	0.893115	1.25912	0.791354
CAFS_HM_G_00003932	0	0	0	0	0	0	0	0	0	0	0	0
CAFS_HM_G_00003934	0.475021	0.466624	0.40952	0.240391	0.605399	0.630302	0.266627	0.388307	0.246446	0.748309	0.73776	0.358015
CAFS_HM_G_00003939	11.9008	14.0384	9.26621	15.5718	8.39335	9.56008	10.7528	9.29767	12.4975	7.73105	15.8729	6.63071
CAFS_HM_G_00003944	0	0	0	0	0	0	0	0	0	0	0	0
CAFS_HM_G_00003947	6.05882	5.98693	3.61217	4.98364	5.78808	4.79959	5.87054	4.55676	7.61153	5.94652	6.07495	4.71791
CAFS_HM_G_00003950	3.42003	4.41286	3.27836	3.32547	3.7937	3.28941	4.13341	3.53572	4.20467	4.51362	4.91153	4.02305
CAFS_HM_G_00003952	2.69729	2.28676	2.37661	2.32246	2.97037	2.46901	2.06581	2.02961	2.56439	2.52843	3.5815	2.57432
CAFS_HM_G_00003953	2.13797	1.58429	2.0558	2.94629	1.98839	1.74272	1.55852	1.54005	3.21836	2.06822	2.58387	2.02507
CAFS_HM_G_00003954	5.88	3.16268	3.22041	2.31148	3.80519	2.19634	3.97396	2.95434	5.84917	5.35989	4.89816	6.05558
CAFS_HM_G_00003955	0	0	0.0436173	0.0543451	0	0	0	0	0	0	0.0953131	0
CAFS_HM_G_00003962	0.916423	0.994603	0.59754	0.596088	0.921201	1.28692	0.841045	0.777597	0.860332	0.695805	0.914719	0.650669
CAFS_HM_G_00003967	0	0	0	0	0	0	0	0	0	0	0	0
CAFS_HM_G_00003968	3.32931	4.03859	3.56603	5.22144	2.82995	4.02491	2.53582	3.23782	3.84939	2.77724	3.59224	4.68099
CAFS_HM_G_00003972	3.1203	5.03187	3.92669	5.89484	2.56783	3.27804	3.98984	3.57016	2.45286	1.78983	4.66527	2.78915
CAFS_HM_G_00003975	0.00754502	0.0160393	0	0	0	0	0	0	0.0192715	0	0	0
CAFS_HM_G_00003980	5.5644	4.87498	3.70289	4.52704	6.66603	4.72428	5.43648	4.19009	5.12009	4.02602	7.16112	6.33871
CAFS_HM_G_00003982	8.86081	14.3943	5.42385	16.4899	8.80007	19.9666	7.42437	10.7949	7.04842	8.82183	10.5329	9.82264
CAFS_HM_G_00003988	0	0	0	0	0	0.911591	0	0	22.9899	0	0	0
CAFS_HM_G_00003990	22.6756	28.4324	19.6051	25.7402	23.0162	24.4191	22.9377	17.887	17.6576	17.2681	23.5665	22.1987
CAFS_HM_G_00003992	1.54162	2.021	2.17525	1.59236	2.91693	2.82075	2.17626	3.71625	0.531004	1.69903	1.60597	2.3312
CAFS_HM_G_00003993	0.867875	2.84798	3.17169	4.16098	3.81295	4.09647	7.00533	3.63465	1.42213	3.04411	5.79869	3.63511
CAFS_HM_G_00003994	0.629712	0.454562	0.54873	0.439631	1.07367	0.53022	0.668994	0.82517	0.72672	0.347525	0.856703	0.309959
CAFS_HM_G_00003997	81.0331	68.6964	69.5716	78.4533	88.0146	59.3691	82.3598	64.38	64.8439	73.3507	77.746	87.153
CAFS_HM_G_00004002	1.78789	3.60132	1.79997	2.6279	1.91288	2.46512	1.7946	1.69709	0.770788	1.47832	1.69372	1.53515
CAFS_HM_G_00004003	2.82866	3.8003	1.88492	2.22216	1.53364	1.56945	1.68834	1.79268	1.7284	1.77586	1.24255	2.14842
CAFS_HM_G_00004008	0.0699707	0.0185585	0	0	0	0.0202156	0	0	0	0.159435	0	0.0237315
CAFS_HM_G_00004011	4.48459	4.58232	1.95242	4.43683	4.56668	3.93703	3.4501	4.25352	2.80719	2.37452	5.88752	3.55288
CAFS_HM_G_00004020	0.0144196	0.183684	0.0197433	0.0492678	0.0225589	0	0.159026	0.0734689	0.0183792	0.0219099	0.1296	0
CAFS_HM_G_00004024	0.254972	0.236059	0.21822	0.435026	0.0996042	0.295352	0.218958	0.162088	0.0808445	0.0967149	0.6676	0.344908
CAFS_HM_G_00004025	0.729246	3.85596	1.18884	3.37646	1.13929	0.643907	0.858381	1.00046	1.62825	2.31774	1.19477	1.45538
CAFS_HM_G_00004028	0	0.0440322	0	0	0	0.0480189	0	0.0352417	0.132093	0	0.031091	0
CAFS_HM_G_00004032	60.3705	34.2774	25.946	22.0185	33.0312	23.4013	25.365	26.1212	17.2118	18.0498	16.5124	20.5853
CAFS_HM_G_00004034	10.9763	5.52485	2.47284	0.299476	2.11175	3.72849	3.11629	1.04192	5.6269	6.31255	3.09865	2.47389
CAFS_HM_G_00004038	1.49625	2.07214	1.9851	1.11565	1.16782	0.977297	0.768777	0.7914	1.41727	1.20456	0.419324	0.630616
CAFS_HM_G_00004039	0.163354	0.975328	0.074576	0.741994	0.424767	0.569766	0.223493	0.0920867	0.343101	0.494776	0.081344	0.513271
CAFS_HM_G_00004040	4.42072	2.89298	0.753235	1.1287	3.24757	1.73733	1.5313	2.50941	0.896836	1.69091	0.991799	2.57753
CAFS_HM_G_00004042	4.69865	7.50613	4.0859	6.23539	5.08363	3.70869	3.83158	3.70326	4.70112	4.39581	6.33452	6.03631
CAFS_HM_G_00004045	3.44374	8.52512	8.0592	4.70658	3.60001	4.44551	5.84001	3.25244	2.35821	3.82236	2.48926	3.60324
CAFS_HM_G_00004047	0.00690709	0.0146849	0	0	0.0216229	0	0.00953543	0	0	0.0210031	0	0.0657344
CAFS_HM_G_00004053	0	0.0258433	0	0.16655	0	0	0	0	0	0.0370298	0	0
CAFS_HM_G_00004057	118.052	95.7766	98.9784	77.7706	91.1414	80.5245	104.508	83.2722	76.4284	89.5617	50.5054	78.1829
CAFS_HM_G_00004060	0.0309231	0.0654499	0	0.105528	0	0	0	0	0	0	0	0
CAFS_HM_G_00004061	1.85517	1.81667	1.13907	2.50445	0.299224	2.97967	2.09678	2.05349	0.804018	0.580824	1.14605	1.80559
CAFS_HM_G_00004062	0.0134945	0	0	0	0	0	0	0	0	0.0205059	0.0404313	0
CAFS_HM_G_00004068	13.4389	16.7169	10.3167	11.6968	14.5775	13.4276	13.7633	11.8312	16.1977	13.8708	15.3203	16.8127
CAFS_HM_G_00004073	0.0178779	0.0379316	0	0	0.0279626	0.0206621	0.049259	0	0.136588	0	0.0535484	0
CAFS_HM_G_00004075	7.85822	14.3582	6.20235	9.96802	5.07865	7.54167	4.56827	5.37716	3.33206	4.34384	7.0627	3.76507
CAFS_HM_G_00004076	35.1751	39.1908	36.0103	16.3784	30.1188	22.7229	22.0491	22.9196	12.0092	27.7785	9.01208	17.321
CAFS_HM_G_00004082	3.25885	4.17498	2.21588	2.25758	2.15352	2.542	2.44514	2.84317	0.969209	2.42634	3.03524	2.06391
CAFS_HM_G_00004084	0	0	0.298363	0	0	0.127726	0	0	0.405421	0	0	0
CAFS_HM_G_00004085	0	0	0	0	0	0	0	0.0703498	0	0	0	0.0187446
CAFS_HM_G_00004090	0.677603	1.03449	0.670171	0.385205	0.587997	0.611063	0.516673	1.33932	1.33465	0.456715	0.788216	1.06814
CAFS_HM_G_00004093	1.50319	1.79035	1.57894	2.63715	1.89987	1.57139	1.84298	1.46786	1.2838	1.78251	1.84996	1.56342
CAFS_HM_G_00004096	17.4003	22.0498	19.8921	18.8721	20.3728	17.8282	15.2672	19.8882	18.2934	24.0527	25.0553	19.3574
CAFS_HM_G_00004099	0.741442	1.05895	1.63902	0.752445	1.03961	0.507953	0.479729	1.85081	1.92329	1.99611	1.06487	1.22834
CAFS_HM_G_00004104	3.77328	2.59392	3.72538	3.66485	3.15113	4.5831	4.21037	4.75418	4.10387	3.1257	3.86993	4.38142
CAFS_HM_G_00004105	1.07318	1.25182	1.26768	0.863014	0.856162	0.716578	0.769298	0.661428	0.805526	0.863563	0.977421	1.24358
CAFS_HM_G_00004109	0	0	0	0	0	0	0	0	0	0.0596642	0	0
CAFS_HM_G_00004112	0.635284	0	0.161091	0.0803384	0.441447	0.0272183	0.259041	0	0.11965	0.250071	0	0.286938
CAFS_HM_G_00004114	1.53661	2.14534	1.01205	1.56118	1.64265	1.34914	1.1519	1.88195	0.668421	1.09306	1.13594	1.2925
CAFS_HM_G_00004127	0.532277	0	0	0	0	0	0	0	0.65756	0	0.531494	0
CAFS_HM_G_00004129	0.25781	0.04537	0	0.146503	0	0	0	0	0	0	0	0
CAFS_HM_G_00004139	2.85815	4.00888	1.88866	2.56456	1.91679	2.07658	2.80097	3.24352	1.53464	1.77788	2.0668	2.18864
CAFS_HM_G_00004140	0.251308	0.484279	0.439475	0.702097	0.678705	0.369957	0.597445	2.9847	1.36535	0.242827	0.78821	0.712102
CAFS_HM_G_00004151	6.1467	5.73008	5.76619	8.24279	5.07493	6.50091	5.80649	6.11132	5.00414	4.41125	8.02387	5.34776
CAFS_HM_G_00004154	0.57399	0.967118	0.314459	0.488744	0.626739	0.93473	0.23546	1.6497	0.505923	0.695243	0.514381	0.463489
CAFS_HM_G_00004155	21.3644	30.3669	21.9135	26.5202	22.975	28.1937	23.1491	22.062	28.2892	22.2374	37.4377	27.7514
CAFS_HM_G_00004160	1.11652	1.71469	0.655213	1.08928	0.783804	0.922449	1.22312	0.850621	0.376662	0.242189	0.81872	0.957276
CAFS_HM_G_00004164	12.6754	10.8382	8.34216	7.47265	10.4785	9.86117	7.9015	8.47441	6.47963	6.28305	10.9375	9.04957
CAFS_HM_G_00004169	1.01337	0.821802	0.686279	0.577219	0.375127	0.352217	0.435913	0.277696	1.00099	0.844639	0.587754	0.88815
CAFS_HM_G_00004174	0.478422	0.233408	1.15076	0.552303	0.465314	0.119456	0.624058	0.307493	0.956303	1.17897	0.0774847	0.351164
CAFS_HM_G_00004178	22.86	29.4177	19.5334	26.2464	26.5185	28.7536	20.5541	20.2071	17.9358	17.4044	44.7539	25.3315
CAFS_HM_G_00004190	7.50088	9.44166	5.72007	7.40781	9.34619	9.55734	7.97284	6.10919	5.13534	6.90353	8.63802	9.03871
CAFS_HM_G_00004198	0.00824681	0.00876444	0.0564553	0.0140949	0.0258145	0.0190325	0	0.0140152	0.0421196	0.0125371	0	0.011209
CAFS_HM_G_00004211	0.00554545	0	0.0151848	0.0379194	0.0260428	0.00639627	0	0.0282811	0.0141723	0.00843228	0	0.00754148
CAFS_HM_G_00004279	0	0	0.0192101	0	0.0219503	0.0162051	0	0.0476586	0.0178849	0	0	0
CAFS_HM_G_00004280	0	0	0	0	0	0	0	0	0	0	0	0
CAFS_HM_G_00004282	0.204115	0	0.20966	0.347765	0.0796321	0	0.13972	0.172659	0.193107	0	0.0762487	0.0687627
CAFS_HM_G_00004288	15.4682	29.0324	20.0276	19.3876	13.9921	20.0393	10.7478	11.2962	8.18466	12.1226	21.0876	11.0144
CAFS_HM_G_00004290	0	0	0	0	0	0	0	0	0	0	0	0
CAFS_HM_G_00004294	0	0	0	0	0	0	0	0	0	0	0	0
CAFS_HM_G_00004295	0.0297543	0	0	0	0	0	0	0.0504514	0	0.0903059	0.0890487	0.0402667
CAFS_HM_G_00004299	5.5518	3.74943	4.14634	3.61022	3.60221	2.04089	3.43449	3.32109	3.91861	4.81645	3.40186	3.70304
CAFS_HM_G_00004303	1.75614	3.53751	1.62195	0.905252	0.76533	1.56345	2.12875	1.38336	0.878319	1.30031	0.48854	1.76469
CAFS_HM_G_00004305	3.2402	6.19455	3.78491	3.37659	2.72001	2.53903	4.41307	4.47519	5.01106	3.19775	3.42686	4.37029
CAFS_HM_G_00004307	0.0916048	1.342	0.125494	0.778049	0.855338	0.107154	0.871201	1.0802	1.25669	0.138304	0.819009	0
CAFS_HM_G_00004314	14.8692	10.457	8.12676	11.4624	11.6391	6.4809	8.22485	13.089	18.8924	14.9199	12.2961	15.4987
CAFS_HM_G_00004318	2.30371	3.14315	2.88035	3.47442	1.40845	2.51447	2.1096	1.75427	0.931177	1.51952	2.34756	1.30935
CAFS_HM_G_00004319	1.31998	1.26374	1.24806	1.28696	1.47332	1.16489	1.51151	0.745921	0.956758	0.906042	2.30416	1.87077
CAFS_HM_G_00004326	1.49099	4.22878	1.45077	3.2785	1.65455	1.8202	2.31495	2.06035	1.24149	1.90387	3.28584	1.48394
CAFS_HM_G_00004327	2.1995	2.06749	2.29486	1.25063	0.381799	0.445079	1.43827	0.650822	1.68116	1.21804	0.887825	1.74634
CAFS_HM_G_00004328	0.145822	0.116687	0.0768414	0.0931229	0.162789	0.032289	0.045904	0.0458464	0.19166	0.277077	0.0834125	0.0731123
CAFS_HM_G_00004330	19.5746	26.52	17.6134	22.1309	16.01	20.6647	12.8629	15.9963	11.6202	16.6771	19.9472	13.9604
CAFS_HM_G_00004335	0.331611	0.257776	0.151356	0.188731	0.207407	0.230111	0.152159	0.0375157	0.224931	0.234989	0.26479	0.269678
CAFS_HM_G_00004340	0	0	0	0	0	0	0	0	0	0	0	0
CAFS_HM_G_00004343	0	0	0	0	0	0	0	0	0	0	0	0
CAFS_HM_G_00004347	14.4594	14.054	11.3196	17.5826	16.7863	12.605	14.0512	15.5794	15.7566	16.1553	25.2262	18.4997
CAFS_HM_G_00004354	0.229102	0.224358	0.193042	0.331097	0.385906	0.427705	0.461316	0.149602	0.134652	0.187394	0.184752	0.286896
CAFS_HM_G_00004360	0	0	0	0.0120481	0	0	0	0	0.0180061	0.0214331	0	0
CAFS_HM_G_00004363	7.648	12.5593	7.67392	8.89743	7.98363	8.08795	7.50119	6.8087	5.89473	6.73593	8.22429	7.81354
CAFS_HM_G_00004364	1.30309	1.48809	0.866525	1.77897	0.96867	0.324164	1.09434	0.646411	0.784871	1.51775	1.25113	0.792491
CAFS_HM_G_00004367	1.11937	1.88494	0.681194	1.12282	1.02826	1.29368	1.34631	1.50827	1.81002	0.755719	1.49014	1.30159
CAFS_HM_G_00004368	1.18202	2.59433	1.22381	1.13159	0.675876	1.40191	0.673794	1.2711	1.06128	0.175013	1.07859	1.24873
CAFS_HM_G_00004375	2.50027	5.06759	2.04481	3.08028	1.73606	2.65612	2.57217	2.82482	2.99247	2.00169	3.22068	3.38025
CAFS_HM_G_00004377	0	0.0169385	0.0655628	0.0272643	0	0.0184411	0	0	0.0203351	0.0242491	0	0
CAFS_HM_G_00004378	0.0488229	1.39039	0.401189	0.166393	0.228604	0.340268	0.200604	0.0826172	0.2465	0	0.218891	0.197458
CAFS_HM_G_00004384	9.57675	10.0943	8.33639	11.1999	11.0397	11.3636	10.8609	14.6712	16.233	9.54418	15.5292	13.5657
CAFS_HM_G_00004389	35.3806	55.9295	20.2646	10.5363	22.3118	16.2492	25.1091	24.1988	17.0344	21.6026	18.4799	29.6086
CAFS_HM_G_00004394	0	0	0	0.00788907	0.00722419	0	0	0	0	0.00701735	0	0
CAFS_HM_G_00004398	5.50495	3.62884	3.63796	3.65602	4.30475	3.44692	4.13331	4.2181	3.50361	2.84515	3.40621	5.23648
CAFS_HM_G_00004401	0	0	0	0	0	0	0	0	0	0	0	0
CAFS_HM_G_00004402	5.10357	4.67852	3.76629	3.81106	4.20376	4.64374	4.26708	3.62967	4.0497	4.56751	5.78266	4.39909
CAFS_HM_G_00004415	1.6745	2.34418	2.02829	2.56593	1.14136	3.05357	1.68465	2.62318	2.6762	0.749814	4.08214	4.01598
CAFS_HM_G_00004421	48.8087	32.7617	50.2124	18.4589	53.3112	17.8835	19.8921	33.9727	26.0678	41.9882	32.659	30.7707
CAFS_HM_G_00004422	0.0818993	0.0578201	0.0747647	0	0.0426717	0	0	0	0.0693378	0	0.0408582	0
CAFS_HM_G_00004424	9.24917	14.185	7.20658	10.3174	8.30849	8.38213	7.66927	6.58498	8.73802	6.24886	6.90248	8.15091
CAFS_HM_G_00004425	0	0	0.59304	0	0	0	0	0	0	0	0	0.381612
CAFS_HM_G_00004426	0	0	0	0	0	0	0	0	0	0	0	0
CAFS_HM_G_00004427	367.258	371.257	358.02	356.568	252.906	345.746	364.172	340.6	339.065	239.522	307.494	337.34
CAFS_HM_G_00004428	0	0	0.0908667	0	0	0	0	0	0	0	0	0
CAFS_HM_G_00004431	0	0	0	0	0	0	0	0	0	0	0	0
CAFS_HM_G_00004433	3.36982	6.1209	2.98212	3.44463	3.47865	3.43422	3.1934	3.59571	2.02683	1.80619	2.78862	1.60653
CAFS_HM_G_00004435	3.11687	3.68709	3.42783	4.98998	3.53837	2.63238	2.84678	2.71753	4.47266	2.21843	3.88211	2.99325
CAFS_HM_G_00004436	1.4939	1.2345	1.48391	2.51963	0.886262	1.21714	0.943057	1.37706	1.7945	1.14282	1.68255	0.928704
CAFS_HM_G_00004443	11.0547	13.6586	9.56391	14.0128	11.3172	11.258	11.4826	8.16243	7.80337	9.17558	9.60742	11.1022
CAFS_HM_G_00004444	0.055321	0.349675	0.0757676	0.471123	0.0863051	0.0643275	0.0756751	0	0.209097	0	0.247915	0
CAFS_HM_G_00004445	13.3118	10.617	12.8513	12.8991	10.4007	12.6498	12.9997	13.5385	17.0025	11.9526	16.0645	17.2314
CAFS_HM_G_00004447	2.05152	4.27123	2.36688	3.11428	2.1093	2.28362	2.22392	2.57965	1.86188	1.64457	2.64547	2.18983
CAFS_HM_G_00004449	13.7609	20.3401	6.76835	5.57992	6.99907	6.47056	9.17861	9.33949	7.74866	15.1015	8.66959	4.46999
CAFS_HM_G_00004450	68.7762	66.1573	56.4055	62.4309	57.9765	66.9696	72.0109	35.121	62.4152	46.7579	115.555	71.5405
CAFS_HM_G_00004451	4.51486	5.09725	4.69866	4.51975	4.37454	3.76441	2.77179	2.85791	2.67354	2.83184	5.08943	4.52107
CAFS_HM_G_00004455	4.42693	6.56614	3.40968	5.45119	2.62921	3.10104	4.04368	3.03411	3.43848	2.87654	3.47348	2.36587
CAFS_HM_G_00004459	15.2938	16.3845	16.6947	17.2772	19.4792	18.1773	18.5702	15.1626	21.4069	15.7612	25.0467	18.5505
CAFS_HM_G_00004463	8.30347	8.15267	7.42851	11.667	7.88393	9.19822	7.09587	11.5884	3.32469	12.272	6.05162	6.70353
CAFS_HM_G_00004465	1.35485	3.58374	1.01394	2.83553	0.826497	2.42476	1.40116	1.18843	1.2497	1.018	3.56499	0.804069
CAFS_HM_G_00004475	8.20065	3.73125	5.47374	4.46049	9.15396	3.08141	4.55939	2.82972	8.36015	4.91528	3.44347	6.44706
CAFS_HM_G_00004478	6.77196	5.49576	4.54134	5.5165	6.14857	3.88543	5.08042	5.71984	10.9483	6.43724	7.6179	8.70511
CAFS_HM_G_00004495	9.15992	10.6897	8.25583	6.5734	8.13097	5.0086	5.32701	5.72142	3.27246	5.52334	3.57779	6.07234
CAFS_HM_G_00004515	0.334034	0.0886889	0.065336	0.264994	0.168002	0.151518	0.394888	0.0607992	0.334763	0.199436	0.482584	0.372665
CAFS_HM_G_00004526	5.65462	3.67324	4.36949	5.05569	2.76627	3.14982	3.04029	5.67386	5.3979	2.65812	3.02003	3.5121
CAFS_HM_G_00004533	0	0	0	0	0	0	0	0	0	0	0	0
CAFS_HM_G_00004548	0.217065	0.0807018	0.0445797	0.259646	0.152852	0.0501167	0.0748597	0.0921983	0.138476	0.0824794	0.162618	0.0737194
CAFS_HM_G_00004550	3.07387	36.7576	2.5553	17.5364	1.45993	10.5238	1.72172	2.121	0.542324	1.04261	18.3163	1.58364
CAFS_HM_G_00004557	306.394	533.923	295.24	235.948	316.663	387.168	330.154	244.862	319.932	232.67	298.316	304.824
CAFS_HM_G_00004559	0	0	0	0	0	0	0	0	0	0	0	0
CAFS_HM_G_00004567	0	0	0	0	0	0	0	0	0	0	0	0
CAFS_HM_G_00004572	0.682313	0.804169	0.233673	0.144948	0	0.199325	0.348041	0.431311	0.319667	0.257671	0.381435	0.22829
CAFS_HM_G_00004574	0.504526	0.790967	0.296052	0.307881	0.319536	0.554804	0.596432	0.469356	0.429007	0.565941	0.251963	0.407874
CAFS_HM_G_00004577	1.51678	0.921762	0.726991	0.776018	0.888417	1.49491	0.93675	1.73449	0.576123	0.747562	0.793954	1.12711
CAFS_HM_G_00004580	6.12674	8.7968	5.94683	6.68524	5.76053	6.39237	7.14557	9.14125	7.74136	5.79535	10.0668	8.13425
CAFS_HM_G_00004582	2.79052	2.48751	3.82527	2.51093	3.45221	3.75761	2.23558	3.72357	1.3565	3.34469	5.50904	3.41716
CAFS_HM_G_00004584	2.14636	1.35763	3.16023	2.58677	2.80586	6.23233	3.14111	3.84492	3.05405	2.36774	5.70353	4.25055
CAFS_HM_G_00004586	0	0.171891	0.167131	0	0.127057	0.0471907	0.055802	0.137796	0	0	0	0.109865
CAFS_HM_G_00004591	0.79317	0.199176	1.91489	0.641548	0.293763	1.56879	0.804699	0.283403	0.610781	0.190191	1.96895	0.339576
CAFS_HM_G_00004594	1.95326	2.63355	1.22099	1.74011	1.26159	1.76767	1.31537	1.72954	1.05334	0.806038	1.58944	1.58299
CAFS_HM_G_00004595	2.09592	2.43206	1.16695	1.66418	1.16664	0.90777	1.35087	1.01356	1.05966	1.40239	1.11705	1.09599
CAFS_HM_G_00004599	0.223259	0.189318	0.152852	0.190593	0.453817	0.387322	0.184388	0.189428	0.681421	0.305109	0.200553	0.272331
CAFS_HM_G_00004602	0	0	0	0	0	0	0	0	0.0492184	0	0	0
CAFS_HM_G_00004607	2.40744	1.26198	1.12272	0.610807	2.64867	0.655319	1.05874	0.910961	0.778047	1.03863	1.68548	1.24257
CAFS_HM_G_00004608	0.431301	0.151663	0.590678	1.14334	0.598403	0.111314	0.91904	0.324404	1.6941	0.072614	0.358111	0.258468
CAFS_HM_G_00004612	0.0977126	0	0.133805	0	0.356247	0.0377333	0.134239	0.165632	0.289107	0.345909	0.146189	0.176213
CAFS_HM_G_00004617	6.81701	5.53351	4.20065	3.78103	4.03991	4.47221	3.67099	4.0462	4.4354	2.4141	3.78321	3.49895
CAFS_HM_G_00004618	0	0	0.315917	0	0	0	0	0	0	0	0	0
CAFS_HM_G_00004620	0	0	0	0	0	0	0	0	0	0	0	0
CAFS_HM_G_00004622	34.4033	50.5861	31.3399	33.351	36.008	32.8484	29.8477	33.4298	23.4635	38.4932	35.1945	38.1465
CAFS_HM_G_00004625	0	0	0	0	0	0	0	0	0	0	0	0
CAFS_HM_G_00004635	0.00347832	0	0	0.00594703	0	0.00401064	0.0192202	0.0236572	0.00444735	0	0.0104286	0.0141969
CAFS_HM_G_00004643	2.33583	2.54351	2.27623	2.19866	2.09354	3.3307	1.52819	1.8162	0.372703	1.02474	1.83772	1.58932
CAFS_HM_G_00004645	0.450461	0.0629899	0.366697	0.232207	0.307539	0.220348	0.298841	0.185006	0.420538	0.135459	0.222622	0.250716
CAFS_HM_G_00004648	0.0272438	0	0	0	0	0	0	0	0	0	0	0
CAFS_HM_G_00004652	0	0.0174626	0.0450654	0	0	0	0	0.0279431	0.0419267	0.0250008	0.049296	0
CAFS_HM_G_00004653	0.291438	0.433863	0.203133	0.507275	0.248852	0.232241	0.343921	0.297267	0.555267	0.265897	0.500376	0.439596
CAFS_HM_G_00004668	12.1889	11.4803	7.06397	5.92707	26.5727	14.9521	15.9069	9.99117	8.70848	7.58656	16.2919	15.2133
CAFS_HM_G_00004672	3.45191	2.96348	2.9355	3.38647	3.35436	3.6129	4.49922	2.51933	4.81357	3.52427	5.07018	3.51514
CAFS_HM_G_00004692	0.0160356	0.056838	0.0512274	0.0365506	0.00836758	0.0431557	0.0221442	0.0817814	0.0478147	0.0731513	0.0721072	0.065425
CAFS_HM_G_00004695	0	0	0	0.0909455	0	0.186182	0	0	0	0.0808598	0	0
CAFS_HM_G_00004696	6.19724	4.96049	5.11915	5.08017	5.27889	5.60044	5.93046	4.8054	6.98621	3.7204	3.9125	6.99299
CAFS_HM_G_00004697	1.06958	2.47896	0.766971	1.02049	0.258282	1.43573	0.774582	0.535006	1.03926	0.612623	2.50484	0.849909
CAFS_HM_G_00004698	1.74481	1.54356	1.38313	1.58562	1.24345	2.01072	1.22652	0.707979	0.919182	0.80703	1.6013	1.3192
CAFS_HM_G_00004701	0.728359	3.75e-05	0.258605	0.122493	0.846782	0.492232	2.27e-05	0.931654	0.113962	8.03e-06	0.257325	3.98e-05
CAFS_HM_G_00004702	0	3.31e-07	0	0	0	0	0	0	0	0	0	0
CAFS_HM_G_00004703	2.56268	5.22794	2.14142	2.1473	1.83107	3.22617	1.72694	2.7946	2.08651	0.987592	2.20782	1.52411
CAFS_HM_G_00004707	3.13622	3.44936	2.40674	2.39736	2.52493	2.04461	2.0298	2.66681	2.34739	2.38801	3.05995	2.67223
CAFS_HM_G_00004714	0.0166464	0.176634	0	0.1706	0.0520773	0.0961748	0.0917532	0.169589	0.021204	0.0505776	0.174524	0.0677619
CAFS_HM_G_00004720	6.74443	7.3975	4.52116	5.60965	3.24166	7.08395	9.07425	6.70936	4.11544	5.73624	4.70843	7.14824
CAFS_HM_G_00004722	1.66967	2.21229	2.03278	2.21081	2.02506	3.02333	1.77425	2.299	1.47761	1.31032	1.20035	1.82931
CAFS_HM_G_00004727	5.27407	2.62319	2.4143	4.46424	2.24113	2.72835	5.0556	2.13875	8.30445	1.33946	4.2446	9.25151
CAFS_HM_G_00004728	0.634083	0.82912	0.28941	0.902258	0.462719	0.513254	0.640205	0.573938	0.215108	0.353073	0.37976	0.401147
CAFS_HM_G_00004730	0	0	0	0	0	0	0	0	0	0	0	0
CAFS_HM_G_00004731	0	0	0	0	0	0	0	0	0	0	0	0
CAFS_HM_G_00004733	0	0	0	0	0	0	0	0	0	0	0	0
CAFS_HM_G_00004734	0	0	0	0	0	0	0	0	0	0	0	0
CAFS_HM_G_00004736	0	0	0	0	0	0	0	0	0	0	0	0
CAFS_HM_G_00004737	0	0	0	0	0	0	0	0	0	0	0	0
CAFS_HM_G_00004739	0	0	0	0	0	0	0	0	0	0	0	0
CAFS_HM_G_00004742	0	0	0	0	0	0	0	0	0	0	0	0
CAFS_HM_G_00004744	0	0	0	0	0	0	0	0	0	0	0	0
CAFS_HM_G_00004746	0	0	0	0	0	0	0	0	0	0	0	0
CAFS_HM_G_00004748	0.0743105	0	0.305368	0	0	0	0	0.125409	0.186251	0	0	0
CAFS_HM_G_00004749	0	0	0	0	0	0	0	0	0	0	0	0
CAFS_HM_G_00004750	0	0	0	0	0	0	0	0	0	0	0	0
CAFS_HM_G_00004754	8.01413	8.24559	7.09589	15.0145	6.88951	15.7024	7.69951	7.16381	7.42244	5.81942	33.2884	10.9204
CAFS_HM_G_00004757	1.37211	3.62528	2.08779	6.62993	0.654842	2.43073	1.25537	3.09931	1.97842	0.982585	2.33706	1.08136
CAFS_HM_G_00004758	0.171873	0	0	0	0.939269	0.0498631	0	0	0.054325	0	0.0642398	0
CAFS_HM_G_00004762	23.9234	46.3385	31.7052	43.2843	20.2974	30.2016	13.6503	20.4309	14.3882	16.4424	39.8416	18.3189
CAFS_HM_G_00004769	16.4105	19.4388	16.3669	26.4351	20.6529	21.8653	16.7272	11.6855	13.9968	15.6881	32.0284	20.1896
CAFS_HM_G_00004772	0	0	0.0260764	0	0	0	0	0.0323282	0	0	0	0
CAFS_HM_G_00004776	0.889288	1.2834	0.570755	1.44807	1.26087	2.15053	1.43679	1.06201	1.89533	0.717874	3.22636	2.24489
CAFS_HM_G_00004786	0.136112	0.231216	0.149091	0.372068	0.447202	0.1572	0.1689	0.231187	0.381762	0.434343	0.142732	0.258723
CAFS_HM_G_00004792	0.249361	0.469562	0.120914	0.301955	0.300905	0.227686	0.258272	0.194296	0.272201	0.308086	0.132377	0.275551
CAFS_HM_G_00004794	0.615421	0	0.14045	0.0437706	0.120257	0.0890201	0.599666	0.173994	0.325797	0.155706	0.0767645	0.243117
CAFS_HM_G_00004800	0.733163	0.746448	0	0	1.1297	0.586282	0	0	0	0	0.720904	0.634207
CAFS_HM_G_00004806	0.211128	0	0.144631	0.358278	0.492369	0.247532	0.143049	0	0	0	0	0.422133
CAFS_HM_G_00004809	0	0	0	0	0	0	0	0	0	0	0	0
CAFS_HM_G_00004810	0	0	0	0	0	1.16577	0	0.125078	1.87398	0	0	0
CAFS_HM_G_00004811	0.56363	0.38947	0.469778	0.209167	0.383116	0	0.30346	0.124725	0.373743	0.186021	0.550251	0.26559
CAFS_HM_G_00004817	5.95855	9.15211	4.6452	3.67596	3.87651	4.27533	4.49057	3.46904	4.81289	3.17019	4.65598	3.36041
CAFS_HM_G_00004818	26.1833	50.6593	32.1804	39.5322	24.5448	32.3981	28.7817	27.3041	37.4071	27.544	38.2228	30.4968
CAFS_HM_G_00004821	4.02768	15.5313	4.64741	11.8939	1.1068	10.8959	2.40586	11.31	1.60568	3.84597	6.86059	2.57003
CAFS_HM_G_00004824	0.982906	1.90445	0.724974	0.128587	1.41349	0.26463	0.618194	0	1.42076	0.457212	0.451149	1.52076
CAFS_HM_G_00004826	0.0499494	0	0	0	0	0	0	0	0	0	0	0
CAFS_HM_G_00004827	380.568	172.167	407.597	359.666	425.539	381.162	395.278	351.247	372.923	440.516	361.627	399.434
CAFS_HM_G_00004832	10.1215	4.49474	11.4774	8.1431	9.22931	12.4155	16.1329	6.70631	10.145	9.20235	15.4254	7.21036
CAFS_HM_G_00004833	0.0240185	0.0254509	0	0.0820067	0.0375513	0	0	0	0.0610608	0	0	0
CAFS_HM_G_00004836	0	0	0	0	0	0.264855	0	0	0	0	0	0
CAFS_HM_G_00004837	0.00971114	0	0	0	0	0	0	0	0	0	0	0
CAFS_HM_G_00004841	1.95148	2.64797	1.98781	2.60022	2.15805	2.09237	1.50646	2.09966	2.05718	1.9873	4.34644	3.0633
CAFS_HM_G_00004846	0.0221734	0.258543	0	0.189293	0.728091	0.102578	0.0305224	0.60204	0.0281999	0.336699	0.331975	0.0300533
CAFS_HM_G_00004849	11.1604	14.5362	11.8118	12.1467	13.1432	11.6998	15.7586	11.4102	12.6363	8.36091	8.75455	14.8888
CAFS_HM_G_00004853	65.5499	181.63	45.414	69.1132	42.3475	103.257	45.191	50.4364	43.7424	63.2661	110.761	50.7101
CAFS_HM_G_00004856	13.7202	20.6972	15.7689	13.6128	14.9604	18.1022	17.6655	11.6083	10.8984	14.439	9.94043	15.3903
CAFS_HM_G_00004859	0.440649	0.61968	0.8717	0.667447	0.465038	0.796221	1.27405	0.165699	0.617968	0.678223	0.731693	0.858048
CAFS_HM_G_00004860	0	0	0	0	0	0	0	0	0	0	0	0
CAFS_HM_G_00004864	0	0	0	0	0	0	0	0	0	0	0	0
CAFS_HM_G_00004867	0	0	0	0	0	0	0.0353439	0	0	0	0	0
CAFS_HM_G_00004872	3.63125	6.28198	2.69753	3.87687	3.45515	5.65952	2.94324	3.8483	3.79293	1.95622	5.05445	3.39321
CAFS_HM_G_00004874	0.340254	0.15782	0.436781	0.290492	0.199524	0.541007	0.439172	0.288727	0.40579	0.161471	0.286566	0.2018
CAFS_HM_G_00004876	0	0	0	0	0	0	0	0	0	0	0	0
CAFS_HM_G_00004878	0.54197	0.382733	0.282715	0.440527	0.927917	0.179195	0.426014	0.30645	0.459039	0.313418	0.386297	0.279632
CAFS_HM_G_00004888	10.1645	5.78234	6.19519	8.05541	14.2056	9.03788	12.2078	6.73632	12.8891	7.62444	14.27	14.6805
CAFS_HM_G_00004889	0	0	0	0	0	0.174668	0.397805	0	0.363301	0.88931	0	0
CAFS_HM_G_00004890	0	0	0	0	0	0	0	0	0	0	0	0
CAFS_HM_G_00004891	0	0	0	0	0	0	0	0	0	0	0	0
CAFS_HM_G_00004894	0	0	0	0	0	0	0	0	0	0	0	0
CAFS_HM_G_00004895	0	0	0	0	0	0	0	0	0	0	0	0
CAFS_HM_G_00004896	0	0	0	0	0	0	0	0	0	0	0	0
CAFS_HM_G_00004900	0	0	0	0	0	0	0	0	0	0	0	0
CAFS_HM_G_00004901	0.096386	0.0510662	0.197971	0.164545	0	0	0	0.081765	0.0918865	0.109753	0.0360719	0.0979414
CAFS_HM_G_00004903	1.22609	1.21433	0.693898	1.45205	0.920598	1.09557	1.23905	0.971558	1.0621	0.571224	1.02838	1.41975
CAFS_HM_G_00004904	0	0	0	0	0	0	0	0	0	0	0	0
CAFS_HM_G_00004909	258.508	323.262	289.262	189.223	221.841	216.333	240.724	163.661	217.762	194.885	213.029	169.22
CAFS_HM_G_00004914	0.243875	0.256646	0.250518	0	0.570476	0.212881	0	0	0.0766926	0	0.18208	0.245981
CAFS_HM_G_00004915	0	0	0	0	0	0	0	0	0	0	0	0.0887862
CAFS_HM_G_00004918	3.3865	1.74499	4.01267	4.5331	6.26515	5.24853	4.59952	2.51578	4.7497	4.50174	5.21853	5.92105
CAFS_HM_G_00004920	0.39081	0.220778	0.784875	1.2452	1.50693	0.211061	0.573403	0.618723	1.22465	1.14694	1.24791	1.09385
CAFS_HM_G_00004924	0	0.039859	0.0514549	0	0	0	0.103524	0	0	0.057079	0.0281377	0.0254842
CAFS_HM_G_00004925	4.10999	3.88829	3.92223	2.94763	3.42293	3.10498	4.65725	3.83625	3.91951	3.37836	3.97025	3.69287
CAFS_HM_G_00004927	16.8711	31.1446	26.7393	17.7045	12.0252	17.4868	14.7207	10.448	21.9545	25.6196	12.8725	11.5957
CAFS_HM_G_00004929	5.9174	5.37543	3.70283	5.07476	4.41369	3.43287	4.342	4.76978	5.46345	4.67881	5.33341	4.71843
CAFS_HM_G_00004938	0	0	0	0	0	0	0	0	0	0.0609644	0	0
CAFS_HM_G_00004940	0.311521	0.533241	0.0984378	0.0818179	0.0374648	0.166334	0.362722	0.0813136	0	0.0727642	0.753325	0.162337
CAFS_HM_G_00004943	18.9545	81.5144	24.6241	16.7099	9.69886	12.4893	13.476	10.1944	10.274	19.7888	24.9278	18.6746
CAFS_HM_G_00004945	0	0	0	0	0	0	0	0	0	0	0	0
CAFS_HM_G_00004948	18.31	26.3099	14.1442	14.7341	16.6609	12.9032	15.1169	10.5541	8.47946	10.5817	15.3462	10.1888
CAFS_HM_G_00004951	1.27522	2.17228	1.29067	1.93984	0.953275	1.09109	1.18173	1.41048	1.23204	0.799448	2.36489	1.72647
CAFS_HM_G_00004955	0.425289	0.640868	0.525953	0.351574	0.321958	0.49119	0.245895	0.419428	0.507202	0.416933	0.554894	0.502907
CAFS_HM_G_00004962	0.176037	0.49857	0.208888	0.541429	0.146908	0.216799	0.14568	0.119623	0.224548	0.160524	0.0703321	0.223159
CAFS_HM_G_00004965	4.83492	9.34689	4.79442	10.1824	6.09547	5.64059	5.86269	4.35181	2.83225	2.4787	5.08819	5.27581
CAFS_HM_G_00004966	3.29652	2.12934	6.77227	2.35494	4.4799	3.15202	5.67542	2.78788	5.29531	5.0734	2.6214	4.86996
CAFS_HM_G_00004970	1.71871	1.57819	1.33221	1.38316	1.31743	2.32919	1.78209	1.42923	1.93274	1.32841	0.53369	1.57904
CAFS_HM_G_00004971	0	0.0948702	0	0	0	0	0.123177	0.458142	0	0.136867	0	0
CAFS_HM_G_00004972	0.290162	0.606689	0.397522	0.492716	1.65512	1.13233	2.62564	0.977066	0.361358	0	1.87297	0.387451
CAFS_HM_G_00004977	5.83967	4.17569	4.52336	3.4654	4.09597	3.56226	5.91529	3.74858	3.268	3.9785	3.16245	4.00147
CAFS_HM_G_00004980	0	0	0	0	0	0	0	0	0	0	0	0
CAFS_HM_G_00004983	6.7286	27.0928	3.83531	4.77773	8.21779	3.91833	3.75273	6.5412	11.169	7.09834	7.7153	9.5596
CAFS_HM_G_00004984	0.286362	0.120626	0.0784413	0.585206	0	0.399707	0.704841	0.677802	0.432708	0.433573	0.598793	0.924957
CAFS_HM_G_00004988	5.8426	4.96785	4.29138	6.2576	5.778	5.31561	5.89174	6.308	7.21012	4.91832	7.82745	6.03633
CAFS_HM_G_00004994	0.0461	0.0783755	0	0.0315143	0.0432884	0.0319227	0.229012	0.031335	0.0353078	0.0420463	0.0414485	0
CAFS_HM_G_00005001	0.0167053	0	0	0.0285339	0	0.0193032	0	0.0850939	0.0425573	0	0	0
CAFS_HM_G_00005004	0.935342	0.509462	0.695283	0.638583	0.501281	1.05163	0.735094	0.679918	1.12013	0.892422	0.599972	0.977073
CAFS_HM_G_00005007	160.794	214.842	118.751	194.001	173.453	233.805	208.273	219.152	206.985	131.606	306.927	281.363
CAFS_HM_G_00005011	3.20331	5.06899	2.78001	1.81021	2.96287	1.77422	2.01826	2.71784	3.04077	4.41871	2.29658	2.96557
CAFS_HM_G_00005020	0.300476	0.0151892	0.137138	0.219997	0.0671553	0.0826357	0.118352	0.194409	0.528903	0.456565	0.128602	0.0776963
CAFS_HM_G_00005022	1.3702	1.71614	1.19763	0.768244	1.82002	1.24894	1.32255	1.62406	1.30999	1.37153	1.4455	1.44282
CAFS_HM_G_00005027	217.268	261.827	184.605	210.405	175.115	195.562	229.837	192.173	157.8	201.989	160.389	165.773
CAFS_HM_G_00005031	0.733364	0.534265	0.196887	0.319355	0.44993	0.348803	0.198234	0.659393	0.329914	0.568083	0.430807	0.292808
CAFS_HM_G_00005034	3.38087	3.66811	2.99245	2.4632	3.98848	2.86438	3.58353	3.71537	3.47223	2.00525	2.84634	4.2932
CAFS_HM_G_00005038	0	0	0	0	0	0	0	0	0	0.13546	0	0
CAFS_HM_G_00005040	0.171679	0.290508	0.0470194	0.0585723	0.0536438	0.238737	0.377244	0.116383	0.217586	0.312515	0.410913	0.0928482
CAFS_HM_G_00005041	0	0	0	0	0	0	0	0	0	0	0	0
CAFS_HM_G_00005042	0.078711	0.0831666	0	0	0	0.0912875	0	0	0	0	0	0.0531572
CAFS_HM_G_00005045	0	0	0	0	0	0	0	0	0	0	0	0
CAFS_HM_G_00005047	0	0.0473107	0	0	0	0.260148	0	0	0.113277	0	0	0
CAFS_HM_G_00005051	19.8026	0.322503	2.56446	4.74544	0.2416	1.65907	1.67467	0.521794	2.67456	0	16.425	2.05785
CAFS_HM_G_00005053	21.7897	0.693278	5.22574	16.7224	2.17199	1.96794	12.0023	9.0394	18.3932	13.8668	2.9554	20.2749
CAFS_HM_G_00005054	0.694065	0.790317	0.625829	0.462633	0.529586	0.528167	0.583142	0.661086	0.560599	0.360033	0.405662	0.757966
CAFS_HM_G_00005056	1.96848	1.13185	0.906836	1.22536	1.03585	1.02066	1.06437	0.936944	1.80351	1.00599	1.32243	1.59704
CAFS_HM_G_00005059	0.528452	0	0.217127	0.360096	0.659653	0.491391	0.506255	0.0893857	0.599637	0.0800409	0.23686	0.142369
CAFS_HM_G_00005060	0.120812	0.0850859	0	0.0686662	0	0.186848	0.0552441	0	0.203813	0	0.481742	0.3263
CAFS_HM_G_00005063	4.89957	1.44739	3.45344	3.68689	2.3074	5.26175	1.68168	2.56391	1.55169	2.02177	1.67049	2.23988
CAFS_HM_G_00005066	0	0.033498	0	0.108029	0	2.89695	2.17499	0	0	0	0	0
CAFS_HM_G_00005067	0	0	0	5.92358	0	0	0	0	0	0	0	0
CAFS_HM_G_00005073	1.03547	0.907775	1.60008	3.54011	2.05691	1.25032	1.51334	1.3999	2.58404	2.09006	3.3218	1.4492
CAFS_HM_G_00005088	0.336212	0.0735422	0.216625	0.135191	0.0619004	0.228275	0.204656	0.184827	0.315507	0.225464	0.251895	0.214977
CAFS_HM_G_00005098	0.321793	0.0512234	0	0.0824507	0.0503375	0.11154	0.0443469	0.136606	0.266475	0.0244441	0.024099	0.0218343
CAFS_HM_G_00005103	4.09921	4.70536	3.99124	5.67984	4.06138	3.94627	3.41103	3.22285	2.53447	3.29862	4.79842	3.89467
CAFS_HM_G_00005107	0.0295344	0	0	0	0	0	0	0.0500797	0	0	0	0
CAFS_HM_G_00005110	1.02829	0.912352	0.957574	2.73505	1.54153	5.43976	2.53871	2.92565	2.65351	2.18257	5.41212	2.11037
CAFS_HM_G_00005112	1.87479	1.92684	1.53494	2.04642	1.72295	1.31824	2.02308	2.23096	1.27923	1.55585	1.73656	1.67753
CAFS_HM_G_00005118	1.77986	1.09749	1.06635	0.885379	1.50594	1.24669	0.865272	1.38215	1.0331	1.46215	1.27557	2.00429
CAFS_HM_G_00005119	3.70454	10.7465	1.98266	4.71855	2.99194	4.99046	4.14554	1.73045	1.39987	2.51741	6.68455	3.62102
CAFS_HM_G_00005121	4.4628	4.71355	4.74414	3.05507	4.65317	4.37502	4.43523	2.4294	4.57846	3.947	4.82199	4.23955
CAFS_HM_G_00005127	1.11041	1.84805	0	0.617149	0.566881	0	0	0	0	0	0	0.470076
CAFS_HM_G_00005129	0.491327	0.883242	0.468007	1.34959	0.868508	0.666977	0.499971	0.761328	0.570659	0.45416	1.47129	1.0425
CAFS_HM_G_00005130	0.046332	0	0.0845844	0.026382	0.0241598	0.0713684	0.0425726	0.0786797	0.0196791	0.0469289	0.046266	0.0838435
CAFS_HM_G_00005133	10.1031	11.9565	7.12564	8.92261	8.78417	10.7018	11.0007	9.4225	10.6902	7.63785	8.18265	10.8612
CAFS_HM_G_00005140	16.7708	14.4299	16.225	22.642	15.4232	20.8819	19.3769	19.9834	19.1602	18.6718	27.7726	21.4353
CAFS_HM_G_00005143	1.70379	4.98326	1.97718	2.61191	2.8434	2.00609	3.33486	3.08509	2.16273	4.3826	2.59292	6.13672
CAFS_HM_G_00005144	0.0734224	0.280573	0.0402122	0.376289	0.137837	0.288364	0.202424	0.199511	0.224585	0.245431	0.329947	0.31893
CAFS_HM_G_00005149	0.771161	0.806928	0.960402	0.525408	0.579837	0.281293	0.224869	0.121659	0.241861	0.658993	0.195878	0.304034
CAFS_HM_G_00005153	332.648	505.038	393.496	406.315	460.268	447.874	200.737	316.216	160.196	255.106	153.637	211.257
CAFS_HM_G_00005157	0.580022	0.668222	0.181527	0.396292	0.181457	0.248935	0.411051	0.365805	0.274427	0.302112	0.64534	0.427249
CAFS_HM_G_00005161	0	0	0	0	0	0	0	0	0	0	0	0
CAFS_HM_G_00005162	0	0	0	0	0	0	0	0	0	0	0	0
CAFS_HM_G_00005164	2.13178	2.10215	0.599823	2.0432	2.92094	2.67118	0.963467	2.62448	0.704237	0.17727	1.0488	1.50192
CAFS_HM_G_00005165	3.6484	5.80771	3.11716	3.83084	2.09532	3.46725	3.17097	2.96048	1.78005	2.74429	3.40601	3.37503
CAFS_HM_G_00005168	0	0.330694	0	0	0	0	0	0.132956	0	0	0	0
CAFS_HM_G_00005169	7.41882	13.7591	8.89553	11.2186	7.81252	6.7086	5.35874	10.6662	3.26717	6.57837	8.07136	8.60681
CAFS_HM_G_00005170	1.02243	0.606729	0.806746	0.651165	0.731851	0.841104	0.95505	0.64729	1.05934	0.789743	0.778607	0.728831
CAFS_HM_G_00005179	0.0649135	0.0229384	0.0296281	0	0	0	0.0595763	0.0734414	0.0275229	0.0328581	0.0323968	0
CAFS_HM_G_00005184	0	0	0	0	0	0	0	0	0	0	0	0
CAFS_HM_G_00005185	0.0131263	0.0139375	0.0179724	0.0224267	0.123225	0	0	0	0.133896	0.059841	0.0196646	0
CAFS_HM_G_00005189	0.38113	0.0346617	4.92e-07	0.0754694	0.209741	0.2656	3.56e-07	0.0102854	2.55e-07	0.182023	0.0903986	0
CAFS_HM_G_00005191	0.654412	0.775945	0.48046	0.583503	0.92025	0.634888	0.74595	1.16036	0.798972	0.576671	0.966407	1.08257
CAFS_HM_G_00005194	8.1378	6.78489	5.7109	6.50953	6.98374	4.23333	9.74985	5.8336	11.0364	8.89093	8.69495	9.53004
CAFS_HM_G_00005199	1.65909	1.9546	0.950591	1.8338	0.790252	1.60253	1.44338	2.02257	1.61147	1.00059	2.3916	1.64199
CAFS_HM_G_00005202	3.0357	1.48905	1.57082	1.95156	3.04951	0.785988	1.10484	0.797511	1.43995	1.12259	1.7117	2.35575
CAFS_HM_G_00005211	0.323968	0.274537	0	0.0570767	0	0.375791	0.315523	0.27366	0.331914	0.0489868	0.600957	0.17469
CAFS_HM_G_00005212	0	0	0	0	0	0.639126	0.426191	0.131963	0.489626	0	0.116672	0.314521
CAFS_HM_G_00005214	0.383741	0	3.15504	0	4.56709	0.150524	0	0	0	2.8882	1.90137	3.05549
CAFS_HM_G_00005215	0	0	0	0	0	0	0	0	0	0	0	0
CAFS_HM_G_00005217	3.57911	1.88495	3.02888	2.46422	3.91753	2.45625	1.32667	1.93511	4.11587	3.71753	4.74171	5.41847
CAFS_HM_G_00005224	1.9208	1.99872	2.93061	1.34344	2.40337	1.26862	2.54519	0.652173	2.16606	2.80649	3.23268	2.7047
CAFS_HM_G_00005230	0	0	0	0	0	0	0	0	0.257535	0	0.946461	0
CAFS_HM_G_00005238	18.2619	4.84739	10.1623	10.1916	19.1688	14.2112	29.1076	11.2525	19.7612	11.8467	15.5827	18.8259
CAFS_HM_G_00005243	2.02035	3.21721	3.74537	1.81332	0.369207	2.23427	0.803233	0.998141	3.38326	1.07417	2.4747	1.73796
CAFS_HM_G_00005244	12.2773	14.8133	7.15296	8.35479	7.06541	9.89076	5.40085	5.23663	2.52301	4.98708	6.50113	6.03488
CAFS_HM_G_00005246	16.4417	16.9058	8.55918	9.75736	16.7691	17.4183	18.5069	11.7603	14.4057	12.5179	23.9208	17.6948
CAFS_HM_G_00005249	1.80743	2.26059	1.09714	1.73249	1.29504	1.02028	1.26061	0.597245	1.87225	1.39228	2.21187	1.26474
CAFS_HM_G_00005252	0.0721321	0.191298	0.148149	0.338786	0.141025	0.0208419	0.0745275	0.244918	0.275534	0.0547843	0.0810186	0.0489239
CAFS_HM_G_00005255	2.61027	5.78364	1.40644	0.291803	7.68374	1.24141	0.469392	0.94194	0.216416	0.389201	0.895665	0.346548
CAFS_HM_G_00005256	0.250537	0.0965598	0	0	0.356119	0.0526882	0.0313484	0.0386477	0.0579227	0	0.170492	0.123466
CAFS_HM_G_00005261	24.6348	32.6012	14.6304	20.5385	16.1725	20.9828	16.3291	21.1499	18.2278	13.7534	32.8924	22.8726
CAFS_HM_G_00005266	111.141	39.8888	48.7104	41.7734	15.3782	41.2032	69.8647	48.9233	64.7586	37.5568	36.7917	39.3122
CAFS_HM_G_00005270	6.63267	17.6257	10.25	10.7434	10.3026	12.3291	5.18796	6.27802	10.6991	10.4525	9.92019	5.85839
CAFS_HM_G_00005273	34.109	9.19637	12.2999	0.868968	12.9386	15.3921	14.5346	0.43036	16.1469	13.7042	1.90602	3.57331
CAFS_HM_G_00005276	8.552	5.8812	4.84147	2.16307	2.93274	4.61772	5.00858	3.71409	6.24314	3.9976	3.39927	2.87883
CAFS_HM_G_00005279	0.0805301	0	0	0	0.250833	0.0940281	0	0.135816	0	0	0	0
CAFS_HM_G_00005282	1.87572	1.51634	1.64656	1.77924	1.82596	1.59505	1.88252	1.64712	1.76438	1.60986	2.52839	1.67094
CAFS_HM_G_00005286	0.236735	0.136892	0.147343	0.183735	0.23557	0.124438	0.148142	0.0730468	0.136878	0.0653629	0.260893	0.233387
CAFS_HM_G_00005288	0.658954	0.21954	0.594446	0.833209	1.29e-05	0.448777	0.626833	0.673906	1.4612	2.31e-05	2.04984	1.66984
CAFS_HM_G_00005290	7.12197	12.3669	6.26463	11.0094	7.1305	10.502	5.62027	6.29126	3.20147	3.1636	12.9724	7.9015
CAFS_HM_G_00005291	4.5476	5.30607	3.69925	4.12743	5.51221	5.70087	3.90777	4.50184	9.27649	3.21208	3.76996	4.55381
CAFS_HM_G_00005294	0.239381	0.503938	0	0.101896	0.0933342	0.208919	0.0817941	0.101151	0.978939	0	0.357476	0.161002
CAFS_HM_G_00005297	3.68145	2.33537	0.961769	3.92795	1.47677	4.20312	2.06625	2.95859	2.40121	0.808971	3.19058	2.06726
CAFS_HM_G_00005299	0	0	0.0698117	0.26108	0	0.324477	0.455881	0	0.129557	0.116093	0.0763133	0.0345275
CAFS_HM_G_00005300	15.4647	33.3435	16.1801	21.5549	13.95	21.4443	18.5625	18.1825	16.8554	11.4588	17.8936	16.3001
CAFS_HM_G_00005301	9.46347	9.02909	7.79206	15.87	9.271	15.6414	10.8888	12.2128	17.3643	10.9085	19.5166	13.96
CAFS_HM_G_00005302	8.10328	9.21028	3.43761	4.22144	2.90976	5.78371	4.04801	3.56508	4.04802	4.25934	4.25874	3.44511
CAFS_HM_G_00005306	1.13143	0.708273	1.21904	1.39379	1.71156	1.22202	1.27747	0.535286	2.9753	1.74674	1.8888	2.41516
CAFS_HM_G_00005310	0	0	0	0	0	0	0	0	0	0	0	0
CAFS_HM_G_00005311	0.259704	0.0906706	0.237179	0.147108	0	0.101178	0	0	0	0.392262	0	0.231654
CAFS_HM_G_00005312	1.85952	2.07876	1.25374	2.26227	1.76316	1.6922	0.912802	1.22023	0.610549	1.24152	1.70932	0.994486
CAFS_HM_G_00005314	23.5188	24.1564	21.4725	19.5347	21.623	16.4139	23.6237	21.5909	37.482	28.5593	29.6508	25.7213
CAFS_HM_G_00005318	2.85519	3.66769	2.04505	3.34405	2.44152	2.85921	2.00744	1.75253	3.80776	2.44189	2.58539	2.99241
CAFS_HM_G_00005323	3.67973	3.46296	3.04971	2.68629	3.25495	3.86506	3.03132	3.24473	3.63093	3.45491	8.37138	4.09981
CAFS_HM_G_00005325	6.21882	7.69939	3.17323	4.67105	3.80317	4.18666	5.58191	3.09114	6.2121	3.69132	5.91759	5.16561
CAFS_HM_G_00005327	0	0	0	0	0	0	0	0	0	0	0	0
CAFS_HM_G_00005329	21.2577	16.1079	15.2038	16.1076	25.1338	20.2372	25.6445	22.5322	37.9553	20.631	28.6715	59.0426
CAFS_HM_G_00005332	1.26627	0.458234	0.410687	0.341091	0.416518	0.579139	0.778143	0.451847	0.295719	0.353874	0.398818	0.405573
CAFS_HM_G_00005337	0.0801751	0.136133	0.197599	0.219123	0.125417	0.0926335	0.0662953	0.217828	0.0612864	0.0730838	0.120087	0.0217604
CAFS_HM_G_00005375	0.763086	1.16296	1.00314	1.09375	0.953999	0.777691	0.29365	0.828021	1.00691	0.277903	1.14182	0.536915
CAFS_HM_G_00005381	0	0.0587095	0	0.0315086	0	0	0.0254139	0	0	0	0.248659	0
CAFS_HM_G_00005385	634.163	403.579	654.201	584.575	687.125	933.693	664.227	311.189	768.676	733.845	990.482	594.53
CAFS_HM_G_00005386	6.49252	4.53046	4.5707	4.44266	0.84206	6.96004	5.14693	5.1655	8.21285	6.12719	6.98788	4.09922
CAFS_HM_G_00005387	1758.66	1136.78	1960.81	1375.06	1354.32	1362.16	1564.48	1565.76	933.361	1746.53	1102.32	1089.44
CAFS_HM_G_00005390	2396.7	3216.83	1942.45	2936.12	2130.96	2319.02	2567.98	3529.91	2346.28	2211.86	3033.71	2370.77
CAFS_HM_G_00005393	439.294	669.093	1463.08	767.138	1131.7	236.829	660.959	1169.2	690.846	1975.73	1901.02	330.646
CAFS_HM_G_00005396	0.0648615	0.950429	0.0798739	0.154681	0.0405933	0.104864	0.0207698	0.0244826	0.036399	0.0394264	0.077736	0.17615
CAFS_HM_G_00005400	1.36095	1.75702	2.45764	3.57034	1.63484	2.85031	2.44469	1.1383	3.38879	1.19826	3.51468	1.97924
CAFS_HM_G_00005405	2.92667	4.05341	2.24614	2.80157	2.74057	3.36132	2.46503	2.62656	2.4918	1.98202	4.01988	3.51445
CAFS_HM_G_00005409	0.238831	0.0628491	0.163556	0.101663	0	0	0	0	0.52593	0.0903836	0.802479	0.160636
CAFS_HM_G_00005419	5.35782	3.07077	4.03867	10.127	3.16562	3.53868	4.67538	4.04161	7.55594	4.26541	9.1786	7.62169
CAFS_HM_G_00005423	41.9937	35.8196	29.4485	32.757	31.0589	24.33	32.5134	26.2309	34.0414	43.1549	34.9066	40.8473
CAFS_HM_G_00005428	0.39055	0.0948201	0.53473	0.22881	0.453988	0.0901761	0.184707	0.132705	0.242011	0.135676	0.167189	0.166735
CAFS_HM_G_00005433	0.174691	0.222403	0.0478386	0.0298369	0	0.100942	0.216614	0.0296593	0.222468	0.504201	0.28779	0.094799
CAFS_HM_G_00005436	0.656517	0.539171	0.875191	0.216753	0.189527	0.625101	0.663446	0.284625	0.712077	0.103151	0.819285	0.328372
CAFS_HM_G_00005441	1.83498	5.29122	1.38713	1.95858	1.25555	1.5246	3.39616	1.88192	1.26519	0.870965	1.74604	1.71093
CAFS_HM_G_00005452	20.0845	22.1216	16.9643	18.6069	25.5797	15.6301	15.4885	16.1305	21.802	18.988	23.8423	23.3068
CAFS_HM_G_00005457	0.0531154	0	0	0	0	0	0.145376	0	0.0669618	0.0804482	0	0
CAFS_HM_G_00005460	1.07041	1.19679	1.01819	1.79057	1.26946	1.37887	1.47651	1.28256	2.19929	1.35287	2.41412	1.59176
CAFS_HM_G_00005466	0.485237	0.501281	0.22169	0.820085	0.501043	0.191406	0	0	0	0.242805	0	0.426445
CAFS_HM_G_00005471	5.98797	2.54881	4.58713	6.04467	5.67237	4.37387	5.13741	5.73358	7.30165	5.73731	8.52148	7.18113
CAFS_HM_G_00005476	0.0251705	0.213326	0.103398	0.0429663	0.118047	0	0.0346282	0.128099	0.127937	0.0382113	0	0.0681896
CAFS_HM_G_00005478	29.1962	11.9203	18.4916	17.2789	26.6642	16.2718	25.5899	21.4056	18.043	30.2981	15.0495	22.2554
CAFS_HM_G_00005480	3.32236	3.47157	3.41168	2.76864	3.951	3.10802	3.73078	5.88446	3.48963	3.03451	4.1219	4.89701
CAFS_HM_G_00005484	0.539229	0.307858	0.113592	0.637456	0.45405	0.263787	0.514015	0.879991	0.263871	0.220475	0.0931614	0.337417
CAFS_HM_G_00005489	0	0	0	0	0	0	0	0	0	0	0	0
CAFS_HM_G_00005490	5.51218	5.46556	6.97896	2.11479	3.88895	5.73793	9.29279	1.38426	5.84747	5.01113	1.85479	8.54768
CAFS_HM_G_00005491	3.50948	3.71626	3.17854	2.97124	3.58499	3.61464	4.67391	2.81197	4.31603	2.47459	4.42521	3.66646
CAFS_HM_G_00005494	27.8313	23.7751	19.1419	17.0073	16.5291	14.529	30.4548	21.4289	24.318	21.4143	14.3049	24.2708
CAFS_HM_G_00005500	6.27833	4.37777	7.42111	7.11994	4.75313	8.13482	5.46713	6.77201	8.97467	6.81335	9.37291	6.85632
CAFS_HM_G_00005506	1.17476	1.07647	0.457305	0.905273	0.720875	1.32971	0.50835	1.05659	0.587681	0.560133	1.00084	0.766548
CAFS_HM_G_00005508	0.966688	0.281849	0.283584	0.656309	0.693541	0.411089	0.284671	0.050165	0.736365	0.134689	0.177085	0.192376
CAFS_HM_G_00005511	150.117	165.425	100.727	116.639	102.654	115.043	97.6572	129.29	116.726	116.968	132.748	116.528
CAFS_HM_G_00005513	0.648089	0	0	0	0	0	0	0	1.03891	0	0.413855	0.123729
CAFS_HM_G_00005514	0	0	0	0	0	0	0	0	0	0	0	0
CAFS_HM_G_00005516	0	0	0	0	0	0	0.0463641	0	0	0	0	0
CAFS_HM_G_00005517	0.0242324	0	0	0	0	0	0	0	0.0154534	0	0.036305	0
CAFS_HM_G_00005520	2.40177	2.37592	2.50962	2.69976	2.41299	2.5399	2.07442	1.93255	2.67596	2.57416	2.91645	2.57493
CAFS_HM_G_00005526	1.82199	2.45838	2.03454	1.66168	1.30039	1.90124	1.38912	1.89203	0.653243	1.12857	0.529839	1.15187
CAFS_HM_G_00005539	17.1826	11.6068	10.5924	10.951	13.8265	9.92661	12.5665	12.9597	14.5193	12.139	13.1493	13.0083
CAFS_HM_G_00005542	0.258944	0.376693	0.22162	0.717902	0.202304	0.224982	0.622572	0.164604	0.574644	0.196434	0.677975	0.437807
CAFS_HM_G_00005544	0.0177502	0	0	0	0.01389	0.0409691	0.0122477	0.0301639	0.0226602	0	0.0132996	0.0120614
CAFS_HM_G_00005550	12.1284	9.49433	9.39017	10.4596	9.45152	8.35253	9.9757	8.0822	9.63252	8.8698	11.6094	9.87779
CAFS_HM_G_00005554	69.0402	37.4743	68.4902	53.1532	65.4944	51.0907	90.9669	63.0097	64.2345	56.2138	51.3997	89.087
CAFS_HM_G_00005555	0	0	0	0	0	0	0	0	0	0	0	0
CAFS_HM_G_00005556	0	0	0	0	0	0	0	0	0	0	0	0
CAFS_HM_G_00005565	0	0	0	0	0	0	0	0	0	0	0	0
CAFS_HM_G_00005571	17.0557	20.822	13.5931	22.5429	16.303	17.1904	19.5374	14.1254	14.8513	17.226	22.2016	13.9248
CAFS_HM_G_00005574	1.5196	2.02601	1.06069	1.54456	1.36779	1.39861	0.890733	1.4176	0.557727	0.966204	1.23524	0.661255
CAFS_HM_G_00005578	3.9247	7.66226	4.00773	6.24668	3.15506	3.61588	3.96791	4.66581	5.41438	4.71379	5.87596	5.07901
CAFS_HM_G_00005579	3.69503	3.12794	2.22295	2.02812	2.87348	2.55951	2.25501	2.43496	2.47129	2.14427	2.36549	2.93551
CAFS_HM_G_00005587	32.8949	29.8811	24.1694	44.5023	47.4367	50.2477	38.3684	42.4461	42.1363	31.3543	71.6724	39.045
CAFS_HM_G_00005592	0	0	0	0	0	0.218365	0	0	0	0	0.140531	0.0634008
CAFS_HM_G_00005594	0	0	0	0	0	0	0	0	0	0	0	0
CAFS_HM_G_00005595	6.22665	4.98649	4.10034	4.50357	5.31343	4.9213	4.70944	3.91132	3.68579	4.22173	7.04439	6.02164
CAFS_HM_G_00005597	2.51047	0.725365	0.830128	0.147108	0.943351	0.708248	1.4127	1.31316	2.27041	2.09206	1.03232	1.2741
CAFS_HM_G_00005599	0.900225	0.709273	0.340206	0.626004	0.542609	0.595078	0.368728	0.526749	0.342611	0.408446	0.924625	0.356801
CAFS_HM_G_00005600	0.0140078	0.0148906	0	0.0119718	0	0.00808041	0	0.0119045	0.00894611	0	0	0
CAFS_HM_G_00005605	11.4358	10.9826	8.71472	11.3376	8.63185	25.6207	11.4292	11.7813	11.0632	9.22279	16.8284	11.4429
CAFS_HM_G_00005609	17.6438	20.3666	11.123	11.4077	13.1478	11.2279	21.1452	14.7915	20.169	15.5862	16.107	20.702
CAFS_HM_G_00005615	3.43358	4.08605	3.28416	3.91118	2.89583	2.47438	2.33412	3.41283	3.12137	2.88663	2.42615	3.02612
CAFS_HM_G_00005616	2214.96	2193.36	1740.1	2003.86	1979.87	1777.58	1969.22	2495.32	2717.87	2288.68	2849.42	2462.74
CAFS_HM_G_00005623	0.10049	0.0710851	0.0458645	0.0286073	0.0523958	0.0580593	0	0	0.0213332	0.0763304	0	0.0227252
CAFS_HM_G_00005637	0.931705	1.05376	0.835904	0.712587	0.602419	0.186086	0.838688	0.653545	0.651908	0.243726	0.672955	0.347663
CAFS_HM_G_00005649	0.13789	0.0364571	0.377653	0.0588048	0	0	0.047342	0	0	0.104585	0.0515682	0
CAFS_HM_G_00005655	2.32886	2.07543	1.27941	1.35074	1.25946	1.56088	1.84306	1.4405	1.1727	1.72562	0.73217	1.48315
CAFS_HM_G_00005659	5.68741	5.05212	3.37563	1.39842	2.85747	2.35444	5.35159	3.84381	3.81318	3.72968	2.35869	3.39791
CAFS_HM_G_00005669	0	0.0387023	0	0	0	0	0	0	0.0463698	0	0	0
CAFS_HM_G_00005670	4.19456	5.63916	2.8815	2.13028	2.95356	2.69631	3.29451	2.63264	1.21875	1.89477	0.977589	2.2066
CAFS_HM_G_00005678	8.56308	9.41044	6.48025	6.55529	8.87448	6.51369	7.97903	5.31976	5.35114	7.05786	7.46434	7.51642
CAFS_HM_G_00005685	3.25322	3.10522	2.05931	2.01053	2.78736	1.83224	3.17647	1.44346	2.49906	1.68884	2.37508	3.3719
CAFS_HM_G_00005688	10.8784	9.3162	4.48963	4.98938	3.57601	5.85279	16.154	10.2186	15.5338	4.16712	10.995	9.74275
CAFS_HM_G_00005692	0.782826	1.17554	0.552888	1.24565	0.597223	1.51587	0.846441	0.301752	1.51078	0.580004	0.636839	0.572951
CAFS_HM_G_00005693	5.81818	5.72683	5.67554	6.41579	6.31838	9.02682	5.2058	4.67273	4.70993	3.82988	6.39667	5.61373
CAFS_HM_G_00005697	1.88704	1.73427	1.20904	2.72826	1.89274	2.38838	3.87045	2.36315	2.91595	1.50745	1.55857	1.75786
CAFS_HM_G_00005704	0.27375	0	0	0.465812	0.106672	0	0	0	0.257721	0	0.10214	0.0919007
CAFS_HM_G_00005705	29.2776	50.0372	28.0428	33.3384	59.4237	41.6164	45.1578	41.2537	65.0548	60.0977	48.8565	41.3052
CAFS_HM_G_00005708	45.5581	83.6283	45.0336	65.068	58.9612	75.4856	50.756	42.0953	44.6345	46.8953	71.0219	52.7006
CAFS_HM_G_00005714	2.17134	6.05614	3.00448	2.22428	2.93043	3.09315	1.54145	2.75362	3.16783	1.28408	2.32684	2.10627
CAFS_HM_G_00005715	9.61915	11.1674	4.30573	6.99819	7.75242	6.01217	7.76139	5.6782	7.78342	8.17206	9.87744	7.76853
CAFS_HM_G_00005721	1.22098	0.604185	0.167184	1.21623	0.445526	0.776433	0.616476	0.414472	0.491984	0.432673	0.274237	0.469057
CAFS_HM_G_00005723	16.4559	17.5051	9.4349	13.0608	10.6974	12.4747	11.6789	12.9416	7.22701	9.67131	15.4516	12.2626
CAFS_HM_G_00005728	0.938658	0.930396	0.810278	1.04535	0.542481	0.802168	1.06774	0.761949	0.934727	0.557821	0.794416	0.636344
CAFS_HM_G_00005737	27.4019	22.4798	20.9043	27.803	21.8242	18.6878	23.6126	28.9417	35.0982	32.0775	36.4007	31.391
CAFS_HM_G_00005747	0.232025	0.20127	0.375469	0	0.131937	0.0243909	0.261372	0	0.161006	0.160162	0.12633	0.142977
CAFS_HM_G_00005753	7.12868	11.4422	6.40295	9.3531	6.46854	6.3402	4.89414	8.03922	7.86902	5.32927	8.0517	5.20649
CAFS_HM_G_00005758	1.07596	0.416775	0.795076	0.758442	0.480852	0.315774	1.1766	0.492958	0.543799	0.622669	1.27893	0.532952
CAFS_HM_G_00005759	0.576472	0.896651	0.603671	0.52063	0.688741	0.432227	0.51232	0.574726	0.687726	0.205767	1.11603	0.59608
CAFS_HM_G_00005761	0	0	0	0	0	0	0	0	0	0	0	0
CAFS_HM_G_00005762	2.90205	2.92662	1.72284	2.56444	1.80897	2.88604	2.3474	1.61892	2.32411	1.29448	1.73209	1.54092
CAFS_HM_G_00005765	0	0	0	0	0.0334729	0	0	0	0	0	0	0
CAFS_HM_G_00005768	0.111868	0.0334676	0.0622206	0.191265	0.114939	0.0927106	0.183513	0.0594414	0.134093	0.116966	0.146737	0.351955
CAFS_HM_G_00005776	0	0	0	0	0	0	0	0	0	0	0	0.198847
CAFS_HM_G_00005777	13.8326	3.86511	10.3589	13.6249	13.1668	10.3672	12.4639	8.55637	17.5806	8.21438	20.3035	12.5373
CAFS_HM_G_00005779	0	0	0.381182	0	0	0	0	0	0	0	0	0
CAFS_HM_G_00005780	0.0254307	0	0.0116061	0.0289759	0	0.0489105	0	0.0144059	0.010823	0.0257732	0.0254065	0.0230424
CAFS_HM_G_00005782	0	0	0	0	0	0	0	0	0	0	0	0
CAFS_HM_G_00005783	0	0	0	0	0	0	0	0	0	0	0	0
CAFS_HM_G_00005785	0	0	0	0	0	0	0	0	0	0	0	0
CAFS_HM_G_00005786	0	0	0	0	0	0	0	0	0	0	0	0
CAFS_HM_G_00005787	0	0	0	0	0.046607	0	0	0	0	0	0	0.121076
CAFS_HM_G_00005788	0	0	0	0	0	0	0	0	0	0	0	0
CAFS_HM_G_00005791	0	0	0	0	0	0	0	0	0.0145633	0.0520514	0	0
CAFS_HM_G_00005805	21.436	19.9278	19.1575	23.6145	22.9991	25.8846	21.9664	24.1489	28.4374	17.2918	34.3797	22.2008
CAFS_HM_G_00005808	8.18682	1.54278	8.81323	7.29686	8.16716	6.87012	7.25764	6.14577	7.46614	7.66176	4.93196	4.97252
CAFS_HM_G_00005812	1.52	0.764302	0.543119	0.899783	0	0.615855	0.541315	1.33953	0.0830114	0.899892	0.197297	0.266359
CAFS_HM_G_00005813	4.49554	3.31661	1.60579	1.46867	4.37121	2.07883	2.23426	2.62105	2.06477	3.26551	2.89761	3.36626
CAFS_HM_G_00005816	0.236637	0.273672	0.176738	0	0	0.174141	0.0592324	0	0.164186	0.16334	0.128837	0.145806
CAFS_HM_G_00005819	0.788574	1.97426	0.689582	0.704609	1.03329	1.09963	1.60706	0.784064	0.536048	0.823405	1.37473	0.817742
CAFS_HM_G_00005822	6.57521	8.55107	5.66518	6.90344	8.36247	8.0353	4.65646	7.07772	5.83472	4.35629	7.55145	6.99312
CAFS_HM_G_00005824	0.0258853	0	0	0	0.0404646	0	0	0	0.0328858	0	0	0.105174
CAFS_HM_G_00005825	8.1421	8.29317	7.2112	9.70827	7.45255	8.07771	5.19866	7.25218	6.15676	4.76791	10.4606	5.92087
CAFS_HM_G_00005827	0.0107078	0	0	0	0	0	0	0.12735	0.0136627	0	0	0
CAFS_HM_G_00005834	0.295426	0.385279	0.488348	0.535914	0.264363	0.158144	0.419547	0.883774	0.846105	0.305832	0.560389	0.306789
CAFS_HM_G_00005839	0.520709	0.730736	0.321986	0.372976	0.289015	0.485239	0.347179	0.142601	0.192555	0.178622	0.226417	0.387448
CAFS_HM_G_00005842	0.21042	0.111546	0.0864362	0.215579	0.263235	0.145989	0.173827	0.0714234	0	0.0639095	0.189036	0.171158
CAFS_HM_G_00005845	2.78931	3.28351	2.73506	3.41157	3.77162	3.55654	2.99972	3.5745	2.63508	2.73353	3.71912	3.34435
CAFS_HM_G_00005849	0.626667	0.192923	0.332156	0.0690399	0.126452	0.116861	0.0835109	0.137245	0.205789	0.890333	0.211887	0.356328
CAFS_HM_G_00005857	0.4283	0.633935	0.195474	0.221748	0.446749	0.479619	0.268453	0.154322	0.860576	0.138061	0.427761	0.422971
CAFS_HM_G_00005862	2.03685	3.79905	2.03354	3.74556	1.99164	3.9864	3.13957	2.6426	2.27182	3.05199	2.75455	1.80505
CAFS_HM_G_00005867	0.612606	0.560824	0.894869	0.348174	0.382665	0.189509	0.336118	0.553342	1.08498	0.619195	0.305337	0.496318
CAFS_HM_G_00005868	1.02302	0.885267	0.495643	1.47867	0.492408	1.61833	0.954417	1.09578	1.00265	0.645616	0.825089	0.854385
CAFS_HM_G_00005871	0	0	0	0	0.473366	0	0	0	0	0	0	0
CAFS_HM_G_00005874	12.3211	9.18361	8.14557	14.5565	11.5825	16.6619	13.6215	6.54295	11.6365	6.14985	14.1517	13.0442
CAFS_HM_G_00005877	11.6838	8.96846	10.8295	7.80479	10.98	7.99437	12.7826	13.3373	19.4583	11.5497	11.13	13.229
CAFS_HM_G_00005889	2.71052	2.74621	3.42865	3.83155	3.83169	2.73327	3.35768	3.36518	4.5079	2.63432	4.98797	4.53931
CAFS_HM_G_00005902	0	0	0.012655	0.0315927	1.41761	0.0106675	0	0	0	0	0	0.125605
CAFS_HM_G_00005930	0.0368212	0	0	0	0.0144065	0	0	0.0156425	0.0117505	0	0	0.0125094
CAFS_HM_G_00005938	0	0	0	0	0	0	0	0	0	0	0	0
CAFS_HM_G_00005939	27.7438	58.2194	32.1976	43.2472	29.8925	41.0091	26.1426	38.6164	33.8729	34.9479	47.3597	36.1582
CAFS_HM_G_00005940	0.592595	0.560084	0.79253	0.761625	1.22233	0.667485	1.08696	0.433403	1.33215	0.776494	0.691086	1.06722
CAFS_HM_G_00005942	4.85778	3.88465	5.0393	4.18614	5.05772	3.8556	5.02146	4.90418	5.62657	5.17463	7.27643	5.55861
CAFS_HM_G_00005943	25.1587	29.0214	23.2419	24.0886	21.419	20.0164	22.9483	23.9701	17.3475	24.9868	20.4158	19.2978
CAFS_HM_G_00005946	18.2974	6.64439	26.6089	0	13.434	78.3936	27.8701	17.8637	53.6184	12.6986	37.7095	8.37079
CAFS_HM_G_00005949	12.1528	14.6005	10.8403	9.28642	8.93979	8.84625	9.94407	9.27953	8.51289	8.39905	10.5099	8.57467
CAFS_HM_G_00005955	0.352921	0.223909	0.434963	0.421395	0.385939	0.286328	0.920741	0.418644	0.849625	0.802983	0.316747	0.477078
CAFS_HM_G_00005958	0	0.0751468	0	0	0	0	0	0	0	0	0	0
CAFS_HM_G_00005959	27.8092	47.658	27.8917	38.3187	31.3831	31.541	28.8327	26.4055	28.0675	32.5912	41.4945	26.4016
CAFS_HM_G_00005963	0.0445036	0.0841356	0.0677004	0.0507209	0.0154821	0.0627325	0.0273162	0.0504394	0.0315989	0.0225581	0.0370601	0.053804
CAFS_HM_G_00005966	0.719074	0.343268	0.369219	0.429842	0.534227	0.290875	0.198123	0.366236	0.480691	0.27307	0.376911	0.512107
CAFS_HM_G_00005968	2.33278	3.21527	2.03954	2.62774	3.32796	2.36894	3.77057	3.29536	2.66769	3.87898	4.56349	2.99494
CAFS_HM_G_00005970	3.80145	4.53188	3.59399	3.8955	3.53911	4.01703	2.6683	3.71856	2.12048	2.7222	3.958	3.4623
CAFS_HM_G_00005974	0.0869432	0	0	0	0	0	0	0	0	0	0.12998	0.0586682
CAFS_HM_G_00005976	0.34856	0.121031	0.159198	0	0.361016	0.13646	0	0	0	0	0	0
CAFS_HM_G_00005978	8.07847	8.3188	7.9564	5.61966	5.0496	6.18976	5.80695	4.47752	8.08027	4.95033	10.8323	5.46487
CAFS_HM_G_00005982	0.171744	0.0682772	0.176373	0.109968	0.100709	0.17378	0.265997	0.145732	0.30039	0.260805	0.128571	0.261912
CAFS_HM_G_00005988	7.4642	10.6338	8.56548	8.36404	6.63182	6.96389	10.7437	9.39286	9.36061	8.91999	7.68347	7.87655
CAFS_HM_G_00005994	11.394	10.0807	5.34054	5.79891	12.1973	7.39946	7.14874	7.2881	10.8968	9.98191	9.77622	10.7217
CAFS_HM_G_00005997	0.141256	0.284918	0.0967036	0.120661	0.176795	0.0815773	0	0.215919	0.108036	0.150246	0.0211601	0.210942
CAFS_HM_G_00005999	10.6926	10.7471	3.66012	6.84942	7.6008	11.3725	7.73678	13.2175	8.79532	6.49808	10.9284	14.4047
CAFS_HM_G_00006003	0.78284	0.832728	0.55221	0.566983	0.630514	0.603743	0.52232	0.804989	0.921041	0.689814	0.852309	0.711305
CAFS_HM_G_00006007	1.05003	1.01757	0.770947	1.42978	1.02367	0.632886	0.545362	0.620235	0.756296	0.670517	1.23091	0.950123
CAFS_HM_G_00006010	2.47255	3.82428	11.3746	3.12934	1.8672	1.38287	2.36849	2.07311	9.41864	12.4811	15.0512	3.15939
CAFS_HM_G_00006013	36.6787	32.7082	30.1152	39.9968	46.6151	50.3995	36.7348	39.2727	39.8975	41.3448	54.6986	44.6423
CAFS_HM_G_00006016	13.6076	6.3847	12.332	8.66702	13.7508	10.1665	7.85158	9.82931	24.6124	12.3188	16.4581	15.5666
CAFS_HM_G_00006017	6.42956	3.41754	7.34645	6.65901	4.74355	6.22178	3.30133	2.80621	17.3224	9.03147	11.5024	8.79076
CAFS_HM_G_00006019	0	0	0.138954	0.605036	0.0791672	0.0589446	0	0	0.319987	0.0768502	0.909642	0
CAFS_HM_G_00006022	0.219562	0	2.58592	0.149712	0.479923	1.17223	0	0.0743465	0.832559	0.199681	0.459531	0
CAFS_HM_G_00006023	0	0	0.138954	0.0864337	0	0.235778	0	0	0.191992	0.0768502	0.0758035	0
CAFS_HM_G_00006024	0	0	0	0	0.0828766	0	0	0	0.133924	0.160896	0	0
CAFS_HM_G_00006025	0	0	0.209687	0.261529	0.0299381	0	0	0	0.0243663	0.319824	0.0286657	0.129806
CAFS_HM_G_00006027	0	0	0	0	0	0	0	0	0	0	0	0
CAFS_HM_G_00006030	9.49648	9.19778	8.4525	5.24354	5.41336	5.94935	6.60577	4.35792	5.63877	5.63816	9.1962	4.49973
CAFS_HM_G_00006034	3.55159	24.3297	15.7612	16.5938	15.8858	2.91005	6.06216	4.08963	1.94314	6.76869	3.64747	14.4654
CAFS_HM_G_00006074	0.615659	0.556761	0.350382	0.196285	0.536149	0.377226	0.17327	0.530511	0.176255	0.267317	0.629182	0.324191
CAFS_HM_G_00006086	0	0	0	0	0	0	0	0	0	0	0	0
CAFS_HM_G_00006087	0.143502	0.151386	0.39306	0.163035	0	0.166661	0.065526	0.242857	0.120787	0	0.142981	0
CAFS_HM_G_00006117	0.0177375	0.0376348	1.82151	3.72625	0	0.491985	1.41733	0	1.64884	0	0.398463	0
CAFS_HM_G_00006125	0.52847	0.237081	0.306144	0.242961	0.286074	0.42301	0.363855	0.344988	0.77591	0.463035	0.456526	0.41339
CAFS_HM_G_00006144	0.179261	0	0	0.122304	0	0.124671	0	0	0	0.108759	0.053627	0.0484595
CAFS_HM_G_00006149	1.67356	0.541567	0.617146	2.73901	0.802853	0.899496	0.703204	0.217486	0.728017	0.487002	2.01795	0.86506
CAFS_HM_G_00006151	0.252184	0.152357	0	0	0	0	0	0	0	0.163927	0.107773	0
CAFS_HM_G_00006152	0	0	0	0	0	0	0	0	0	0	0	0
CAFS_HM_G_00006154	0	0.138496	0	0	0	0	0	0.14807	0	0.198844	0	0
CAFS_HM_G_00006156	0.455882	0.616864	0.979625	0.309314	1.23e-06	0.584703	0.405466	0.891171	0.485195	0.938064	1.04112	0.197965
CAFS_HM_G_00006157	4.02033	11.0948	6.66533	6.57843	4.12702	10.1453	4.19891	4.38433	2.40095	5.4483	9.80014	4.91669
CAFS_HM_G_00006160	0.043581	0.138035	0.179051	0.520048	0.0680444	0.202317	0.0597478	0	0.11018	0.0660596	0.0651532	0.117629
CAFS_HM_G_00006162	872.946	1039.98	830.319	982.735	982.944	953.523	917.02	874.982	1023.84	842.899	945.73	1013.85
CAFS_HM_G_00006165	7.51832	8.96251	6.99619	10.0355	6.53596	8.52098	4.77624	4.70891	2.02136	4.04694	5.6023	3.68819
CAFS_HM_G_00006168	0	0.229982	0	0	0	0	0	0	0.136809	0	0	0.440536
CAFS_HM_G_00006169	5.32e-06	3.22e-06	0.173711	0.489783	3.41e-06	2.12e-06	8.45e-06	3.99e-05	0.109337	3.55e-05	1.35033	6.9e-05
CAFS_HM_G_00006170	0.622336	0.286554	0.778077	0.969823	0.338357	0.375824	0.558176	0.137678	1.13402	0.410705	0.850441	2.12499
CAFS_HM_G_00006176	0	0	0	0	0	0	0	0	0.409585	0	0	0
CAFS_HM_G_00006177	0	0	0	0	0	0	0	0	0.441294	0	0	0
CAFS_HM_G_00006179	4.20436	4.55252	3.23635	3.37569	3.41127	2.73377	3.40953	3.20076	3.20773	2.10498	3.70861	2.71033
CAFS_HM_G_00006180	3.85832	4.97802	2.19517	4.49836	3.48264	4.21433	2.1299	2.85722	1.58732	2.80445	5.04262	2.39136
CAFS_HM_G_00006189	0.0224902	0	0	0.0383986	0.0351655	0	0.0928696	0.114491	0	0.1366	0.033671	0
CAFS_HM_G_00006190	0	0	0.176766	0.109831	0	0	0.0881162	0	0.162176	0	0	0
CAFS_HM_G_00006193	0.835904	0.775325	0.875641	0.921843	0.722358	1.15511	0.907316	0.414519	1.12755	0.588616	1.63591	0.836095
CAFS_HM_G_00006196	0.243897	0.405303	0.620273	0.356605	1.25197	0.524938	0.0956933	6.08184	0.309071	0.422816	0.416961	0.471042
CAFS_HM_G_00006202	8.44547	10.6804	13.1925	12.672	14.9027	7.19856	4.58277	55.8538	12.8984	9.26749	11.7707	10.2095
CAFS_HM_G_00006206	0	0.475442	0.419848	0	0.237373	0	0	0	0	0.46018	0	0
CAFS_HM_G_00006208	7.80126	31.2228	4.9405	12.4518	4.57596	19.0023	4.38811	10.5345	3.9315	8.06464	19.6832	5.53625
CAFS_HM_G_00006212	1.14924	1.56226	0.805955	0.622532	0.920918	1.14932	0.75356	1.83288	1.37565	0.660176	1.40664	1.21773
CAFS_HM_G_00006214	7.03313	0	0	0	6.72777	0	1.02586	0	0.134321	0	0	0
CAFS_HM_G_00006217	0	0	0.316272	0	0.358629	0	0	0	0	0	0.3434	0.307077
CAFS_HM_G_00006224	2.49516	2.98671	1.59553	1.72308	2.7417	1.54247	1.51991	1.22732	1.48845	1.61961	1.70368	1.56487
CAFS_HM_G_00006232	0.174902	1.1663	0	0.496389	0	0.0678253	0.159413	0	0.0733915	0.088264	0.174143	0
CAFS_HM_G_00006233	0	0	0	0	0	0	0	0	0	0	0	0
CAFS_HM_G_00006234	0.0778746	0	0	0	0.121303	0.0908879	0	0.656872	0	0.235415	0	0
CAFS_HM_G_00006235	0.747819	0.1076	0.910188	0.529543	0.292356	0.192153	0.200213	0.105767	0.527843	0.28392	0.124414	0.0703718
CAFS_HM_G_00006238	0.760508	1.35677	0.833395	0.905348	0.118477	0.443664	1.1399	0.641612	1.04786	0.804777	1.36133	1.42756
CAFS_HM_G_00006239	1.16833	1.76274	1.4857	0.853681	0.260626	0.58094	0.457798	0.777271	0.89714	0.632575	0.935818	0.675986
CAFS_HM_G_00006242	0	0	0.0685399	0.255817	0	0	0	0	0.126293	0	0	0
CAFS_HM_G_00006245	0	0	0	0	0.197605	0	0	0	0	0	0	0
CAFS_HM_G_00006249	0.121912	0.888027	0	0	0	0	0.164699	0	0.150767	0	0	0
CAFS_HM_G_00006250	0.0668341	0	0.0305048	0	0.0348343	0	0.122663	0	0	0.0338284	0.0667077	0
CAFS_HM_G_00006251	0.0728098	0.0384868	0.0498535	0	0.0568682	0	0	0	0.138338	0	0	0.0492011
CAFS_HM_G_00006253	0	0	0	0	0	0	0	0	0	0	0	0
CAFS_HM_G_00006254	0.470997	0.70726	0.0921617	0.458008	0	0	0	0.227274	0	0.203582	0	0
CAFS_HM_G_00006256	0.176102	0.0744855	0.192924	0.0600771	0	0.898048	0.0967243	0.0596851	0.0892542	0.0534236	0.0526841	0.380892
CAFS_HM_G_00006257	0	0	0	0	0	0	0	0	0.113079	0	0	0
CAFS_HM_G_00006260	1.53399	0.914226	0	0	0.851533	0	0	0.552693	0	0	0.489223	0.583746
CAFS_HM_G_00006261	0	0	0	0	0	0.223925	0	0	0.238315	0	0	0
CAFS_HM_G_00006263	0.151828	0	0	0	0	0	0	0	0.372454	0	0	0
CAFS_HM_G_00006264	16.0717	9.59124	0	0	11.4945	4.74904	0	8.01686	0	0	3.66875	8.97625
CAFS_HM_G_00006265	0.0998324	0.148213	0	0.0340961	0.0312249	0	0	0.237232	0.0254091	0.0606485	0	0.0270741
CAFS_HM_G_00006266	0	0	0	0	0	0	0	0	0.0888927	0	0	0
CAFS_HM_G_00006269	0	0	0	0	0	0	0	0	0.196688	0.241323	0	0
CAFS_HM_G_00006272	0.0970434	0.444907	0.0442963	0.441511	0.101089	0.449682	0.355535	0.219335	1.35368	0.0490781	0.387174	0.262521
CAFS_HM_G_00006277	0.159598	0	0.109281	0.476247	0.124624	0	0.218955	0	0.302934	0	0.357986	0.161658
CAFS_HM_G_00006283	0	0	0	4.28755	0	0.818163	6.58415	0	2.88485	0.957153	2.80971	0
CAFS_HM_G_00006285	5.24652	6.02076	4.74319	4.96203	5.17071	4.03338	3.81275	3.91291	4.43393	2.98293	4.32082	4.05399
CAFS_HM_G_00006286	0	0	0	0	0	0	0	0	0	0	0	0
CAFS_HM_G_00006289	2.4696	2.25733	2.10961	1.04443	1.66501	1.72958	2.37006	2.03764	2.85227	2.20177	3.59555	1.84234
CAFS_HM_G_00006291	9.44153	12.3078	9.80231	9.19967	12.4234	9.11318	8.47029	6.9508	7.03546	10.1083	11.2585	7.00317
CAFS_HM_G_00006293	12.2432	10.8291	7.90417	4.64935	11.2452	8.05044	12.397	9.08362	7.30945	6.25536	8.08421	11.6386
CAFS_HM_G_00006296	0	0	0	0	0	0	0	0	0	0	0	0
CAFS_HM_G_00006300	0	0	0	0	0	0	0	0	0	0	0	0
CAFS_HM_G_00006304	0	0	0	0.279196	0	0	0.112302	0	0	0	0	0.0552757
CAFS_HM_G_00006305	0	0	0	0	0	0	0	0	0	0	0	0
CAFS_HM_G_00006306	0	0	0	0	0	0	0	0	0	0	0	0
CAFS_HM_G_00006307	1.31759	4.28234	1.2458	2.19459	1.17653	2.61622	1.595	2.18054	0.795867	1.85641	3.42653	1.35811
CAFS_HM_G_00006312	2.4332	3.13258	1.41029	3.179	2.03865	1.42357	2.0336	3.15233	1.63309	1.69524	3.20696	3.00098
CAFS_HM_G_00006313	4.38456	7.97606	2.77465	4.08004	3.7886	3.96397	3.23957	4.50408	2.90571	1.81412	2.73313	3.90809
CAFS_HM_G_00006315	0.15132	0.374641	0.115107	0.114873	0.210396	0.135999	0	0.142739	0.342651	0.0510842	0.0755454	0.114066
CAFS_HM_G_00006325	13.8884	14.693	7.99371	11.9357	10.3787	20.2869	17.2988	11.5827	20.6488	11.4727	23.0116	17.2878
CAFS_HM_G_00006326	0	0	0	0	0	0	0	0	0	0	0	0
CAFS_HM_G_00006329	0.295643	0.133805	0.636233	0.792053	0.131897	0.0980121	0.405419	0.0715187	0.106817	0.0640262	0.505171	0.114026
CAFS_HM_G_00006331	0.3206	0.223026	0	0.181332	0.166134	0.12532	0.868672	1.07841	0	0	0.159078	0.142411
CAFS_HM_G_00006338	0	0	0	0	0	0	0	0	0.146951	0.0292254	0	0.0260953
CAFS_HM_G_00006342	0.868492	0.780512	0.360376	0.808583	0.452537	0.731	0.470587	0.803537	0.200588	0.599243	0.157566	0.570254
CAFS_HM_G_00006344	7.30424	5.94564	3.643	4.5831	5.5207	3.16191	3.82724	3.65206	4.6728	3.89234	3.07751	4.91522
CAFS_HM_G_00006346	5.08622	4.97623	3.17209	5.96003	5.79127	4.10562	4.18584	4.47793	5.87378	4.81544	7.4201	7.23149
CAFS_HM_G_00006353	3.21758	4.95459	2.91843	3.21961	3.33309	3.31742	2.82198	2.50445	2.73805	2.77006	3.25281	2.61195
CAFS_HM_G_00006358	4.9527	7.67819	4.83909	6.20835	5.20182	5.34331	4.39997	3.80685	3.47387	5.09052	4.82632	3.73824
CAFS_HM_G_00006361	0.491882	0.248226	0.481093	0.0799769	0.183108	0.162571	0.193409	0.0794853	0.684904	0.284509	0.280522	0.158695
CAFS_HM_G_00006364	9.02093	11.0213	8.32018	8.21912	13.3734	12.0031	11.868	9.35822	12.3304	11.1419	15.1492	16.9423
CAFS_HM_G_00006367	0	0	0	0	0	0	0	0	0	0	0	0
CAFS_HM_G_00006369	22.5966	31.4242	21.765	22.8481	20.3071	25.5589	17.478	22.3523	15.6676	16.3272	16.921	16.6682
CAFS_HM_G_00006370	5.12933	4.58465	2.12808	2.76533	2.73054	2.2245	2.48015	3.14135	1.78011	2.16212	2.45053	2.27029
CAFS_HM_G_00006377	50.0957	70.8109	49.6478	29.9668	31.7664	34.3026	31.0318	37.9105	16.9601	34.3149	16.2989	25.8928
CAFS_HM_G_00006379	1.99794	1.28621	1.59622	2.17408	3.72297	1.67792	2.12562	1.50155	1.04878	2.43718	0.746119	2.391
CAFS_HM_G_00006384	6.13185	7.12753	4.69614	4.67988	5.92652	5.52757	3.48807	4.46416	3.8236	5.08121	5.93341	5.41203
CAFS_HM_G_00006386	7.57505	9.06787	4.83806	5.78855	6.53829	5.7591	5.4408	5.99173	3.76792	4.11824	6.72574	5.31853
CAFS_HM_G_00006387	48.2044	114.021	37.8623	68.0671	47.4715	79.4304	44.1616	42.2411	39.3217	42.1629	80.662	52.459
CAFS_HM_G_00006393	23.1374	11.3785	6.86182	6.08668	7.86472	4.85043	13.2966	9.31085	13.5976	13.4473	12.6482	14.3959
CAFS_HM_G_00006394	15.8561	7.78416	12.7324	12.7503	15.4516	8.75181	7.4473	10.8048	13.2982	16.1741	11.3003	9.42167
CAFS_HM_G_00006395	3.43518	2.49506	2.79009	4.6268	2.79427	2.57606	3.38751	5.63921	5.63528	4.32187	5.00203	4.68088
CAFS_HM_G_00006401	0.386336	0.136602	0.226709	0.219937	0.258961	0.148847	0.177395	0.21862	0.515288	0.279442	0.440809	0.0998153
CAFS_HM_G_00006402	0.525053	0.0308794	0.199717	0.199113	0.136766	0.23642	0.320797	0.296778	0.148095	0.0442678	0.392861	0.394801
CAFS_HM_G_00006406	12.3085	16.8665	15.1742	8.67331	9.98379	8.1908	11.3309	9.34289	10.4951	8.07238	15.281	10.8803
CAFS_HM_G_00006408	0	0	0	0	0	0	0.227025	0	0	0	0	0
CAFS_HM_G_00006410	0	0	0	0	0	0	0	0	0	0	0	0
CAFS_HM_G_00006414	3.21143	6.58966	3.54138	3.68609	3.42025	3.84953	2.38353	3.13269	4.4378	3.49373	3.53009	5.50134
CAFS_HM_G_00006417	0.398828	0.351397	0.399555	0.299229	0.304464	0.325599	0.402657	0.578516	0.322797	0.621023	1.03491	0.396529
CAFS_HM_G_00006419	0.171552	0.0980815	0.0542049	0.270554	0.103234	0.228598	0.163765	0.156905	0.235563	0.280746	0.375618	0.143348
CAFS_HM_G_00006426	3.44545	5.0034	3.14992	3.16739	2.91759	3.70061	2.37647	2.90838	1.71109	2.40294	3.20201	1.89591
CAFS_HM_G_00006431	1.34156	2.06884	1.7982	2.12305	2.36399	1.43537	2.68668	1.10329	2.77216	1.69517	2.2212	2.31974
CAFS_HM_G_00006438	0	0	0	0	0	0	0	0	0	0	0	0
CAFS_HM_G_00006439	0	0	0	0	0	0	0	0	0	0	0	0
CAFS_HM_G_00006449	8.75653	8.83499	7.97485	8.77148	10.8475	8.16006	10.8885	9.95415	11.1941	7.12543	12.597	14.2312
CAFS_HM_G_00006456	0.0268843	0.028544	0	0.0459315	0.105156	0	0	1.1416	0	0.0612793	0	0.0365027
CAFS_HM_G_00006457	0	0	0	0	0	0	0	0	0	0	0	0
CAFS_HM_G_00006462	0.0352943	0.0936091	0.169142	0.0602811	0.138011	0	0.0486254	0.0299609	0.0898894	0.0268069	0.026429	0.0957615
CAFS_HM_G_00006468	3.00958	4.61625	2.27966	3.93612	3.97183	3.01126	4.23158	4.31066	3.55692	3.46824	2.74841	4.57168
CAFS_HM_G_00006471	0	0.128618	0.166739	0.0692009	0.0633801	0	0	0	0	0.246136	0.0606869	0.219218
CAFS_HM_G_00006473	3.86264	7.60644	2.46015	4.80293	5.10062	3.22468	3.62179	4.87394	5.16759	3.08982	6.09362	4.3762
CAFS_HM_G_00006475	7.36212	6.45298	6.83086	6.97927	7.49124	6.27773	5.86897	5.44493	7.32315	6.87451	8.75222	7.41711
CAFS_HM_G_00006479	4.18894	4.83152	3.07011	1.95937	4.89368	1.94842	2.299	2.56743	3.47531	3.67014	1.9784	2.66468
CAFS_HM_G_00006483	2.48259	2.99637	2.04511	2.68838	2.99858	9.17093	1.63984	1.8842	1.92629	3.86234	2.65959	1.86098
CAFS_HM_G_00006487	0.58735	0.310877	0.603215	0.501152	0.872046	0.782103	0.282591	0.796761	0.559093	0.490241	1.23051	0.874418
CAFS_HM_G_00006488	2.69464	2.11238	1.29253	2.05206	1.66447	1.62638	1.58443	0.961651	1.35527	0.703969	1.28526	1.09445
CAFS_HM_G_00006492	4.97711	6.01874	5.12908	3.73471	5.16867	4.14013	4.29721	4.342	4.40937	2.73384	4.94693	4.15815
CAFS_HM_G_00006493	0	0	0.162489	0	0.037106	0.0274555	0	0	0	0.0360338	0.0355291	0.0643147
CAFS_HM_G_00006496	2.76765	5.89088	2.53719	4.5248	3.04371	4.50391	2.09809	2.34798	1.43129	2.67088	5.19668	3.08283
CAFS_HM_G_00006502	4.69597	8.03472	3.80164	7.10632	5.5389	5.64279	5.80556	5.00797	4.27306	5.10949	8.22046	3.95712
CAFS_HM_G_00006503	8.94553	8.91703	0	0	4.82299	4.38349	9.56326	3.75442	4.91365	0	10.8989	5.11495
CAFS_HM_G_00006505	0.954688	0.709822	0	0	0.262818	0.718409	0.307232	0.664693	0.424422	0	0	0.604776
CAFS_HM_G_00006514	7.01032	0.0474324	0	2.45114	4.27955	0	0	3.04298	0.0567836	0.885415	1.41069	4.18342
CAFS_HM_G_00006520	0.0331547	0.0175904	0.0907924	0.169894	0.207446	0.0383099	0.0913738	0.0844435	0.274514	0.0503681	0.074486	0.0224939
CAFS_HM_G_00006529	0.885831	0.337763	0.220627	0.273816	0.627083	0.282084	0	0.135816	0.201488	0.486778	0.720535	0.215757
CAFS_HM_G_00006532	0.383623	0.161014	0.420392	0	0.239042	0	0.209064	0.2589	0.0960857	0.11598	0	0.308576
CAFS_HM_G_00006537	1.25108	0.254499	0	0	0.385417	0.30041	0.330409	0.414627	0	0.373074	0.737813	0.648632
CAFS_HM_G_00006542	4.12233	3.69786	3.71904	4.73715	3.70556	7.39304	5.57152	3.4334	9.09655	3.68649	7.70192	5.32934
CAFS_HM_G_00006544	0	0.310149	0	0.503892	0.30776	0.115863	0.268453	0.666106	0.123129	0	0.736722	0
CAFS_HM_G_00006545	2.40525	2.33128	1.22951	2.02689	1.22909	2.7049	2.09935	1.87877	1.4913	1.92454	1.56112	1.65379
CAFS_HM_G_00006553	1.45998	1.44862	1.41612	1.24562	1.23585	0.95107	1.71394	0.928262	1.77525	0.600013	1.22885	1.85206
CAFS_HM_G_00006560	0.0583007	0	0	0	0	0	0	0	0	0	0	0
CAFS_HM_G_00006565	0.569673	0.799975	0.38565	0.809359	0.267522	0.65052	0.77534	0.894894	1.04487	0.343981	0.817875	0.538953
CAFS_HM_G_00006568	2.66834	2.77459	2.03246	1.6298	1.96241	1.49084	2.02069	1.56008	2.11526	1.66428	2.01134	2.34934
CAFS_HM_G_00006571	4.31386	3.4478	2.42805	3.88483	4.59205	5.48272	7.20735	2.96276	7.02602	2.45055	8.87303	6.84535
CAFS_HM_G_00006578	1.85382	4.2413	1.51685	1.96854	2.26233	1.7258	2.27158	1.91813	1.72491	1.57909	1.62463	1.99154
CAFS_HM_G_00006590	0.0502944	0.013352	0.0344312	0.0429664	0.0983669	0.0435577	0.121377	0.0213587	0.0481042	0.019108	0.131861	0.03415
CAFS_HM_G_00006597	81.2545	101.241	75.9598	62.76	76.5505	76.7606	83.319	74.6391	95.4406	79.4421	66.8531	80.4158
CAFS_HM_G_00006598	14.2854	24.2035	20.134	11.4165	17.7522	15.9379	17.7051	19.6839	22.2081	20.4584	21.034	17.2869
CAFS_HM_G_00006600	0.84099	1.2574	0.469111	0.762928	0.601163	0.886885	1.05998	0.705637	0.635947	0.53656	0.731183	0.352647
CAFS_HM_G_00006604	1969.94	1887.21	1728.64	1765.2	2271.64	1749.55	1911.89	1927.12	2029.57	2111.85	1741.39	2022.36
CAFS_HM_G_00006609	9.07193	10.2245	6.52027	7.46092	8.74399	9.35048	8.76886	6.72614	8.13885	7.53008	9.98241	8.26647
CAFS_HM_G_00006615	0	0	0	0	0	0	0	0.26197	0	0	0	0
CAFS_HM_G_00006617	0	0	0	0	0	0	0	0	0	0	0	0
CAFS_HM_G_00006619	4.49394	5.01153	4.15754	6.30228	6.3177	4.26197	5.46183	4.43464	4.39178	4.38279	6.39031	5.97595
CAFS_HM_G_00006625	7.62783	4.20382	4.72843	6.59809	8.41941	3.78729	6.16805	3.5408	7.10459	4.88989	8.44733	7.32948
CAFS_HM_G_00006634	0.206755	0.272447	0.141582	0.176123	0.161317	0.180204	0	0.08744	0.130379	0.156593	0.0772313	0
CAFS_HM_G_00006637	2.83668	4.77304	2.77705	3.63462	3.26189	2.8014	3.94981	2.72207	3.05541	3.6853	3.1445	3.7547
CAFS_HM_G_00006641	3.16653	5.45413	3.06691	2.59268	3.30004	2.77061	3.01016	3.44996	1.83164	2.1885	2.54325	3.38219
CAFS_HM_G_00006644	0	0	0	0	0	0	0	0	0	0	0	0
CAFS_HM_G_00006645	0	0	0	0	0	0	0	0	0	0	0	0
CAFS_HM_G_00006648	0.182164	0.502415	0.124713	0.248892	0.142457	0.105272	0.326225	0.154627	0.208741	0.138351	0.190963	0.444776
CAFS_HM_G_00006649	4.21902	2.60799	2.33937	3.90078	2.91779	1.77299	2.35396	2.13118	3.37474	2.54242	3.73375	3.35861
CAFS_HM_G_00006655	0.628368	0.99136	0.247672	0.699642	0.566193	0.769197	0.985283	0.533875	1.48256	0.535472	0.542128	0.918541
CAFS_HM_G_00006662	9.29844	10.0738	7.25738	6.17268	4.85978	5.95517	7.2385	7.37047	6.03765	4.71882	4.22592	4.67941
CAFS_HM_G_00006663	0	0.476819	0.156742	0	0	0.40295	0	0	0.141767	0	0.1702	0.152217
CAFS_HM_G_00006666	4.57242	2.981	3.75328	3.85116	5.25614	3.38973	3.61718	3.16633	4.68653	3.2278	5.60095	5.15177
CAFS_HM_G_00006671	3.92964	2.65584	3.44593	6.18511	6.03252	6.76644	4.26051	5.7989	9.75398	3.91343	6.72412	5.59388
CAFS_HM_G_00006677	24.1592	19.0082	24.4275	23.4861	25.1097	20.2456	21.2329	16.8769	26.0881	23.4857	23.6891	23.7027
CAFS_HM_G_00006678	3.25481	2.41532	3.3423	2.20946	3.81988	2.98548	2.15261	2.23463	2.06201	2.21932	2.58866	2.89203
CAFS_HM_G_00006682	0.972079	0.575452	1.16498	0.413754	0.757977	2.61623	2.40767	1.12947	0.458569	1.47138	0.181444	0.980516
CAFS_HM_G_00006683	0	0	0	0	0	0	0	0	0	0	0	0.0867181
CAFS_HM_G_00006686	0.0930968	0.0491175	0	0	0	0.0540492	0	0	0	0	0.0695753	0.0627818
CAFS_HM_G_00006688	0	0	0	0	0	0	0	0	0	0.0310998	0	0
CAFS_HM_G_00006690	0	0	0.266504	0	0	0	0	0	0	0	0	0
CAFS_HM_G_00006691	48.7497	38.4857	41.5677	27.1275	42.7942	26.5063	39.5647	29.4643	26.5636	36.9008	18.4466	44.0992
CAFS_HM_G_00006694	157.459	70.8368	198.961	148.064	188.763	147.306	168.858	142.282	146.682	186.886	107.853	128.006
CAFS_HM_G_00006701	2580.6	3555.63	2827.11	2777.37	2040.15	2602.09	2443.38	2961.86	1454.53	2852.29	1905.7	1619.43
CAFS_HM_G_00006704	17.6357	14.2881	18.4252	11.0706	15.9598	13.3453	13.219	14.9093	18.6522	12.5814	19.081	17.1191
CAFS_HM_G_00006705	10.3151	11.4687	9.89559	11.3067	8.63294	13.1524	10.7062	9.09221	12.638	8.65885	11.2182	10.4533
CAFS_HM_G_00006707	1.91816	2.40029	2.24678	1.42041	2.09576	2.51283	2.35368	1.56854	0.822743	1.78959	0.726561	1.72246
CAFS_HM_G_00006708	5.77519	8.1933	4.48006	5.79668	5.34743	6.6534	4.56968	4.62546	4.7249	3.83818	4.56363	5.13727
CAFS_HM_G_00006712	0	0.0837628	0	0	0	0	0	0	0	0	0	0
CAFS_HM_G_00006717	159.895	171.778	159.654	112.468	144.644	77.4492	111.03	199.486	102.154	246.859	96.1493	151.166
CAFS_HM_G_00006719	7465.93	4439.33	6140.31	4894.19	8596.81	6190.11	6996.49	5965.71	6965.71	7449.98	5171.31	6971.93
CAFS_HM_G_00006720	192.063	67.5631	185.192	140.878	190.702	117.442	173.116	148.841	195.908	192.524	93.374	204.011
CAFS_HM_G_00006729	0.267112	0.478287	0.16001	0.855466	0.208911	0.501559	0.345066	0.255118	0.106325	0.126809	0.600095	0.317134
CAFS_HM_G_00006732	4.54447	5.98878	3.31243	5.96017	6.81738	5.72688	5.98962	3.22382	6.0327	6.58075	9.21077	4.57337
CAFS_HM_G_00006737	0	0.0901206	0	0	0.0442708	0	0	0	0	0.107494	0.0423892	0
CAFS_HM_G_00006740	65.0421	84.233	67.524	88.2665	76.5358	91.3136	68.5602	76.3324	73.1823	81.7398	92.864	101.421
CAFS_HM_G_00006744	1.30752	1.33728	1.79265	5.86939	1.00894	1.04111	1.15736	3.26057	1.57562	1.30275	3.86372	2.84169
CAFS_HM_G_00006749	0.434609	0.552133	0.206973	0.242198	0.251364	0.327134	0.247702	0.192655	0.26531	0.315959	0.127419	0.192579
CAFS_HM_G_00006756	0.491913	1.62066	0.748433	0.419784	0.512598	0.790826	1.16503	0.602551	0.451166	0.49776	1.02253	0.740037
CAFS_HM_G_00006758	256.046	214.535	239.933	213.903	229.033	175.937	216.722	203.859	195.532	276.068	233.72	218.515
CAFS_HM_G_00006760	36.667	27.3546	51.3462	43.0979	43.408	32.9567	25.002	30.3445	31.524	42.3996	38.3395	33.8505
CAFS_HM_G_00006762	8.76607	7.18237	8.4807	9.13402	9.76767	9.2888	12.242	8.67752	14.2907	9.25498	19.0599	17.749
CAFS_HM_G_00006767	0.202257	0.305891	0	0.295852	0.135475	0.133814	0.556117	0.293981	0.0733534	0.131551	0.518872	0.117327
CAFS_HM_G_00006771	3.98617	2.4144	3.0769	3.01666	3.07647	3.72304	3.22766	2.31749	4.02489	1.80907	4.2282	3.06943
CAFS_HM_G_00006780	2.14302	1.52171	1.40764	3.78472	2.15204	3.54584	2.55502	1.77061	2.65762	2.09013	4.902	3.12533
CAFS_HM_G_00006782	0.646576	0.537655	0.167492	0.805868	0.546665	1.09054	0.818595	0.415369	0.15578	0.530916	0.287887	0.379323
CAFS_HM_G_00006785	0	0	0	0	0	0	0	0	0	0	0	0
CAFS_HM_G_00006786	5.23756	7.40251	4.8206	4.18031	3.00605	4.28965	5.55622	4.03808	4.21502	2.86157	4.00494	3.88693
CAFS_HM_G_00006792	0.0417458	0.066392	0	0	0	0	0	0	0.0265557	0	0	0
CAFS_HM_G_00006808	64.2962	68.4332	61.5282	88.1321	75.6282	72.9253	67.761	70.9092	78.9075	62.1327	79.3764	82.0789
CAFS_HM_G_00006810	6.89615	6.82408	5.46294	7.40209	7.69325	6.37936	6.11333	5.28496	6.15458	5.35555	5.07398	5.64642
CAFS_HM_G_00006815	20.1748	25.2887	17.4051	19.7965	20.0512	18.4333	20.8492	15.5027	19.6669	16.8316	23.5503	18.2551
CAFS_HM_G_00006824	20.951	16.3329	15.5495	14.4677	22.152	16.432	17.7559	17.11	19.3254	13.0199	16.3429	19.3946
CAFS_HM_G_00006831	161.939	205.723	118.927	185.974	256.436	157.247	136.636	171.816	96.1952	112.994	139.814	160.826
CAFS_HM_G_00006834	11.3087	10.7304	9.03511	9.24176	10.8665	8.46477	12.9334	8.5407	14.6251	10.8943	9.05178	12.0409
CAFS_HM_G_00006837	0.512993	0.59308	0.319289	0.199046	0.583321	0.161838	0.288817	0.474777	0.237165	0.354043	0.104725	0.473957
CAFS_HM_G_00006841	22.6925	19.1243	19.9554	22.2563	24.5631	20.1177	21.2361	19.7937	23.3652	18.9985	18.1305	24.3721
CAFS_HM_G_00006846	0	0	0	0	0	0	0	0	0	0	0	0
CAFS_HM_G_00006847	1.66068	0.951477	1.22915	0.957895	1.05269	0.596983	1.01937	1.82791	2.14041	0.920062	3.86382	1.0037
CAFS_HM_G_00006848	20.0191	9.51063	15.285	10.2863	13.8187	8.16372	13.0574	9.53099	11.5891	15.9387	9.45112	11.9222
CAFS_HM_G_00006850	26.8713	10.9445	23.2045	5.74479	16.3167	10.205	18.6399	15.5611	8.11863	21.7809	4.19993	11.2708
CAFS_HM_G_00006851	7.6479	15.2855	3.75516	5.87509	4.33307	18.067	13.568	13.2251	10.1675	6.98162	10.3951	11.3792
CAFS_HM_G_00006852	0.165074	0.315621	0.0753383	0.338493	0.120546	0.177865	0.106266	0.186971	0.154446	0.234168	0.1484	0.119596
CAFS_HM_G_00006855	6.30137	10.7645	5.44566	8.12545	6.17208	6.6463	5.69928	6.17447	4.76488	5.05823	5.28108	5.04259
CAFS_HM_G_00006859	5.74702	6.20727	7.64188	7.12731	6.55223	6.26305	7.93711	5.37783	7.23971	5.99879	7.87287	5.42429
CAFS_HM_G_00006862	0.622158	1.09661	0.567988	0.766492	0.269999	1.24173	0.379738	0.937238	0.262824	0.157294	0.930692	0.467308
CAFS_HM_G_00006866	51.2228	34.0421	51.8248	41.7551	48.1569	41.552	50.5069	45.5434	57.4687	45.6542	54.3071	46.3321
CAFS_HM_G_00006869	7.10421	7.43959	7.04914	9.5037	8.74983	6.31246	9.19985	7.26938	6.95902	2.97514	6.37478	9.16174
CAFS_HM_G_00006871	0.297409	1.77734	0.271543	0.844618	0.0773607	0.633424	0.135759	0.251615	0.187658	0.225293	0.740737	0
CAFS_HM_G_00006873	0.0179582	0.0571522	0.0737672	0	0	0.0622656	0.296878	0.0609761	0.32013	0.0272787	0.242049	0.0243609
CAFS_HM_G_00006875	2.63576	2.15632	1.51963	1.89472	1.69904	2.99535	2.0047	2.43232	1.17587	1.82549	0.865337	1.40991
CAFS_HM_G_00006878	0.206213	0.279865	0.188228	0.195758	0.107559	0.185173	0.158021	0.058389	0.0438436	0.0174116	0.120152	0.108929
CAFS_HM_G_00006882	0	0	0	0	0	0	0	0	0	0	0	0
CAFS_HM_G_00006885	0	0.0648099	0	0.0347903	0	0.023556	0	0.0345798	0	0	0	0
CAFS_HM_G_00006887	3.97819	2.6034	1.94237	4.27234	2.11144	3.77879	2.75127	1.39912	3.01335	1.40241	3.64203	2.3724
CAFS_HM_G_00006888	0.0931613	0.0965027	0.0811165	0.257006	0.0977376	0.074115	0.30272	0.0531652	0.42144	0.0925524	0.952571	0.207143
CAFS_HM_G_00006893	2.96663	0	0	1.6057	1.49332	1.25853	1.2254	7.8158	3.16189	0	0	0
CAFS_HM_G_00006896	0.84723	0.571455	0.387297	0.473349	0.868487	0	0.742006	0.466518	0.669611	0	0	0
CAFS_HM_G_00006910	2.02097	1.92939	1.49146	0.788569	0.48177	1.10265	1.6698	0.780389	1.33345	0	1.38392	0.615565
CAFS_HM_G_00006911	0	0	0	0	0	0	0	0	0	0	0	0
CAFS_HM_G_00006916	3.72928	4.94042	3.24171	2.1024	1.7228	2.02865	2.94044	2.08887	0.863566	1.67281	2.28031	2.14924
CAFS_HM_G_00006918	1.17055	3.76403	2.79002	1.61778	2.96388	3.1568	4.98629	2.84007	3.30165	1.8806	5.11747	3.33706
CAFS_HM_G_00006921	3.58083	3.76143	3.0401	4.58307	3.29333	3.58672	3.4158	2.61615	5.67908	3.78378	4.38393	3.85168
CAFS_HM_G_00006924	0	0	0	0	0	0	0	0	0	0	0	0
CAFS_HM_G_00006929	7.36471	6.93345	7.17262	7.47472	6.53179	7.74286	7.11404	7.03824	8.87396	4.68178	8.67739	7.73718
CAFS_HM_G_00006937	0	0.0638259	0.041288	0.05145	0.0471198	0	0	0	0.0382593	0	0.0451174	0.0408009
CAFS_HM_G_00006938	0	0.128622	0	0	0	0	0	0	0.0768699	0	0	0
CAFS_HM_G_00006940	7.94177	12.2023	8.55866	7.19249	7.12483	8.13249	4.05999	5.34815	2.72967	4.30772	6.90786	3.91967
CAFS_HM_G_00006943	0.360013	0.38063	0.493006	0.368434	0.224957	0.375577	0.543699	0.610034	0.319246	0.436837	0.376946	0.145979
CAFS_HM_G_00006951	2.77213	2.87426	1.81057	2.36764	1.99376	2.00637	2.63479	2.65124	2.15157	2.05739	3.05444	1.83776
CAFS_HM_G_00006955	0.0463032	0.0736087	0	0	0	0	0	0	0	0	0.0346597	0
CAFS_HM_G_00006959	1.58874	1.61177	1.4123	1.49914	1.26153	1.73855	2.63276	0.725101	1.87526	1.31538	1.88292	1.65863
CAFS_HM_G_00006969	0.362436	0.595602	0.0551488	0.205998	0.12578	0.186848	0.220976	0.272828	0.356673	0.42741	0.240871	0.706982
CAFS_HM_G_00006972	3.84459	5.60168	3.22557	3.78799	3.06444	3.64204	3.14236	2.11939	3.18988	2.24796	3.15487	3.28876
CAFS_HM_G_00006974	6.43681	4.99547	4.0213	7.11599	3.87553	7.28915	4.32438	5.91908	4.48026	3.33432	4.97594	2.58411
CAFS_HM_G_00006976	10.7059	13.9696	10.5787	12.8584	10.2256	11.1697	11.5154	8.87045	10.4449	9.31094	14.4503	9.01953
CAFS_HM_G_00006978	0.732531	0.837486	0.120371	0.200009	0.686907	0.441056	0.966709	0.496855	0.483463	0.133401	0.131543	0.793143
CAFS_HM_G_00006983	0	0	0	0	0	0	0	0	0	0	0	0
CAFS_HM_G_00006985	1.30411	1.93698	1.70989	1.49192	1.59105	1.85002	2.14958	1.12659	1.93172	1.02464	2.0202	2.55221
[truncated: 23,321 more rows]
