# Supplementary material for: Elucidating the Molecular Network Underpinning Hypoxia Adaptation in the Liver of Silver Carp (Hypophthalmichthys molitrix) via Transcriptome Analysis
Source: Animals (Basel). 2025 Dec 12;15(24):3577. doi: 10.3390/ani15243577 (PMC12729696; doi:10.3390/ani15243577)
Supplement: Supplementary file 1 [file animals-15-03577-s001.zip › Table S5.xlsx]

## Sheet: normoxia vs hypoxia
Table S5. Differentially expressed genes identified from pairwise comparisons.
Differentially expressed genes in normoxia vs hypoxia.
Up-regulated
Gene_ID	Gene name	FoldChange	pvalue	normoxia_1	normoxia_2	normoxia_3	hypoxia_1	hypoxia_2	hypoxia_3	semi-asphyxia_1	semi-asphyxia_2	semi-asphyxia_3	asphyxia_1	asphyxia_2	asphyxia_3
CAFS_HM_G_00000483	junb	11.9622	2.76133e-08	13.6975	98.9614	26.9261	237.103	265.602	1089.43	84.967	188.233	82.2637	146.996	347.422	256.503
CAFS_HM_G_00002204	PMM1	3.02201	1.61306e-05	7.86089	22.392	17.7676	43.0501	34.1778	60.5649	38.0367	45.7188	64.589	28.4917	88.0254	61.0322
CAFS_HM_G_00002208	TOB2	2.41227	1.99748e-07	5.04003	10.3443	6.92259	17.4893	17.9997	16.169	20.3359	18.1128	24.0298	16.8795	22.7896	26.7787
CAFS_HM_G_00003893	VLDLR	11.8358	0.000213813	0.412097	0.499924	1.10834	25.3187	0.368398	0.170011	0.182593	23.8705	0.300122	1.02867	0.661389	0.259716
CAFS_HM_G_00004810	wscd1	173673	2.75216e-20	0	0	0	0	0	1.16577	0	0.125078	1.87398	0	0	0
CAFS_HM_G_00009436	KCNJ5	5156.62	8.20064e-07	0	0	0	0	0	0	0	0.441128	0	0	0	0
CAFS_HM_G_00010129	btbd11b	4.13895	2.14382e-05	0.428774	0.398009	0.171236	0.244105	2.34725	1.73442	0.418415	0.394304	0.25024	0.379935	0.963209	2.30239
CAFS_HM_G_00011293	rergl	4.71464	8.04972e-06	0.431941	0.587701	0.653258	4.06457	1.90015	1.7241	2.33002	2.02831	5.41271	2.13541	4.53971	1.11526
CAFS_HM_G_00013817	zgc:73324	6.96359	2.8018e-09	26.3529	93.7017	95.43	260.373	373.763	388.646	111.878	420.649	199.001	289.473	509.12	702.98
CAFS_HM_G_00016294	Trim63	44.9328	4.31865e-05	0	0	0	0.205206	0.62648	0	0	0.135889	0.101518	0	0.059986	0.054175
CAFS_HM_G_00019373	PFKFB4	3.39813	4.00421e-07	10.0427	9.38312	14.973	10.2719	54.7257	30.7206	20.8121	14.7118	17.3365	40.4319	55.9275	27.6845
CAFS_HM_G_00019790	--	2.49745	2.09149e-05	3.55632	3.65016	4.87002	9.21846	11.711	10.3846	8.33087	8.62663	18.0264	11.5295	23.209	19.6084
CAFS_HM_G_00022271	--	56.9123	0.000232012	0	0	0	0.475352	0	0	0	0	0	0	0	0
CAFS_HM_G_00026307	--	5.88177	1.37172e-06	5.0114	8.03543	5.34716	20.6987	12.7876	20.8322	19.8596	14.3232	34.1975	18.1931	37.6417	25.2499
CAFS_HM_G_00029203	TXNIP	4.19185	2.95958e-10	91.6268	124.933	115.244	405.323	501.696	414.032	452.23	434.704	578.176	621.635	742.109	669.963
CAFS_HM_G_00029763	Klhl31	49.8252	6.39961e-05	0	0	0	0	1.0398	0	0	0.128983	0	0	0	0.0515254
CAFS_HM_G_00031558	cited2	6.53566	4.81099e-07	0.685737	0.726168	0.45072	3.93243	1.1576	5.93733	3.96059	2.51213	10.4497	4.74616	10.5504	3.00817
CAFS_HM_G_00034312	IGFBP1	14.4867	2.18901e-21	32.0605	46.0673	22.5208	393.378	260.993	733.401	464.571	400.239	639.48	284.623	749.406	812.885
CAFS_HM_G_00035997	--	2.32256	0.000187616	0.658365	0.411779	0.245873	1.42984	2.15132	1.2822	1.85099	0.761116	2.7722	1.40778	3.44808	3.84723
CAFS_HM_G_00037004	MGST2	3.77467	9.28885e-05	0.606389	0.905792	0.0692068	0.602691	1.26176	1.35041	0.692809	0.427472	0.892527	0.995182	0.453058	1.43011
CAFS_HM_G_00039602	mknk2	3.97553	1.4091e-06	20.7961	19.0659	34.1321	71.5612	35.6696	182.664	71.571	66.051	110.248	90.5486	182.826	74.0471
CAFS_HM_G_00040150	slc25a25a	4.58648	5.95193e-06	18.2456	28.696	45.5341	106.053	182.815	97.4262	42.593	159.527	81.0321	135.222	99.9099	232.7
CAFS_HM_G_00040278	--	246.266	1.89717e-05	0	0.015358	0	3.43554	0	0	0	0.0245713	0.0368807	0.0219831	0	1.39443
CAFS_HM_G_00040301	--	4.3248	0.000105301	0.1954	0.310555	0.167226	1.20919	0.802927	2.0629	2.21809	1.57466	2.88705	3.26321	4.20473	1.45596
CAFS_HM_G_00041914	FRMD1	12.5893	6.23065e-05	0	0.140726	0	1.36175	0	0	0	0	0.0843304	0	0.0995135	0
CAFS_HM_G_00042491	ARG1	7.43477	8.43766e-05	0.268951	0.451369	1.07412	2.79344	1.89239	12.1315	1.01806	3.72717	5.67191	2.51839	9.3954	11.4517
CAFS_HM_G_00044648	HTR5A	7.29318	0.000139063	0.166057	0.377078	0.129932	1.25546	0.185445	2.99127	4.34179	0.241497	3.70926	0.504243	0.284103	0.70714
CAFS_HM_G_00044652	insig1	3.4956	1.75366e-05	25.8451	38.6623	38.5299	127.647	83.6399	159.597	150.444	208.721	300.014	182.519	298.619	254.324
CAFS_HM_G_00048879	PPP1R15A	6.64796	6.0274e-07	5.36137	7.69731	5.34516	15.9857	15.6439	91.8798	10.08	12.5093	15.1825	23.3749	85.3533	43.4945
CAFS_HM_G_00049415	CAMK2A	6.40696	0.000205305	0.108301	0.0821023	0.0423678	0.0792871	0.0242029	0.857955	0.149269	0.210187	0.0985708	0.235063	0.440311	0.251978
CAFS_HM_G_00051715	Slc3a2	2.03031	0.000129908	3.6825	6.43334	5.55802	6.71677	11.0591	12.7743	10.6015	6.64052	8.38513	5.21109	23.7157	9.78631
CAFS_HM_G_00052464	CCNG2	2.68246	8.55898e-07	3.66478	9.3065	11.0168	13.0276	17.9044	29.3505	10.4023	11.6187	10.8053	19.1011	23.4683	18.7837
CAFS_HM_G_00052482	--	16.9565	0.000108951	0.0258338	0.0820953	0.0707491	0.0881928	0.0403843	1.94322	0	0.0876439	0.0328209	0.196081	0	0
CAFS_HM_G_00053195	BHLHE40	3.00561	2.13398e-06	45.5234	28.3449	35.7246	80.3195	60.0968	157.409	119.08	104.895	147.187	129.702	197.347	142.418
CAFS_HM_G_00056756	CABLES2	2.27978	9.47652e-06	2.77982	2.54422	3.48738	3.79	6.92005	7.76543	1.43489	2.09327	1.30932	1.64385	5.8259	3.08626
CAFS_HM_G_00057319	Errfi1	4.11511	2.54753e-11	11.3714	23.0211	14.8212	41.908	55.4905	80.3208	41.9508	37.0457	32.9742	38.6669	47.6317	57.5495
CAFS_HM_G_00058383	sgk1	3.68444	8.41978e-07	65.1574	40.8709	82.7192	180.741	194.657	399.1	159.869	240.507	183.175	146.362	355.525	333.707
CAFS_HM_G_00060714	Cebpd	3.01527	0.000119576	78.0113	212.265	198.429	287.939	455.026	705.553	265.192	282.216	262.705	323.316	548.269	336.157
CAFS_HM_G_00062436	Cpa2	60.581	2.34443e-08	0.162854	0.0344581	0	0	0.152677	4.33933	4.96686	0	6.48425	1.63071	11.9875	0.704853
CAFS_HM_G_00062906	HBP1	2.30407	1.57499e-07	5.27322	5.7835	4.93733	7.5751	13.7966	14.7732	7.54479	7.21657	6.67796	5.72414	11.7856	10.7169
CAFS_HM_G_00069562	ankrd37	9.00186	3.05496e-07	0.60684	1.40503	0.498695	8.26546	1.7981	9.18131	3.23417	2.05119	8.01574	3.12304	4.9839	1.14262
CAFS_HM_G_00070313	Rnf24	2.35493	0.000111517	3.06317	2.12109	3.09996	4.86936	8.85583	5.64476	7.91472	7.46512	16.4712	2.95477	11.1929	5.98559
CAFS_HM_G_00072739	junb	6.84042	0.000184213	1.65302	2.68377	1.47839	2.82525	1.37092	35.0305	2.41025	2.00808	2.68207	5.16688	9.40021	2.33377
CAFS_HM_G_00074514	PTPRN2	6.87873	1.04563e-05	0.0351391	0.0559194	0	0.390107	0.247328	0.568533	0.290474	0.656248	0.93971	0.106757	0.26313	0.357533
CAFS_HM_G_00075349	CSRNP1	5.39692	6.77053e-10	2.98796	4.3917	7.72089	15.714	20.7578	25.675	19.8945	20.9727	27.9335	21.3652	50.14	38.2624
CAFS_HM_G_00079643	SIK2	4.37012	1.80095e-06	1.21593	1.329	0.743511	2.90466	6.66836	4.00726	4.77065	7.17964	5.30041	9.63443	12.2039	23.2812
CAFS_HM_G_00082774	pnrc2	2.62674	5.46718e-07	33.1079	37.3092	28.9165	71.6842	41.9496	135.44	76.1264	73.8198	105.375	95.35	141.036	97.5137
CAFS_HM_G_00083283	S100A1	4889.78	4.83417e-07	0	0	0	0.18785	0	0	0	0	0	0.166929	0	0
CAFS_HM_G_00085345	--	4.52175	5.2551e-05	1.2692	2.48938	0.608256	7.94632	1.38929	9.36843	3.20362	1.29241	3.55216	0.80309	5.35264	2.60957
CAFS_HM_G_00086275	C4	16.2387	2.37445e-06	4.25356	8.07478	21.3382	362.715	2.33214	180.147	167.332	293.852	128.005	339.697	336.615	6.55164
CAFS_HM_G_00091378	znf395	4.18815	5.15154e-05	2.31124	8.70642	5.78671	15.5657	7.85042	35.2518	20.1787	22.8178	51.4806	46.7996	41.1692	20.8556
CAFS_HM_G_00091525	PLEKHG3	2.0616	0.000228235	6.47643	5.01063	4.48636	9.22554	12.9907	10.409	9.25247	6.37033	15.2071	8.60675	14.5803	11.0682
Down-regulated
Gene_ID	Gene name	FoldChange	pvalue	normoxia_1	normoxia_2	normoxia_3	hypoxia_1	hypoxia_2	hypoxia_3	semi-asphyxia_1	semi-asphyxia_2	semi-asphyxia_3	asphyxia_1	asphyxia_2	asphyxia_3
CAFS_HM_G_00002277	--	2.13e-06	1.8e-11	0	0	0	0	0	0	0	0	0	0	0	0
CAFS_HM_G_00002300	PHOX2B	8.82887e-08	1.29e-17	0	0	0	0	0	0	0	0	0	0	0	0
CAFS_HM_G_00003139	--	9.82608e-07	4.01e-05	0	0	0	0	0	0	0	0	0	0	0	0
CAFS_HM_G_00004943	COX5B	0.356517	3.29e-05	18.9545	81.5144	24.6241	16.7099	9.69886	12.4893	13.476	10.1944	10.274	19.7888	24.9278	18.6746
CAFS_HM_G_00007262	TLX3	0.000292142	2.19e-06	0	0	0	0	0	0	0	0	0	0	0	0
CAFS_HM_G_00012360	--	6.72535e-06	5.74e-08	0	0	0.0495033	0	0	0	0	0	0	0	0	0
CAFS_HM_G_00012437	dhrs7cb	7.05983e-07	7.41e-28	0	2.93666	0	0	0	0	0	0	0	0	0	0
CAFS_HM_G_00016031	RLN3	7.53462e-07	2.14e-26	0	4.19579	0	0	0	0	0	0	0.0910844	0.21971	0.32518	0.0974726
CAFS_HM_G_00028216	CYP51A1	0.146772	4.5e-07	17.9111	59.0426	7.06388	5.1811	3.32418	2.60343	5.12997	7.9565	2.05847	12.8031	6.31139	3.86862
CAFS_HM_G_00031810	Acat2	0.205627	1.23e-05	8.9938	44.2504	3.07892	3.48349	2.03439	4.86455	2.64337	4.1637	1.76468	11.718	5.0912	2.92283
CAFS_HM_G_00033256	ift172	0.4893	7.84e-05	0.544378	0.974157	0.679957	0.342753	0.209249	0.275573	0.448055	0.405713	0.329129	0.203244	0.572443	0.428259
CAFS_HM_G_00036162	emx1	2.20804e-05	5.87e-09	0	0	0.079663	0	0	0	0	0	0	0	0	0
CAFS_HM_G_00036667	lrp2bp	0.0211001	7.54e-06	0.0940234	8.58116	0.201562	0.160241	0.0733837	0	0.0644095	0	0.0593692	0	0	0.126802
CAFS_HM_G_00037419	TSTD1	0.160783	8.6e-06	0.227403	3.01857	1.55896	0	0.350748	0	0.30144	0.377688	0.273355	0	0	0.59201
CAFS_HM_G_00041092	--	0.382959	0.000161012	9.15851	35.3312	9.41141	5.96317	3.28802	8.66279	5.36381	3.94133	5.30662	2.77675	9.85548	3.27312
CAFS_HM_G_00041374	MMP21	0.0345467	5.84e-05	1.04535	0.167592	0.60729	0.0540475	0.0989982	0.0733854	0.0870523	0.161103	0.321424	0.769014	0.0947912	0.814195
CAFS_HM_G_00042022	USP54	0.0137502	1.5e-06	2.31145	0	0.0308249	0.0128273	0	0.00865885	0.0414371	0.0510201	0.0575063	0	0.0337413	1.6323
CAFS_HM_G_00042960	UMOD	0.0435474	3.93e-05	0.453884	0	0.165717	0	0.0315686	0.0349271	0	0	0	0	0	0
CAFS_HM_G_00046193	--	5.81611e-06	4.06e-09	0	0	0	0	0	0	0	0	0	0	0	0
CAFS_HM_G_00051398	--	0.000175756	1.08e-06	0	0	0	0	0	0	0	0	0	0	0	0
CAFS_HM_G_00052223	odf2	0.421071	4.57e-05	0.560149	0.639267	0.671086	0.167469	0.0876356	0.307314	0.193065	0.38055	0.321323	0.361739	0.356622	0.152093
CAFS_HM_G_00057865	EBP	0.303418	9.96e-05	41.48	100.897	28.9066	19.1494	14.8764	11.1782	19.7299	33.5757	12.6005	65.9013	15.1852	17.2408
CAFS_HM_G_00059115	pxn1	0.0126297	9.07e-06	0.384688	0.399842	0.351426	0.217242	0.199055	0	0	0	0.633214	0	0	0
CAFS_HM_G_00060624	Rhbdl1	0.13495	3.15e-06	0.971836	0.322037	0.471288	0.103721	0.0316623	0.070226	0.975807	0.618565	0.412215	0.768723	0.3638	0.658857
CAFS_HM_G_00062457	cyb5r2	0.279205	8.19e-05	19.0291	27.5379	17.6119	7.98828	4.57703	4.58056	10.2693	17.588	8.02213	21.6044	5.28057	7.05512
CAFS_HM_G_00064488	--	0.0236629	1.15e-05	0.795992	2.28725	5.99792	0	0.154758	0.116539	0	0	0.371451	0.6005	0.444556	1.46065
CAFS_HM_G_00067443	aacs	0.377503	7.45e-05	12.1874	10.423	7.84139	2.84261	5.43034	2.50271	3.35306	5.16515	2.84851	6.82341	2.22455	2.47628
CAFS_HM_G_00068582	HMGCR	0.121756	0.000173642	34.16	71.2946	18.5733	6.59137	3.84508	3.85336	8.99171	11.5201	0.962695	20.1955	3.24973	3.37401
CAFS_HM_G_00071646	sc4mol	0.274352	2.4e-05	20.864	46.3962	16.1627	6.58451	10.8137	3.81115	12.8033	10.7248	8.21228	19.2765	7.13708	8.37943
CAFS_HM_G_00073924	--	0.0177917	4.46e-07	0.358658	0	16.1288	0	0.0932273	0.0695588	0.245103	0.202071	0	0.0904871	0.535599	0.241228
CAFS_HM_G_00074148	FAM38A	0.00937489	5.49e-05	0.82223	0	0.00962172	0	0	0	0	0	0	0	0	0
CAFS_HM_G_00075580	PI15	1.64619e-06	9.1e-17	0	0	0	0	0	0	0	0	0	0	0	0
CAFS_HM_G_00077290	ppp1r7	0.327655	2.06e-10	12.9549	8.74706	6.90067	3.55777	2.84584	2.83985	3.70162	5.32572	7.57453	7.20914	3.75167	3.71602
CAFS_HM_G_00081630	hoxd3a	9.31323e-10	6.09e-30	0	0	0	0	0	0	0	0	0	0	0	0.029775
CAFS_HM_G_00083374	SQLE	0.0654263	1.39e-05	5.13556	23.8527	1.30826	0.917776	0.560327	0.391218	0.877184	1.62176	0.126658	5.07888	0.80477	0.809745
CAFS_HM_G_00083763	PMVK	0.399174	1.14e-05	1.97553	4.98891	1.34895	1.30466	0.723167	0.720598	1.5289	1.64582	1.43276	2.30805	1.68592	2.23548
CAFS_HM_G_00084241	FDPS	0.314371	2.09e-05	10.8697	52.4412	11.036	7.77336	5.24546	8.64063	8.54634	7.91082	6.62183	11.5443	9.88199	6.40724
CAFS_HM_G_00084317	LEPRE1	0.265553	0.000242818	0.372918	0.642216	0.382975	0.0795829	0	0.0808828	0.128306	0.276829	0.0592649	0.141554	0.314033	0.284247
CAFS_HM_G_00086108	Cntn5	0.126685	2.24e-05	0.778985	0.269941	0.108837	0.108624	0.0248687	0.0183676	0.197187	0.242961	0.141782	0.0966112	0.238118	0.431492
CAFS_HM_G_00091798	TTBK1	0.127477	5.87e-08	0.429115	0.910891	0.0629518	0	0.0719242	0	0.126741	0.0260258	0.117173	0.162993	0.137735	0.0208006

## Sheet: normoxia vs semi-asphyxia
Table S5. Differentially expressed genes identified from pairwise comparisons.
Differentially expressed genes in normoxia vs semi-asphyxia .
Up-regulated
Gene_ID	Gene name	FoldChange	pvalue	normoxia_1	normoxia_2	normoxia_3	hypoxia_1	hypoxia_2	hypoxia_3	semi-asphyxia_1	semi-asphyxia_2	semi-asphyxia_3	asphyxia_1	asphyxia_2	asphyxia_3
CAFS_HM_G_00000560	asf1ba	2.98591	2.59e-05	2.01042	1.48672	2.03735	3.70225	3.45362	1.72565	4.1921	4.83523	10.1751	3.414	6.37324	7.65627
CAFS_HM_G_00001728	NUAK1	5.8529	0.00072605	0.0644112	0.0683947	0.0176382	0	0.0806235	0.0148764	0.0888204	0.722113	0.147842	0.0587294	0.135094	0.139944
CAFS_HM_G_00001974	WDR77	3.17996	0.00156224	0.642366	0.86421	0.754295	0.155883	0.285613	1.07346	0.124673	1.85501	2.74659	0.831279	1.50415	0.858591
CAFS_HM_G_00002115	pif1	65.3558	0.000207756	0	0.0114952	0.0148009	0	0.0253847	0.741896	0.00746425	0	0.987744	0	0.081019	0
CAFS_HM_G_00002204	PMM1	3.48401	1.13e-06	7.86089	22.392	17.7676	43.0501	34.1778	60.5649	38.0367	45.7188	64.589	28.4917	88.0254	61.0322
CAFS_HM_G_00002208	TOB2	3.10127	2.23e-11	5.04003	10.3443	6.92259	17.4893	17.9997	16.169	20.3359	18.1128	24.0298	16.8795	22.7896	26.7787
CAFS_HM_G_00002325	pif1	39.0697	0.00157294	0	0.0183448	0	0.00983122	0	1.14762	0	0	2.1825	0.0262344	0.0431002	0
CAFS_HM_G_00003543	RCOR3	2.17324	0.00012343	1.96721	0.829332	1.04073	1.67938	1.36321	1.93912	3.10786	2.12432	2.24589	1.62934	2.04158	3.02979
CAFS_HM_G_00003893	VLDLR	12.2271	0.000176321	0.412097	0.499924	1.10834	25.3187	0.368398	0.170011	0.182593	23.8705	0.300122	1.02867	0.661389	0.259716
CAFS_HM_G_00003915	ZFAND5	2.0067	2.86e-05	3.97113	7.59724	8.22553	9.40829	11.1017	12.6575	10.8648	12.0682	11.8794	8.54777	28.4366	17.1024
CAFS_HM_G_00004140	EPB49	3.91479	4.77e-07	0.251308	0.484279	0.439475	0.702097	0.678705	0.369957	0.597445	2.9847	1.36535	0.242827	0.78821	0.712102
CAFS_HM_G_00004608	RAD51C	3.89054	0.000110555	0.431301	0.151663	0.590678	1.14334	0.598403	0.111314	0.91904	0.324404	1.6941	0.072614	0.358111	0.258468
CAFS_HM_G_00004810	wscd1	351500	1.17e-22	0	0	0	0	0	1.16577	0	0.125078	1.87398	0	0	0
CAFS_HM_G_00004994	MYO18B	5.01637	2.47e-05	0.0461	0.0783755	0	0.0315143	0.0432884	0.0319227	0.229012	0.031335	0.0353078	0.0420463	0.0414485	0
CAFS_HM_G_00005697	CDC14A	2.10361	0.000818087	1.88704	1.73427	1.20904	2.72826	1.89274	2.38838	3.87045	2.36315	2.91595	1.50745	1.55857	1.75786
CAFS_HM_G_00005955	Mfap2	3.18547	0.00018916	0.352921	0.223909	0.434963	0.421395	0.385939	0.286328	0.920741	0.418644	0.849625	0.802983	0.316747	0.477078
CAFS_HM_G_00006196	ATCAY	5.01786	0.00104152	0.243897	0.405303	0.620273	0.356605	1.25197	0.524938	0.0956933	6.08184	0.309071	0.422816	0.416961	0.471042
CAFS_HM_G_00006202	ITGB1BP3	3.02086	0.00173978	8.44547	10.6804	13.1925	12.672	14.9027	7.19856	4.58277	55.8538	12.8984	9.26749	11.7707	10.2095
CAFS_HM_G_00006456	Bmp10	24.0222	0.00152589	0.0268843	0.028544	0	0.0459315	0.105156	0	0	1.1416	0	0.0612793	0	0.0365027
CAFS_HM_G_00007135	NT5C2	5.8463	3.12e-08	4.17515	6.35687	3.69726	4.73719	8.71585	4.28133	8.11746	31.64	15.3133	9.64043	14.0338	11.6161
CAFS_HM_G_00007198	SFRP1	5.57743	0.000154653	1.14091	1.36657	0.833281	1.75114	2.55423	5.68856	4.27982	0.644278	12.2299	2.3069	1.76317	3.69944
CAFS_HM_G_00007809	NRIP1	2.1376	0.000518479	4.94441	4.11316	3.50291	4.63432	4.66374	6.40349	6.84887	5.56856	12.2426	8.3752	6.80596	8.5545
CAFS_HM_G_00007934	Kdm2b	2.08318	0.000983023	1.7873	1.60169	1.18798	2.1932	2.22562	0.782072	2.43862	1.20792	4.55238	1.63431	3.56039	3.41359
CAFS_HM_G_00008752	shoc2	2.08329	0.000197116	5.4989	3.42923	4.20184	5.67281	8.51533	5.65052	7.78946	8.50866	10.0566	6.15536	25.8447	12.9086
CAFS_HM_G_00009436	KCNJ5	15360.9	4.68e-09	0	0	0	0	0	0	0	0.441128	0	0	0	0
CAFS_HM_G_00009655	Tiparp	2.18977	0.000482964	2.58577	3.54077	1.74081	3.60568	1.8869	6.40412	4.21245	3.47403	6.49604	3.53398	5.93633	3.50514
CAFS_HM_G_00009784	--	4.35166	2.85e-08	0.416149	0.304562	0.264509	0.820046	0.527411	0.540915	0.938459	1.22768	1.51608	0.526202	1.5027	0.929036
CAFS_HM_G_00010939	HDC	2.45906	0.00131584	0.70302	0.652613	0.360975	0.390239	0.329883	0.24374	0.411644	0.387914	0.581921	0.90774	0.8423	0.619932
CAFS_HM_G_00011293	rergl	5.40969	3.93e-07	0.431941	0.587701	0.653258	4.06457	1.90015	1.7241	2.33002	2.02831	5.41271	2.13541	4.53971	1.11526
CAFS_HM_G_00011471	SMAD6	2.95033	0.00143865	6.99718	5.3897	4.79611	12.4537	3.90529	4.8563	12.6977	13.9283	22.8612	5.8203	12.0804	22.9142
CAFS_HM_G_00012619	fam100a	2.06273	1.47e-05	11.3779	14.2484	9.00356	15.6712	14.3868	21.699	24.8973	17.8602	16.581	9.371	24.5604	18.8878
CAFS_HM_G_00013467	BRSK1	2.79135	0.00107459	0.104061	0.110567	0.0259046	0.0485014	0.0148049	0.0873472	0.0783212	0.257201	0.205273	0.0575203	0.085054	0.141404
CAFS_HM_G_00013790	ypel3	2.2581	2.13e-05	52.898	44.8026	36.1644	69.8591	71.1997	113.404	77.3633	49.9633	107.257	39.3481	88.7191	125.406
CAFS_HM_G_00013793	--	2.47314	0.000453928	3.74995	7.54299	4.06847	6.69483	4.37308	7.51444	6.4244	2.2012	19.077	4.11508	10.4897	9.09731
CAFS_HM_G_00013817	zgc:73324	5.68982	1.02e-07	26.3529	93.7017	95.43	260.373	373.763	388.646	111.878	420.649	199.001	289.473	509.12	702.98
CAFS_HM_G_00013872	PRRT2	34.8061	0.000420154	0	0	0	0	0.0159171	0	0	0.207386	0	0.0154602	0.0457217	0
CAFS_HM_G_00014583	hba	3.39482	7.5e-05	574.564	622.964	532.433	430.136	1165.25	547.486	929.52	3458.61	767.626	714.748	919.889	833.805
CAFS_HM_G_00015111	Kcnj3	34.0448	0.000123087	0	0	0	0.0311333	0	0.0210693	0	0.21663	0.0696289	0	0	0
CAFS_HM_G_00015784	slc4a1	4.78135	5.46e-06	3.67897	3.3101	2.80338	2.13119	8.53239	2.86455	8.64131	26.9443	5.05392	2.77035	3.66561	6.31674
CAFS_HM_G_00016356	Etv5	2.37697	0.000173004	2.79315	2.41445	1.17679	2.82485	3.02375	3.60272	4.31862	3.0629	6.96931	0.978825	3.53864	2.3009
CAFS_HM_G_00016749	Pou4f1	28.3742	0.000628189	0	0	0	0	0	0.0270584	0	0	0.356862	0	0	0
CAFS_HM_G_00017499	Slc4a8	29.0829	0.000417775	0	0	0	0.0585531	0.0536217	0	0	0.174615	0.087322	0	0	0
CAFS_HM_G_00017843	fam65c	3.73945	0.000738723	0.190305	0.348749	0.307948	0.561435	0.460029	0.319886	0.286039	2.34987	0.198297	0.78843	0.388656	0.42249
CAFS_HM_G_00017969	PLTP	4.98857	0.0007253	1.7463	5.785	10.282	23.7417	16.2814	33.7771	51.2351	7.18652	23.1554	3.48048	4.28137	6.45023
CAFS_HM_G_00018177	LYL1	2.57797	0.00111615	0.217658	0.47967	0.275098	0.514766	0.288084	0.270856	0.299922	1.592	0.597139	0.178047	0.401223	0.159025
CAFS_HM_G_00018395	ALS2CR4	2.06634	0.000738881	4.46852	2.27888	4.44624	3.51029	4.52093	4.43161	5.16773	4.95911	9.62154	5.60915	4.80979	7.04451
CAFS_HM_G_00018425	plcxd1	2.32275	0.00104672	1.24452	0.303875	1.00505	1.47001	1.84494	0.850185	1.70996	2.05563	2.50923	2.22717	1.28909	0.776991
CAFS_HM_G_00019413	Tspo	2.11416	2.24e-06	5.44483	6.22829	3.73576	10.5919	7.71639	7.71865	7.38873	13.7046	13.1919	10.4548	13.3117	11.435
CAFS_HM_G_00019736	--	3.20877	0.000550142	0.68779	0.48714	0.53485	0.923217	0.908139	0.576755	1.27006	3.40901	1.5308	0.779237	0.869959	1.37475
CAFS_HM_G_00019753	Raly	22.2146	2.56e-06	0.042132	0	0.115397	0.0718302	0	0	0.0577772	0.428073	0.852485	1.21355	0	0.113751
CAFS_HM_G_00019790	--	3.03489	2.39e-07	3.55632	3.65016	4.87002	9.21846	11.711	10.3846	8.33087	8.62663	18.0264	11.5295	23.209	19.6084
CAFS_HM_G_00020048	Wbp4	2.27439	0.00120837	14.5025	16.9589	13.5661	16.2028	23.1367	12.5841	13.6529	53.3127	17.3032	10.5353	18.4867	20.4379
CAFS_HM_G_00020416	fam82a1	2.285	0.000114303	12.2469	6.71999	6.45497	11.6979	14.626	13.5504	20.9305	10.3064	21.4959	11.0306	20.0791	19.5878
CAFS_HM_G_00020670	BTBD3	6.10182	0.00131375	0.0464009	0	0.0423552	0.0264212	0.0241957	0	0	0.0787967	0.335041	0	0	0.0419839
CAFS_HM_G_00020950	Hgsnat	3.23577	0.00132668	2.19589	0.796449	1.15696	4.88047	2.49845	1.57883	2.298	1.70857	7.17678	0.893115	2.1405	3.73067
CAFS_HM_G_00021542	--	6.41979	0.00120545	1.25927	1.48056	0	2.73219	1.70354	1.14054	9.12109	1.99363	8.23611	5.01514	6.80492	7.68851
CAFS_HM_G_00021569	Mgea5	2.02532	0.000472987	4.25613	2.45478	3.46631	6.37362	3.38719	4.18011	5.46495	5.90044	8.04879	4.38647	8.86847	5.36501
CAFS_HM_G_00022031	Park2	2.55076	0.000521759	3.23874	1.32554	4.43767	6.865	4.49276	6.52034	3.59829	8.7462	6.59154	3.8344	8.77604	4.92393
CAFS_HM_G_00023685	--	3.31164	5.39e-06	0.600854	0.748168	0.598491	0.930406	1.53397	0.444561	1.56933	2.49414	3.9235	1.24082	1.55039	1.47106
CAFS_HM_G_00024017	CDKN1A	3.70689	1.93e-05	2.69617	2.49747	3.28851	3.63618	3.22375	7.3376	7.26611	6.68959	14.2325	3.37146	9.0567	9.8258
CAFS_HM_G_00024200	PAWR	2.04014	0.000759986	9.89282	15.9222	10.8142	13.0067	15.0989	16.9926	21.466	16.4479	31.3406	16.2048	22.8797	28.3735
CAFS_HM_G_00024363	SOCS2	2.08186	0.000863272	13.0384	11.9596	6.87159	10.9359	16.7436	13.7559	24.2386	12.7396	22.9369	11.6008	32.1888	23.3926
CAFS_HM_G_00024364	Cradd	2.15298	0.00156197	0.389092	0.471679	0.329805	0.474649	0.608547	0.920885	1.02089	0.534714	0.849181	0.450291	0.943393	0.854459
CAFS_HM_G_00024412	Klhdc5	3.5601	0.000195784	0.689348	0.40353	0.581669	0.881685	1.02968	0.583777	2.07609	0.341181	2.32386	0.567257	0.505102	2.81155
CAFS_HM_G_00024784	--	4.47055	0.000350027	0.0647395	0.0515256	0.155125	0.13823	0.20254	0.0374006	0.401477	0.769512	0.371139	0.0737658	0.31514	0.263557
CAFS_HM_G_00025049	LMOD2	5.71889	0.000950434	0.0798845	0.0282024	0.0729251	0.0454497	0.166495	0.0924567	0	1.67113	0.304402	0.0404194	0.0797099	0.0360588
CAFS_HM_G_00025207	selo	22.4306	2.34e-07	0.228775	0.132307	0.0284775	0.248593	0.0325229	0.048096	0.143181	0.17649	7.40896	0.0631689	2.14871	0.0281965
CAFS_HM_G_00025535	--	2.2179	0.000640362	1.63362	1.46677	1.06266	3.2032	4.14554	1.75296	2.68894	3.32005	2.89329	1.98143	4.82433	2.81247
CAFS_HM_G_00025903	PHF21B	6.77602	0.000212819	0.095632	0.17734	0.22916	0.24489	0.0747575	0.110634	0.164496	1.62254	0.182345	0.0725972	1.75372	0.161965
CAFS_HM_G_00026164	Cacna1c	3.06114	0.00102091	0.040996	0.0581325	0.106019	0.210261	0.0427867	0.0893032	0.213903	0.123909	0.22707	0.0969773	0.061452	0.0743509
CAFS_HM_G_00026307	--	6.73158	1.99e-07	5.0114	8.03543	5.34716	20.6987	12.7876	20.8322	19.8596	14.3232	34.1975	18.1931	37.6417	25.2499
CAFS_HM_G_00026473	ASB13	2.51562	1.64e-05	4.62147	2.91774	3.71351	4.51087	5.76539	4.73387	6.48271	5.41479	7.36222	6.99473	8.37269	9.69441
CAFS_HM_G_00026530	ATP1B2	5.48165	0.000585152	0.0928728	0.118214	0.0254331	0.12689	0.0290509	0	0.0767577	0.378388	0.260118	0.141067	0.0834486	0.226744
CAFS_HM_G_00027253	Adm2	5.2322	2.56e-05	1.09929	2.55302	0.91619	2.77585	3.83799	3.31328	7.92631	4.00392	8.42361	3.07398	11.3587	21.6856
CAFS_HM_G_00027451	thbs3b	7.27505	0.000342089	0.021711	0.0345937	0.014863	0.1855	0.169872	0.150381	0.0898504	0	0.457066	0	0.0487954	0.0294939
CAFS_HM_G_00027479	jarid2b	2.82861	3.13e-07	0.272506	0.319501	0.32164	0.594184	0.441178	0.347047	0.518654	0.750476	0.995525	0.65706	1.21095	0.689529
CAFS_HM_G_00027735	--	3.12374	0.000584511	1.01318	1.23758	0.824693	1.2273	1.46353	0.925895	1.33936	5.9695	1.51726	1.24265	1.92379	1.61431
CAFS_HM_G_00028854	mbp	16.9283	0.000158579	0	0.0957941	0.082624	1.18404	0.0471471	0.0698741	0.0414656	2.60876	0.382814	0.320464	0.180574	0.326595
CAFS_HM_G_00029203	TXNIP	5.09876	7.95e-13	91.6268	124.933	115.244	405.323	501.696	414.032	452.23	434.704	578.176	621.635	742.109	669.963
CAFS_HM_G_00029878	PRDM1	2.51395	9.17e-05	0.64164	1.46713	0.87857	0.719053	1.03479	0.625917	2.2642	0.816812	3.82745	3.2889	4.05332	2.71886
CAFS_HM_G_00030291	STX1B	30.4469	3.01e-05	0	0	0.0215785	0.0942825	0.012334	0	0	0.455359	0.030189	0.0359409	0.0236195	0.0642701
CAFS_HM_G_00031140	NFKBIE	2.11107	0.000675773	10.7664	11.9763	11.8569	7.1905	21.4031	19.2048	25.1103	13.6483	26.121	12.8451	13.6249	15.3609
CAFS_HM_G_00031558	cited2	10.701	1.77e-10	0.685737	0.726168	0.45072	3.93243	1.1576	5.93733	3.96059	2.51213	10.4497	4.74616	10.5504	3.00817
CAFS_HM_G_00031860	--	10.8725	8.44e-06	0.354294	0.374006	0.0606504	0.981395	0.829717	0.0514042	0	5.9232	2.01496	0.671255	1.05928	0.657345
CAFS_HM_G_00032620	Zfp36l1	2.54887	4.47e-07	205.088	110.214	162.847	189.485	276.407	313.528	508.429	281.118	392.042	247.817	247.499	379.97
CAFS_HM_G_00032657	RHAG	2.68586	0.000873408	1.84202	1.43187	1.15183	1.56102	1.47491	0.887948	1.4396	7.26673	2.03351	1.2121	1.60777	2.10672
CAFS_HM_G_00032825	Myh6	40.8391	0.00167711	0.00955751	0.0406197	0.0916001	0.179669	0.299147	0.0441242	0.0131878	4.74221	0.268376	0.145281	0.0859296	0.207793
CAFS_HM_G_00032869	Slc22a23	2.90736	0.000427594	0.116199	0.178223	0.0707106	0.132355	0.262612	0.149097	0.28486	0.526346	0.296343	0	0.116054	0.280513
CAFS_HM_G_00033257	--	2.02872	0.0010873	1.22115	1.70343	1.08539	1.20716	0.938012	1.31304	3.68682	1.59976	3.51553	1.56161	2.11706	1.48112
CAFS_HM_G_00033386	snap25a	7.00033	5.47e-06	0	0	0	0.50629	0.0772872	0	0	1.84343	0.192954	0.375132	0.0740034	0
CAFS_HM_G_00034069	MTHFD1L	6.28349	0.000144127	0.144384	0.166116	0.0658959	0.0411173	0	1.68101	1.99132	0.102199	0.813361	0.0182857	0.036053	0.0980479
CAFS_HM_G_00034071	Stx11	36.8302	6.5e-06	0.037809	0	0.103554	0	0	1.05214	2.69835	0.128109	2.20211	0	0.113093	0
CAFS_HM_G_00034086	MYLK4	12.6606	0.00017008	0.0158154	0	0.0433094	0.0540313	0.0742205	0	0	0.859398	0.100751	0	0.0236887	0
CAFS_HM_G_00034312	IGFBP1	16.7886	1.25e-23	32.0605	46.0673	22.5208	393.378	260.993	733.401	464.571	400.239	639.48	284.623	749.406	812.885
CAFS_HM_G_00034697	RELL2	3.8089	0.000213002	0.114231	0.338995	0.0938488	0.312043	0.464377	0.132127	0.628889	0.814094	0.435749	0.381585	0.444641	0.30961
CAFS_HM_G_00035269	PPP3CA	3.89285	2.88e-05	2.9136	1.23628	2.09444	3.45217	5.32602	4.71454	9.08093	2.56592	12.8679	4.20441	4.66333	12.1777
CAFS_HM_G_00035745	ccdc99	11.0391	5.45e-07	0.569222	0.881903	0.599555	0.598094	0.445034	0.455745	13.7129	0.260071	9.38398	0.365696	0.688348	0.237401
CAFS_HM_G_00035779	--	9.0998	0.00094826	0	0.033981	0	0.410224	0.0250448	0.0554942	0.0661934	0.24468	0.040795	0.218914	0.0239803	0.021727
CAFS_HM_G_00035997	--	4.04322	3.96e-05	0.658365	0.411779	0.245873	1.42984	2.15132	1.2822	1.85099	0.761116	2.7722	1.40778	3.44808	3.84723
CAFS_HM_G_00036761	WFS1	6.52781	1.25e-07	2.21507	4.61165	1.49349	3.69749	2.04739	3.31581	21.25	2.7353	25.7561	1.65702	4.02129	27.6416
CAFS_HM_G_00036763	--	53.8773	3.04e-06	0.0435113	0	0.0893683	0.0371465	0.0680374	0.0503192	3.71376	0	3.68035	0	0.22801	3.47977
CAFS_HM_G_00037282	--	2.25549	0.000842153	8.7011	4.26298	4.68965	5.7087	7.80404	8.00675	13.5585	11.821	10.6381	4.7488	7.20227	11.1156
CAFS_HM_G_00037366	Foxo4	2.08119	5.86e-05	12.0423	8.70144	8.31538	10.1826	17.2414	21.5825	16.7334	14.5874	24.868	10.8955	28.6878	24.1613
CAFS_HM_G_00037502	Arhgef37	2.4782	0.000121024	0.252094	0.206903	0.125513	0.254541	0.466193	0.158755	0.426749	0.175206	0.394679	0.313478	0.171684	0.357987
CAFS_HM_G_00037999	SPATA6	2.24807	0.00020582	0.787563	0.84467	1.11214	1.07025	0.893936	1.07929	1.60091	1.80629	2.19562	1.03649	2.20819	1.60134
CAFS_HM_G_00038221	Slc6a8	2.12126	0.00144776	23.4343	30.1819	8.08652	13.5435	37.0951	33.8607	19.1493	34.1068	59.6542	20.1141	52.8886	35.7187
CAFS_HM_G_00038265	LHFPL3	3.16634	4.95e-05	1.35106	2.2928	1.75849	0.792027	0.726069	1.46386	1.28598	1.96864	8.88495	1.54743	1.1879	3.01625
CAFS_HM_G_00038273	SMYD1	24.5163	0.000612405	0	0	0	0	0	0	0.0157466	0.0193947	0.116507	0	0.153532	0
CAFS_HM_G_00038650	Nt5dc2	2.57404	0.000423606	14.9077	22.0722	22.7071	24.8925	28.586	26.2	23.0273	47.5007	47.596	24.2403	52.8761	23.6784
CAFS_HM_G_00038882	TRAF3IP3	2.77079	0.000645378	1.33005	2.0285	1.56628	1.67992	2.07906	0.954404	1.8659	6.81305	2.77063	1.2921	2.66755	2.41348
CAFS_HM_G_00039491	MAGI1	2.00461	0.000531652	0.84809	0.666073	0.631067	1.11856	1.24072	0.287254	1.41199	0.924219	1.58857	0.812751	1.11891	1.2026
CAFS_HM_G_00039538	alas2	2.82822	0.000648429	4.46708	6.14254	3.82636	4.07525	6.34773	2.73573	5.16808	21.1531	5.78786	5.17331	5.13114	6.41627
CAFS_HM_G_00039602	mknk2	3.48791	1.26e-05	20.7961	19.0659	34.1321	71.5612	35.6696	182.664	71.571	66.051	110.248	90.5486	182.826	74.0471
CAFS_HM_G_00039652	mpnd	2.17203	3.62e-06	1.07136	1.12969	1.03931	1.26492	0.912191	2.02153	1.58472	2.10893	2.52162	0.475839	2.99343	2.54192
CAFS_HM_G_00039726	Fam173b	2.7612	4.23e-05	0.756426	2.90636	1.15135	0.857106	1.17777	1.86564	2.85878	0.99187	8.92847	1.65065	2.25548	0.787578
CAFS_HM_G_00039915	pim1	2.78266	0.00139228	3.10373	1.63523	0.947406	2.66698	2.31873	8.20483	3.267	5.60381	6.2143	3.54292	5.71327	3.6458
CAFS_HM_G_00039925	LRRN1	8.76857	0.000753955	0.0244088	0.0388825	0	0.0834119	0.0954811	0	0.0504947	0.248788	0.28018	0.0185475	0.127992	0.149174
CAFS_HM_G_00040126	PLAT	3.25327	0.000157847	2.89061	3.31412	1.87202	3.40208	4.76502	1.87405	3.09335	15.3829	4.35017	4.56828	6.58053	4.52913
CAFS_HM_G_00040150	slc25a25a	3.59477	0.000142689	18.2456	28.696	45.5341	106.053	182.815	97.4262	42.593	159.527	81.0321	135.222	99.9099	232.7
CAFS_HM_G_00040301	--	8.13834	2e-08	0.1954	0.310555	0.167226	1.20919	0.802927	2.0629	2.21809	1.57466	2.88705	3.26321	4.20473	1.45596
CAFS_HM_G_00040335	Syn2	51.8389	3.72e-05	0	0	0	0.0545678	0	0	0	0.217019	0.0135817	0.0485355	0.0159488	0.0723028
CAFS_HM_G_00040382	Mapk4	4.88077	1.91e-06	0.152805	0.0648729	0.146455	0.234927	0.33466	0.105916	0.315924	1.01202	0.486792	0.185731	0.320436	0.311094
CAFS_HM_G_00040888	nppa	33.6872	0.00131464	0.194859	0.205904	0.0533695	0.332289	1.46081	0.135588	0	10.7606	0.838575	0.354573	0.174842	0.684358
CAFS_HM_G_00041786	SLC16A3	2.62045	0.000494826	0.193292	1.02458	0.205853	1.02679	0.369417	0.993442	0.739186	1.74951	1.17473	1.04365	3.27993	0.669606
CAFS_HM_G_00042033	LDB3	7.92446	8.84e-05	0	0.0461654	0.179654	0	2.59437	0	0	1.4807	0.386913	0.0662812	0.196116	0.177032
CAFS_HM_G_00042037	--	11.5996	4.89e-06	0	0.0889625	0.0766995	0.191187	0.0437736	0.0648419	0.154034	1.1399	0.177794	0.212531	0.0838267	0.0379142
CAFS_HM_G_00042491	ARG1	5.0728	0.00148617	0.268951	0.451369	1.07412	2.79344	1.89239	12.1315	1.01806	3.72717	5.67191	2.51839	9.3954	11.4517
CAFS_HM_G_00042633	Polr3d	2.42281	8.1e-05	0.400771	0.313087	0.346587	0.75636	0.560734	0.560991	0.667952	0.787566	0.805029	0.576584	0.789564	0.571909
CAFS_HM_G_00042759	Aldoa	5.02738	0.00128789	0.0588211	0.0624376	0.161076	0.100486	0.506118	0	0.0405419	1.07388	0.131193	0.0670304	0.0881104	0.0598837
CAFS_HM_G_00042793	Wnk4	2.72285	0.00111284	4.11986	4.73177	2.74576	4.75718	8.37138	3.20582	3.11273	19.4948	4.69752	3.73347	5.39347	5.09744
CAFS_HM_G_00042973	ADAMTS14	4.26509	3.43e-06	1.13615	0.620986	0.872111	1.35252	2.50414	1.1737	2.34814	3.21504	5.34947	2.3797	1.00549	3.05956
CAFS_HM_G_00043520	PHKG2	2.5498	3.01e-08	2.98804	3.88699	3.58986	4.50403	4.83499	4.56825	5.59296	4.97513	12.601	5.3413	10.2683	6.3227
CAFS_HM_G_00043569	ARL4D	2.14263	0.000218983	4.6865	2.74242	2.32127	2.43824	5.81636	6.12308	6.30063	3.09853	8.46983	4.43735	8.30407	5.88833
CAFS_HM_G_00043807	ST6GALNAC1	4.86023	0.000817844	0.165435	0.174286	0.0755262	0.0939258	0.172063	0.192363	0.603493	0.559517	0.277922	0.167016	1.15327	0.074248
CAFS_HM_G_00044247	phyhipl	17.6975	0.00163857	2.43e-06	0.0527306	0	0.125761	0.0518285	2.88e-06	0.0456579	0.321381	0.0844114	0.025168	0.0496247	0.0813098
CAFS_HM_G_00044414	Tanc2	34.5825	0.000123215	0	1.7e-11	0	0.0106362	0	1.57e-10	0	0.0537835	0.0238481	0	0.00937345	3.72e-10
CAFS_HM_G_00044648	HTR5A	14.0439	3.53e-07	0.166057	0.377078	0.129932	1.25546	0.185445	2.99127	4.34179	0.241497	3.70926	0.504243	0.284103	0.70714
CAFS_HM_G_00044652	insig1	6.51248	1.28e-10	25.8451	38.6623	38.5299	127.647	83.6399	159.597	150.444	208.721	300.014	182.519	298.619	254.324
CAFS_HM_G_00044772	SPSB3	2.81937	1.02e-05	5.58621	15.1609	8.67638	10.788	10.9593	13.0632	12.2842	15.5779	28.1343	11.8582	20.0413	32.1633
CAFS_HM_G_00044865	irx5	26.0539	0.000740519	0	0	0	0	0	0	0.0846415	0.15663	0.117206	0.0467279	0.0460781	0.166664
CAFS_HM_G_00045655	TP53INP1	2.01756	0.000218694	16.4059	13.7827	18.7685	17.6399	22.7922	25.5762	23.1084	21.5071	43.7122	15.9032	28.4215	33.0252
CAFS_HM_G_00045840	GUCY2F	25.684	0.000669958	0.0117093	0.0870535	0	0	0	2.92017	0.0161503	0	5.04845	0	0	0.0159041
CAFS_HM_G_00045842	irs2-a	2.55048	0.000186107	5.84606	4.78783	2.7337	4.22065	13.9324	8.56109	9.38591	7.70881	15.141	8.14081	14.1579	22.3069
CAFS_HM_G_00045987	epo	2.31356	0.000226528	8.75358	7.54708	3.04546	7.29909	4.72387	3.63119	11.9175	9.13881	18.135	8.48173	4.73647	8.99307
CAFS_HM_G_00046187	CSRP3	47.3966	5.22e-05	0	0	0.0351821	0.087714	0.040165	0.0297323	0	0.740931	0.163218	0.0390033	0.115374	0.0347993
CAFS_HM_G_00046866	--	21.2172	4.39e-09	0.125548	0.239415	0	0.0428626	0.157017	0.377705	3.62722	1.15012	2.77595	0.190596	0.826892	0.884334
CAFS_HM_G_00046969	ESYT2	2.01711	0.0001181	4.01391	2.23467	3.69158	4.47636	3.83866	5.91431	7.28639	6.19919	6.3504	5.40819	5.30907	7.54508
CAFS_HM_G_00047198	Kcnc1	23.8161	0.00108174	0	0	0	0	0	0	0	0.17968	0.0669618	0	0	0
CAFS_HM_G_00047375	Dok4	3.00059	0.000476915	0.0268496	0.313579	0.183811	0.298169	0.189036	0.279077	0.351697	0.159618	0.718876	0.244801	0.382114	0.510379
CAFS_HM_G_00047515	HMGB3	2.38128	0.000253987	5.00526	3.50225	3.07245	6.23452	5.17026	8.39277	8.93776	6.63415	8.61767	3.05596	7.10295	4.51667
CAFS_HM_G_00047686	WASF3	38.6451	0.000161786	0	0	0	0.0451954	0.0413909	0.153227	0	0.269479	0.100903	0	0	0
CAFS_HM_G_00048993	CBFA2T3	4.41892	1.33e-08	0.356786	0.216665	0.127938	0.33393	0.425451	0.362708	0.679987	1.5447	0.325378	0.219538	0.50921	0.461826
CAFS_HM_G_00049040	LYVE1	7.11719	1.77e-05	0.206973	0.291849	0	0.941501	0.323355	0.479706	1.46857	0.116922	0.786916	1.25585	1.03205	1.49243
CAFS_HM_G_00049722	UNC119	5.76013	1.62e-05	0.139654	0.502773	0.45896	0.190674	0.436562	0.226334	4.03259	0.0947373	3.15629	0.508706	0.585213	0.113439
CAFS_HM_G_00049992	HIF1A	4.19241	4.76e-06	3.84575	5.61345	3.18479	4.20682	6.48105	3.56937	5.19785	29.5406	6.6466	6.11901	8.03282	5.24275
CAFS_HM_G_00050615	Esm1	7.64452	0.000407057	2.19184	2.30926	0.975626	1.49334	1.96625	1.91134	7.27153	0.555997	25.5476	1.82561	0.654854	14.0926
CAFS_HM_G_00051138	CCNI	6.70882	6.9e-09	0.280432	0.667224	0.528034	0.657736	0.602393	0.975035	1.39592	1.24749	6.66276	0.321277	3.06787	1.89553
CAFS_HM_G_00051398	--	13846.4	1.1e-08	0	0	0	0	0	0	0	0	0	0	0	0
CAFS_HM_G_00051551	ODZ2	6.21469	0.00135313	0	0.0447077	0.00719532	0.0988272	0.0164543	0.0363689	0.116121	0.0446717	0.141039	0.015983	0.055142	0.0357376
CAFS_HM_G_00051694	BAD	2.08774	0.000842597	2.72503	1.59844	2.66563	2.43335	3.03913	3.21264	5.04083	5.05339	4.59332	1.70473	7.04864	4.61184
CAFS_HM_G_00052182	STXBP1	5.83819	0.00149565	0.100033	0.0352713	0.0456612	0.170655	0	0	0.0458023	0.791238	0.0422724	0.101171	0.149653	0.270554
CAFS_HM_G_00052282	GRIN1	14.6989	0.00141934	0.0230498	0	0	0.0787717	0.0180338	0	0	0.254533	0.0147018	0.0525474	0.0345347	0.0626169
CAFS_HM_G_00053195	BHLHE40	4.0516	1.66e-09	45.5234	28.3449	35.7246	80.3195	60.0968	157.409	119.08	104.895	147.187	129.702	197.347	142.418
CAFS_HM_G_00053283	PCDH17	3.9707	0.00095038	0	1.2774	1.17764	3.53745	0.381319	2.16533	0.995038	3.50449	6.67916	2.40358	3.83383	2.12025
CAFS_HM_G_00053346	XK	3.78363	0.00120226	0.182906	0.705778	0.334025	0.103801	0.950793	0.283841	0.749809	2.47291	0.613541	0.553699	0.18208	0.983925
CAFS_HM_G_00055014	tmem178	2.46169	0.000662734	1.55081	1.23242	1.36038	1.44781	1.3638	0.700848	3.66764	3.12441	3.11071	1.17723	1.55976	2.7248
CAFS_HM_G_00055220	Cyld	11.4675	5.51e-05	0	0.0741018	0	0.0795829	0.0364412	0.0539219	0.224535	0.158188	0.325957	0	0.383818	0.0947491
CAFS_HM_G_00055275	--	2.02683	0.000213635	3.56655	3.0123	2.59553	4.47039	4.91285	2.62609	5.9363	3.46953	6.75094	5.83099	5.1894	5.87866
CAFS_HM_G_00056186	Nr1d1	2.73537	0.000596356	0.960936	2.52446	0.841203	1.77601	1.52785	3.89481	1.73688	4.28008	4.09452	4.21228	5.54492	5.13096
CAFS_HM_G_00056348	Myh7b	6.66711	0.000470495	0.0175999	0.0187026	0.0120484	0.0300794	0.0137725	0.0101554	0	0.149543	0.168516	0	0.105497	0.023919
CAFS_HM_G_00056386	Dnase1l3	2.25609	4.14e-05	2.65961	3.22196	1.94237	3.37868	2.90957	3.52448	5.32139	3.30714	7.16328	3.22888	6.81005	2.75955
CAFS_HM_G_00056789	TMEM194A	2.13798	4.29e-05	1.10938	1.26762	1.40215	1.77825	1.495	2.52452	2.77496	2.37624	2.41289	1.3223	3.14411	1.69044
CAFS_HM_G_00056812	MYLK2	15.0071	0.00134444	0	0.0229575	0	0	0.0338629	0.0250438	0	0.220507	0.137729	0.0657709	0.0972714	0.0293549
CAFS_HM_G_00056948	TNNT2	11.0779	2.32e-05	0.237573	0	0.0542239	0.40511	0.680225	0.0459238	0	3.08513	1.95423	0.180115	0.296055	0.320872
CAFS_HM_G_00057185	C20orf177	4.16303	7.24e-13	1.56833	2.60076	2.19678	4.37191	2.9041	3.81274	6.87899	5.44754	11.293	3.39545	8.74698	7.11597
CAFS_HM_G_00057319	Errfi1	2.49592	0.000555572	11.3714	23.0211	14.8212	41.908	55.4905	80.3208	41.9508	37.0457	32.9742	38.6669	47.6317	57.5495
CAFS_HM_G_00057396	Rai2	2.37617	0.00150619	0.319755	0.188665	0.291867	0.566597	0.592986	0.533274	0.408348	0.563325	0.725082	0.503956	0.514553	0.337784
CAFS_HM_G_00057533	--	5.43496	0.000132497	96.6401	173.355	100.742	689.654	179.393	641.553	286.778	629.452	780.639	896.764	618.633	380.65
CAFS_HM_G_00057850	Fam110b	5.89411	2.68e-10	6.46293	6.84464	5.66422	14.8887	7.20883	20.9003	39.5325	17.8267	44.3368	16.7095	35.5487	33.0532
CAFS_HM_G_00057982	HSPB7	6.6022	0.000242843	0.32698	0.388566	0.559733	1.88161	0.638275	0.758638	0.16819	4.56865	1.758	0.123936	0.611154	0.386326
CAFS_HM_G_00058383	sgk1	3.5068	3.3e-09	65.1574	40.8709	82.7192	180.741	194.657	399.1	159.869	240.507	183.175	146.362	355.525	333.707
CAFS_HM_G_00058495	--	4.17272	3.9e-05	2.8896	2.60272	1.31932	3.8632	3.64597	2.00444	4.03662	16.3809	3.88589	2.60173	3.69644	3.51047
CAFS_HM_G_00058541	Syt2	26.7554	0.00172265	0	0	0	0.0389541	0	0	0	0.0774308	0.203083	0	0	0
CAFS_HM_G_00058799	RBM38	2.60359	0.000981608	1.20819	1.18389	0.874001	1.7514	1.35444	1.39747	1.41191	5.14464	1.3044	0.899953	1.94531	1.32841
CAFS_HM_G_00058831	ZNF704	2.0856	0.00150675	3.45173	3.2415	3.6013	3.52668	3.75384	3.59492	9.56608	4.20953	6.37629	2.35928	4.93837	5.42944
CAFS_HM_G_00058897	PPP1R3D	4.14343	5.33e-08	0.707637	0.747378	0.45604	2.12909	0.520003	2.17325	3.25403	2.32623	5.73859	2.01939	2.9252	2.5851
CAFS_HM_G_00059400	--	4.86516	3.96e-07	6.75958	11.5084	10.1878	5.73244	14.7059	12.0339	33.3892	10.6043	76.6856	8.65969	11.7345	12.8964
CAFS_HM_G_00059706	GRAMD1C	2.00556	0.000581344	1.9605	0.932497	1.87443	2.2228	3.25166	2.32405	2.70139	2.78353	2.60472	1.38644	2.68315	2.49953
CAFS_HM_G_00060187	ACTR3B	4.0431	0.000275678	0.550255	0.171224	0.132972	0.662679	0.455184	0.37497	1.06727	0.548679	0.574644	0.196434	0.338987	0.394026
CAFS_HM_G_00060909	Adipoq	9.51877	0.00141362	0	0.218494	0	0	0.659056	0	0	0	1.03014	0	0.946461	0
CAFS_HM_G_00060914	TFRC	2.52341	2.42e-06	48.5462	31.1204	32.4509	39.3957	30.1412	37.6907	59.5132	65.8389	106.886	44.733	47.0085	119.9
CAFS_HM_G_00061833	KIF21A	25.6124	1.53e-08	0.0153872	0.00817737	0	0.01315	0.0120419	0.0088771	0.159295	0.0784551	0.461781	0.0116966	0.0461203	0
CAFS_HM_G_00062273	kctd15l	7.35307	0.000144458	0.0444988	0.023584	0.121863	0.0759763	0.104369	0.180129	0.765663	0.0755122	0.113184	0.101355	0.0333111	0.904675
CAFS_HM_G_00062436	Cpa2	166.009	3.39e-12	0.162854	0.0344581	0	0	0.152677	4.33933	4.96686	0	6.48425	1.63071	11.9875	0.704853
CAFS_HM_G_00062443	Smc1b	47.2426	5.71e-05	0	0.0299426	0	0	0	0.390932	0.447174	0	0.575255	0.321432	0.887277	0.0957272
CAFS_HM_G_00062701	PARVB	2.49944	0.000479793	0.983531	0.141569	0.367348	1.14306	0.907342	0.570838	0.674048	3.17871	0.790919	0.677585	0.868788	0.844468
CAFS_HM_G_00062858	--	13.1975	1.73e-05	0.0199588	0.656118	0.0273287	0.374913	0.0312129	0	2.80351	0.338773	5.74025	0.212188	0.089659	0.0811913
CAFS_HM_G_00063080	cntn1a	26.1043	0.00156243	0	0.0133327	0	0.10726	0	0	0	0.149294	0	0.0190803	0.0188099	0.102302
CAFS_HM_G_00063160	HPRT1	3.21679	9.74e-05	2.38207	3.29684	2.30259	2.44991	2.95521	1.70515	2.78998	13.4163	3.50671	2.81622	1.72922	3.83588
CAFS_HM_G_00063304	--	3.4027	0.00105864	0.345401	0.190416	0.0389905	0.520612	0.520348	0.321055	0.538612	0.211704	0.87192	0.778936	0.415285	0.338399
CAFS_HM_G_00063373	IRF3	2.3746	0.00115355	4.04894	2.34901	1.78856	2.61827	3.77548	9.07888	5.92129	4.64931	6.21057	1.98158	3.71275	7.41944
CAFS_HM_G_00063794	cav2	5.26912	9.67e-06	0.469268	2.9708	1.54241	0.879742	1.39178	1.47128	3.92194	1.42964	15.8826	1.06667	0.841669	1.58218
CAFS_HM_G_00063974	SNRK	2.10866	9.84e-06	1.19171	0.865984	1.4302	1.98036	2.49786	1.84275	2.27738	1.93183	3.09674	1.87775	2.45721	1.60404
CAFS_HM_G_00064299	Pnpla2	2.91123	3.51e-05	8.04241	10.7302	2.23516	4.0935	9.51231	12.7507	24.8552	11.1655	12.196	6.91757	23.2187	35.656
CAFS_HM_G_00064754	Znrf3	2.11495	0.000987866	1.17599	1.44899	0.468252	1.88652	1.54265	2.09069	1.55228	1.29721	2.68721	1.9494	3.37294	1.7249
CAFS_HM_G_00065211	NPDC1	11.6154	0.00154378	0.0240185	0	0.0328885	0.0820067	0.0375513	0	0	0.285254	0.183182	0	0	0.065084
CAFS_HM_G_00065331	Rorb	16.4999	0.00157328	0	0	0.0125656	0	0	0.010592	0.227962	0.0467869	0.035146	0	0	0.0249437
CAFS_HM_G_00065858	epd	14.7118	0.000136373	0.603964	0.903743	0.354587	12.6095	1.88047	0.705862	0	26.7585	3.12517	5.60387	1.15753	2.42443
CAFS_HM_G_00065870	--	5.20134	8.12e-06	0.114545	0.120626	0.313765	0.195069	0	0.333089	0.783157	0.677802	0.504826	0.346859	0.427709	0.0770797
CAFS_HM_G_00066471	mch1	32491.4	0.000148736	0	0	0	0	0	0	0	0.828635	0	1.50506	0.740783	0
CAFS_HM_G_00066779	ANK1	2.99483	0.000225336	0.76848	0.787414	0.150309	0.453419	0.629981	0.538476	0.782717	2.64286	0.595594	0.653626	0.671751	0.845404
CAFS_HM_G_00067348	Add2	3.66213	0.000512706	0.236279	0.352809	0.23848	0.261165	0.558063	0.215955	0.324771	1.89274	0.411135	0.25809	0.966909	0.414918
CAFS_HM_G_00067631	Megf9	2.22018	5.82e-07	4.14449	3.95032	4.21319	8.82825	6.02273	6.38974	7.83903	6.35899	10.4124	6.51648	11.1888	9.61997
CAFS_HM_G_00068134	MAP1B	25.812	0.000671699	0	0	0	0.11766	0	0.00721828	0	0.0319096	0.0319772	0.0666001	0	0.0255254
CAFS_HM_G_00068220	--	3.00294	4.18e-05	1.23216	0.479521	0.688655	0.815571	0.904156	0.901994	2.0065	1.62102	2.55628	0.68714	2.48427	2.48652
CAFS_HM_G_00068538	ARRDC3	4.42077	2.77e-09	16.2925	21.9724	15.6098	28.0518	7.09901	20.9087	84.1327	42.4182	72.8594	50.883	83.3473	20.3732
CAFS_HM_G_00069562	ankrd37	5.52913	7.34e-05	0.60684	1.40503	0.498695	8.26546	1.7981	9.18131	3.23417	2.05119	8.01574	3.12304	4.9839	1.14262
CAFS_HM_G_00069885	GIMAP7	313.892	6.36e-06	0	0	0.042573	0	0	0	0.0427235	0.474373	7.37515	0	0.139555	0
CAFS_HM_G_00070313	Rnf24	4.11211	1.56e-10	3.06317	2.12109	3.09996	4.86936	8.85583	5.64476	7.91472	7.46512	16.4712	2.95477	11.1929	5.98559
CAFS_HM_G_00070417	2025-09-03	2.35979	0.00166013	2.62054	1.02999	2.33059	4.28824	2.70264	2.37649	3.34386	7.83546	3.73991	2.41939	3.27516	4.75552
CAFS_HM_G_00070838	Asb5	2.67629	0.000399199	2.97749	2.60798	4.2921	3.40718	5.56807	5.45231	8.76215	4.44632	10.6113	1.90101	7.90932	9.04908
CAFS_HM_G_00071822	MYOZ2	58.1183	5.02e-05	0	0	0	0	0	0	0	0.923012	0.0812396	0.0971906	0.143761	0
CAFS_HM_G_00072643	NPNT	3.69614	0.000993393	0.0385225	0.163621	0.0175815	0.175515	0.100456	0.148285	0.318729	0.152684	0.360235	0.117082	0.134661	0.139496
CAFS_HM_G_00072981	--	4.42125	0.000523992	0.476656	0.31988	0.25796	0.411012	0.605339	0.682866	0.557109	0.597328	0.8361	0.675885	1.06798	0.552105
CAFS_HM_G_00073022	WDR17	37.5148	9.5e-05	0	0	0	0.0165588	0	0	0	0.131715	0.0123668	0	0	0.013166
CAFS_HM_G_00073289	Irs2	4.42253	1.49e-24	7.51174	8.5734	6.19269	12.9392	12.4414	11.1773	34.0202	19.6703	32.8921	22.3362	37.5591	36.521
CAFS_HM_G_00074492	ADCY8	27.9802	0.000537347	0	0	0	0	0	0	0	0.20913	0	0	0	0
CAFS_HM_G_00074514	PTPRN2	12.461	4.44e-09	0.0351391	0.0559194	0	0.390107	0.247328	0.568533	0.290474	0.656248	0.93971	0.106757	0.26313	0.357533
CAFS_HM_G_00074662	--	3.65883	0.000824766	1.33234	1.38516	1.58086	3.73512	5.17277	3.34138	2.7056	3.90868	4.69151	3.07006	6.63056	4.77534
CAFS_HM_G_00074795	TFRC	2.40664	5.51e-05	0.298802	0.872593	0.289789	0.425446	0.506487	0.431289	0.446408	1.73423	0.952666	0.624374	0.634178	0.896107
CAFS_HM_G_00075063	Dpp6	3.9347	0.00156692	0.0719781	0.0611263	0	0.122965	0.112607	0.0831406	0.119072	0.391184	0.165139	0.218735	0.280335	0.234506
CAFS_HM_G_00075349	CSRNP1	5.57771	3.14e-10	2.98796	4.3917	7.72089	15.714	20.7578	25.675	19.8945	20.9727	27.9335	21.3652	50.14	38.2624
CAFS_HM_G_00075379	ANGPTL4	3.99581	1.5e-05	19.2706	12.8733	30.7578	62.625	55.4904	75.0365	74.9003	68.4632	89.0842	62.7837	70.6764	63.5812
CAFS_HM_G_00075529	RNF152	2.26695	0.0016457	1.268	0.527881	1.05239	0.851846	1.02024	0.712909	2.63647	0.650922	2.5294	0.990553	1.4366	1.24581
CAFS_HM_G_00075759	Astn1	19.9068	0.00122158	0	0	0	0	0	0.0485688	0	0.0708877	0.370587	0	0	0
CAFS_HM_G_00076364	ITGB1BP3	8.13296	0.00121085	0.175098	0.0614524	0	0.198778	1.82074	0	0	2.072	0.514308	0.176725	0.087169	0.392673
CAFS_HM_G_00076456	Adcyap1r1	25.0181	0.00117358	0	0	0	0.266563	0.0813743	0.0301212	0.035802	0.264902	0	0	0	0.10575
CAFS_HM_G_00076628	Klhl24	2.20948	0.000861883	5.02511	5.9228	4.81437	5.74704	8.05683	18.8027	8.28326	9.49897	13.9416	4.66983	15.574	14.4341
CAFS_HM_G_00076850	GUK1	2.13557	0.000600344	5.57861	4.11196	5.72117	6.15356	5.27651	8.33808	6.95126	6.11583	17.7768	4.98467	7.83617	9.89322
CAFS_HM_G_00077518	xirp1	4.16108	0.00146997	0.149891	0.0834598	0.0684069	0.0854019	0.234616	0.123523	0.0788265	0.752165	0.40113	0.0868154	0.0748812	0.126148
CAFS_HM_G_00077605	Cldn11	29.3969	0.000379319	0	0	0	0.227054	0.0693198	0.257685	0.121723	0.0751685	0.39279	0	0.0663744	0
CAFS_HM_G_00077806	SLC4A2	3.90506	0.000944405	0.221083	1.47626	0.490084	1.85301	0.181221	2.05382	3.05001	1.28788	2.32401	2.41625	1.92448	0.443383
CAFS_HM_G_00078433	Kbtbd10	6.26683	0.000866753	0.0260933	0.0829158	0.0714598	0.267231	0.0815783	0.120789	0.107674	0.48687	0.16574	0	0.195279	0.0706764
CAFS_HM_G_00078600	Ttn	11.2289	0.000110608	0.0030601	0.00130274	0.000837898	0.00523309	0.0479195	0.00141071	0	0.0437201	0.0117475	0.00558603	0.00275296	0.011664
CAFS_HM_G_00078747	fam46c	22.9813	1.39e-06	0.100744	0.0355205	0	0.0572883	0.262338	0.0778207	0.138378	1.53677	0.510841	0.509444	0.602856	0.317876
CAFS_HM_G_00079526	des	5.17767	0.00126473	0.194415	0.222232	0.081906	0.357666	1.73128	0.155482	0	1.39686	0.800466	0.204502	0.224013	0.182693
CAFS_HM_G_00079643	SIK2	6.01041	6.22e-09	1.21593	1.329	0.743511	2.90466	6.66836	4.00726	4.77065	7.17964	5.30041	9.63443	12.2039	23.2812
CAFS_HM_G_00081413	Irs2	3.07748	0.000641008	2.14616	6.86137	3.49687	6.57198	8.9058	23.1458	11.0947	5.90745	17.092	4.31033	30.8786	28.0667
CAFS_HM_G_00081779	FBXL3	2.1986	0.000224224	3.98005	5.09308	2.7505	4.20461	5.75595	6.03123	8.44944	5.37459	8.21394	2.82388	6.50824	8.23531
CAFS_HM_G_00082225	IFFO1	22.3797	2.1e-06	0.0874664	0.0232433	0.0199589	0.0373757	0.0570437	0.0504572	0.0100618	1.92021	0.0186186	0.06649	1.15792	0.00990891
CAFS_HM_G_00082774	pnrc2	2.88526	3.88e-08	33.1079	37.3092	28.9165	71.6842	41.9496	135.44	76.1264	73.8198	105.375	95.35	141.036	97.5137
CAFS_HM_G_00083666	NCOA7	9.8174	2.82e-09	65.391	149.482	64.3135	249.856	43.6695	345.274	273.891	353.37	1069.16	694.174	801.272	391.048
CAFS_HM_G_00084262	pitpnc1	2.03775	0.00102309	7.48923	6.50938	5.4348	7.018	6.50101	6.09462	11.8344	8.8989	12.7644	6.636	10.2213	11.0761
CAFS_HM_G_00084535	Snrnp48	2.00447	0.000101144	3.18664	3.67999	3.32516	6.37748	4.18365	5.11308	5.81732	5.39137	9.18908	5.36386	9.97694	7.70279
CAFS_HM_G_00084606	STMN4	11.3308	0.00144018	0.0327369	0	0.0672361	0.251633	0.0256043	0	0	0.694843	0.0417032	0.0746013	0.0490323	0.0222114
CAFS_HM_G_00084904	EPB41	3.87976	9.75e-06	1.9519	1.45873	1.68268	1.15288	2.20578	1.48858	2.0107	9.84522	3.16575	1.11698	2.9424	2.79825
CAFS_HM_G_00085408	rbm24	5.82417	0.000514711	0.0482153	0	0	0.288087	0.0753808	0.446245	0.265382	0	0.398358	0.109803	0.108266	0
CAFS_HM_G_00085486	--	3.03122	0.000228533	103.786	286.251	126.358	303.18	263.728	337.145	205.838	307.733	721.219	323.794	460.755	489.889
CAFS_HM_G_00086274	C4b	17.4203	5.46e-05	1.17929	4.13804	8.75433	119.937	0.193984	75.8773	85.2095	124.379	27.401	121.115	58.4618	1.59553
CAFS_HM_G_00086275	C4	17.8754	1.05e-06	4.25356	8.07478	21.3382	362.715	2.33214	180.147	167.332	293.852	128.005	339.697	336.615	6.55164
CAFS_HM_G_00086674	MNT	2.83626	5.72e-06	3.47429	4.6854	6.76448	6.76367	4.87909	14.9546	10.0785	9.62157	17.6837	9.64055	20.4338	13.4145
CAFS_HM_G_00086684	DEM1	2.24511	0.00122383	0.75085	0.416624	0.675133	1.09153	0.438408	0.750403	1.54585	0.951976	1.18667	1.07306	0.688431	0.882934
CAFS_HM_G_00086877	diablo	2.17237	3.67e-05	1344.47	990.684	1706.62	1435.54	1779.15	1426.08	2291.91	1984.96	2910.19	2131.49	2681.2	2946.52
CAFS_HM_G_00086889	c2cd3	2.01949	3.54e-05	0.245856	0.345595	0.282319	0.365991	0.471695	0.521617	0.602064	0.336967	0.486114	0.20497	0.487302	0.560573
CAFS_HM_G_00087305	PSMA6	2.30673	0.000309132	2.27229	2.89776	2.03875	3.20676	4.34432	5.86123	4.838	4.77814	5.35523	2.25745	4.45265	3.33387
CAFS_HM_G_00087364	cd276	101.144	3.45e-07	0	0	0	0.279269	0.767285	0	0.900077	0.878808	3.74034	0	2.61219	0.812342
CAFS_HM_G_00087961	Numb	4.65799	3.4e-05	0.11678	0.372	0.0532979	0.376878	0.0406034	0.164828	0.178924	0.110202	1.93581	0.157745	0.233266	0.651918
CAFS_HM_G_00089342	Myt1l	20.8829	0.00117928	0	0	0	0.020464	0	0.0138284	0	0.101729	0	0	0	0
CAFS_HM_G_00089922	snap25b	33.1351	0.00129907	0	0	0	0.0836665	0	0	0	0.747749	0.0619696	0	0	0
CAFS_HM_G_00090012	Egln3	3.3545	8.63e-06	43.3902	60.8652	26.4075	74.6164	72.152	83.6849	78.9109	92.845	172.51	87.9736	116.715	65.9822
CAFS_HM_G_00090739	ASPG	2.5166	9.15e-06	8.961	10.2516	16.9293	10.6322	10.0577	15.5329	28.4404	25.4933	30.3837	16.3666	28.276	24.5944
CAFS_HM_G_00091378	znf395	6.60201	9.45e-08	2.31124	8.70642	5.78671	15.5657	7.85042	35.2518	20.1787	22.8178	51.4806	46.7996	41.1692	20.8556
CAFS_HM_G_00091487	RYR3	38.6571	0.000105105	0	0	0	0.0479291	0.0109724	0	0.00484068	0.071498	0.0224015	0	0	0.00476737
CAFS_HM_G_00091525	PLEKHG3	2.10398	0.000151887	6.47643	5.01063	4.48636	9.22554	12.9907	10.409	9.25247	6.37033	15.2071	8.60675	14.5803	11.0682
CAFS_HM_G_00091545	--	2.74984	0.000583318	0.260968	0.212873	0.302359	0.925566	0.408116	0.208882	0.663459	1.26071	0.587551	0.45732	0.87172	0.92548
Down-regulated
Gene_ID	Gene name	FoldChange	pvalue	normoxia_1	normoxia_2	normoxia_3	hypoxia_1	hypoxia_2	hypoxia_3	semi-asphyxia_1	semi-asphyxia_2	semi-asphyxia_3	asphyxia_1	asphyxia_2	asphyxia_3
CAFS_HM_G_00001662	Cox11	0.32266	1.04e-06	3.02781	3.24255	2.48792	3.17072	1.75594	3.36323	1.00817	0.5859	0.710871	1.90143	1.29333	2.21835
CAFS_HM_G_00002300	PHOX2B	1.40721e-07	1.05e-16	0	0	0	0	0	0	0	0	0	0	0	0
CAFS_HM_G_00002922	RT1-B	6.9296e-08	0.00148072	36.876	0	14.4141	20.4756	0	0	0	0	0	0	0	0
CAFS_HM_G_00003123	--	0.243687	0.000126179	1.55328	1.77672	1.24086	2.4273	0.80842	0.600859	0.354944	0.146112	0.381835	1.30807	0.322529	1.2229
CAFS_HM_G_00003139	--	1.34541e-06	5.98e-05	0	0	0	0	0	0	0	0	0	0	0	0
CAFS_HM_G_00003377	PITPNB	0.346894	0.00010956	1.04426	3.09344	1.13742	2.26897	0.853438	1.70224	0.881816	0.684552	0.241362	0.864811	0.74611	0.771777
CAFS_HM_G_00003521	MANF	0.148968	3.47e-05	18.8091	183.288	26.2914	103.741	12.8595	105.754	11.0486	13.9388	3.62435	17.5925	120.321	9.8317
CAFS_HM_G_00004550	hyou1	0.131493	4.01e-05	3.07387	36.7576	2.5553	17.5364	1.45993	10.5238	1.72172	2.121	0.542324	1.04261	18.3163	1.58364
CAFS_HM_G_00004943	COX5B	0.347689	2.27e-05	18.9545	81.5144	24.6241	16.7099	9.69886	12.4893	13.476	10.1944	10.274	19.7888	24.9278	18.6746
CAFS_HM_G_00005149	--	0.251809	0.000194786	0.771161	0.806928	0.960402	0.525408	0.579837	0.281293	0.224869	0.121659	0.241861	0.658993	0.195878	0.304034
CAFS_HM_G_00005244	PCYT2	0.478283	1.72e-05	12.2773	14.8133	7.15296	8.35479	7.06541	9.89076	5.40085	5.23663	2.52301	4.98708	6.50113	6.03488
CAFS_HM_G_00005255	mid1ip1b	0.194785	0.00117636	2.61027	5.78364	1.40644	0.291803	7.68374	1.24141	0.469392	0.94194	0.216416	0.389201	0.895665	0.346548
CAFS_HM_G_00008128	--	4.28806e-06	8.36e-06	0	0	1.16649	0	0.735993	0	0	0	0	1.85642	0	0
CAFS_HM_G_00008219	CSRP2BP	0.473271	8.31e-05	8.13638	18.0959	5.29248	7.31322	13.637	12.7991	3.86074	5.05837	3.03119	6.1393	3.78599	3.3386
CAFS_HM_G_00008886	--	0.037425	0.00016431	2.13143	0.0522746	0	0	2.08874	0	0	0	0.125105	0	0	0.267257
CAFS_HM_G_00009104	CCDC51	0.445857	1.32e-05	4.0579	7.30054	2.09079	6.78223	3.57645	5.17293	1.81886	2.38173	1.27091	2.25394	4.26557	1.84478
CAFS_HM_G_00009280	Tsen34	0.451269	0.000239516	1.38281	1.45545	1.72927	1.53549	1.594	0.909548	0.410842	0.81293	0.378228	1.00109	0.808028	0.646951
CAFS_HM_G_00009949	Bcl2l13	0.370645	7.7e-07	2.55024	4.46965	2.07072	2.86219	1.43812	1.60999	0.6949	1.51082	0.888123	1.23905	1.42142	1.48932
CAFS_HM_G_00010298	calub	0.45054	0.0016581	8.12575	21.9134	7.60891	11.0622	6.72296	12.3154	6.15938	5.16669	3.37402	4.57876	13.2769	10.0261
CAFS_HM_G_00010422	UNC13C	0.00480559	8.14e-05	2.01353	0	0.338126	3.66577	1.99047	0	0	0	0	1.67342	0	1.57152
CAFS_HM_G_00011165	SNRPA	0.290502	1.51e-05	3.26239	8.67969	1.58099	2.309	1.72324	1.51614	1.03085	0.934114	1.32987	0.304148	2.62503	0.744093
CAFS_HM_G_00012390	Nlrc3	0.0924694	0.000419164	1.5152	1.1884	0.568413	0.673407	2.30452	0.0479996	0.142896	0	0.105632	0.598908	0	0.534668
CAFS_HM_G_00013721	C16orf68	0.404647	0.00061886	1.0731	1.63645	0.475417	0.484659	0.197276	0.621491	0.303579	0.214024	0.160132	0.0957773	0.0944465	0.469669
CAFS_HM_G_00013840	EFTUD2	0.466651	0.00150653	2.10757	6.28296	0.893206	2.39993	1.67451	2.39668	1.52122	0.823632	0.93746	1.14348	1.97913	1.24828
CAFS_HM_G_00014183	GIMAP5	0.342217	7.1e-06	1.44941	1.2962	0.868285	1.19864	0.672797	0.890605	0.467573	0.192146	0.230386	0.997243	1.28841	0.982154
CAFS_HM_G_00014214	Gaa	0.382449	1.95e-05	0.673501	0.930878	0.750601	0.695638	0.441032	0.180955	0.366979	0.239378	0.0997836	0.261762	0.445748	0.595194
CAFS_HM_G_00014424	Timp2	0.337032	5.58e-05	4.60268	37.8756	8.77474	7.46602	4.96911	7.8566	3.49824	4.44316	4.65272	4.67099	6.54691	5.33873
CAFS_HM_G_00014428	lgals3bpa	2.59353e-08	3.56e-40	0.289818	0.344702	0.24805	0.865061	0.0565913	0	0	0	0	0.329678	0	0
CAFS_HM_G_00014622	Col11a1	0.0821114	1.96e-05	0	0.53496	0.0208817	0.104274	0.0238719	0.0879883	0.0105263	0	0.0389551	0.0115937	0.0114286	0.0414653
CAFS_HM_G_00014737	SLC25A19	0.410551	0.00148026	0.984146	2.39908	0.69424	1.0178	0.745712	0.932419	0.532899	0.404535	0.378456	0.633589	1.24954	0.403586
CAFS_HM_G_00015598	SAMD9L	0.00352913	5.53e-05	1.64821	0.839756	0	0	1.40981	0	0	0	0	0	0	1.68013
CAFS_HM_G_00015632	Acly	0.410657	0.000326663	10.4405	16.3341	8.10783	5.51496	5.01151	4.47252	3.90346	5.96805	1.32992	5.33914	4.03596	2.4446
CAFS_HM_G_00015797	slc35b1	0.330454	0.000874424	6.58098	32.1656	5.8012	23.3702	5.54061	22.7956	5.50251	4.36321	2.45461	4.19402	23.457	5.8423
CAFS_HM_G_00016010	hmox	0.200138	5.76e-05	0.895661	12.243	2.26922	7.02282	0.76907	0.93572	1.28902	0.68232	0.848855	0.678749	1.00417	0.422955
CAFS_HM_G_00016840	PLXNA1	0.199438	0.00115986	0.731677	1.93227	1.55867	0.831707	0.634789	0.518688	0.557587	0.206533	0.154278	0.924448	0.547034	0.439117
CAFS_HM_G_00017034	GADD45A	0.344593	0.000257242	27.1189	21.0559	45.9708	23.5975	24.0248	14.6779	8.67623	14.0579	10.2762	29.9377	12.8154	11.2667
CAFS_HM_G_00017207	Actl6a	0.401246	0.000442629	1.29386	5.31785	0.885865	2.64018	0.747368	2.08397	1.19891	0.572412	0.9285	0.811106	1.64169	1.02809
CAFS_HM_G_00018595	SSB	0.488368	0.000314314	6.70512	11.094	5.9786	8.73904	6.41894	7.36858	3.6106	3.9235	2.80639	4.26071	7.46874	3.69574
CAFS_HM_G_00020034	TGL2	0.0405989	0.000972305	0.1384	0.26329	0.107585	0.0264091	0.0238942	0.035877	0.0210732	2.53e-11	0.0405507	2.72e-09	0.281309	0.0625434
CAFS_HM_G_00020035	Gpr180	0.206161	1.72e-06	1.83064	6.43218	0.721642	1.94088	2.16769	1.86226	0.495827	0.611531	0.352198	0.968269	1.8265	0.788589
CAFS_HM_G_00021136	RAB11FIP2	0.231501	4.73e-05	0.686357	1.0418	0.234988	0.292523	0.20094	0.199121	0.294091	0.145271	0.108473	0.325135	0.128268	0.1737
CAFS_HM_G_00021438	eif4e	0.369757	2.17e-05	5.73455	13.8533	7.57405	8.50916	3.87007	5.58332	3.35554	4.6008	1.16129	3.39737	5.8376	2.66116
CAFS_HM_G_00024048	creld2	0.332314	0.000172326	43.6813	88.956	16.4672	34.4209	11.8041	44.7786	15.187	14.9452	14.4732	49.8228	96.5983	20.3968
CAFS_HM_G_00024310	Prrt4	0.0847637	0.000421777	0.0120376	2.23721	0	0.267386	0	0.0277981	0.033204	0.0613479	0.0767676	0.0182942	0.0721394	0.0817444
CAFS_HM_G_00025012	xpot	0.47886	5.33e-06	7.36051	12.6364	6.86251	7.86133	6.82193	8.66939	5.14892	4.22771	2.33191	3.44719	4.37569	3.50493
CAFS_HM_G_00025402	UTP20	0.437372	0.000386239	1.08655	2.5006	1.01789	1.68538	0.686537	1.54536	0.57784	0.952678	0.279085	0.688859	0.963977	0.56172
CAFS_HM_G_00025415	HSP90B1	0.18544	6.46e-05	115.271	747.816	46.5324	104.115	26.777	196.087	42.2972	63.4804	35.4733	118.698	334.713	71.2369
CAFS_HM_G_00025788	--	0.0231342	0.000720311	0.171459	0.0778575	0.100619	0.0418138	0.0382935	0.0283391	0	0	0	0	0	0.132733
CAFS_HM_G_00028216	CYP51A1	0.22869	0.00010087	17.9111	59.0426	7.06388	5.1811	3.32418	2.60343	5.12997	7.9565	2.05847	12.8031	6.31139	3.86862
CAFS_HM_G_00028614	SF3B4	0.484059	0.00134069	5.37948	12.3639	4.08675	6.22715	3.49558	5.92015	2.69382	4.85544	1.98786	2.44117	7.75104	3.39441
CAFS_HM_G_00028772	tomm40	0.468133	0.00171582	2.51367	4.72123	1.42065	3.87801	2.43018	2.1751	0.985298	1.48678	1.31271	1.51244	2.92356	2.20933
CAFS_HM_G_00029128	Cpsf1	0.488255	0.000130669	1.67858	3.37989	0.813969	1.17517	1.51392	1.6554	1.0933	0.574293	0.475822	0.850369	1.17014	0.443322
CAFS_HM_G_00030056	TBC1D20	0.328686	7.12e-06	3.10641	4.43449	2.72659	3.02642	1.49478	3.13094	1.26143	1.35198	0.354778	1.39118	1.04362	1.5391
CAFS_HM_G_00030642	CNDP2	0.493717	6.04e-05	19.404	70.0803	23.3333	20.2627	16.0394	23.1768	17.9368	14.188	13.893	15.9697	13.9191	14.459
CAFS_HM_G_00031141	SLC35B2	0.147554	1.96e-05	0.840636	1.92855	0.306963	0.717338	0.437972	1.2651	0.0770586	0.0950429	0.213467	0.340232	0.167744	0.265542
CAFS_HM_G_00031606	TNFRSF21	0.304442	0.000926378	12.4603	4.35817	5.91284	4.77572	13.9239	7.01485	0.550241	1.7761	4.47985	4.88312	2.76329	14.9384
CAFS_HM_G_00031810	Acat2	0.190652	4.86e-06	8.9938	44.2504	3.07892	3.48349	2.03439	4.86455	2.64337	4.1637	1.76468	11.718	5.0912	2.92283
CAFS_HM_G_00031825	Sox11	0.320644	0.000727185	3.8191	3.98102	7.82946	1.56652	4.00357	0.838859	1.29245	1.37595	2.14414	1.87921	1.66115	1.53291
CAFS_HM_G_00032505	Trim25	0.150319	3.73e-05	0	0	0.166268	0	0	0	0	0.20377	0	0.731014	0	0.161238
CAFS_HM_G_00033599	Rnaseh1	0.498681	0.000103191	4.95737	7.6151	5.056	8.35531	2.30412	6.00721	2.88707	4.01424	1.72882	2.15674	7.48539	2.62854
CAFS_HM_G_00033980	ITSN2	0.301666	0.000787267	0.495118	0.467488	0.120516	0.188012	0.172172	0.177827	0.151776	0.0560795	0.154414	0.284287	0.280252	0.86689
CAFS_HM_G_00035850	XPNPEP2	0.198501	0.00072056	0.398672	0.580766	3.17306	0.97829	0.467442	0.403625	0.0685622	0.211354	0.443301	3.10184	0.596769	1.21511
CAFS_HM_G_00036162	emx1	2.69751e-05	1.12e-08	0	0	0.079663	0	0	0	0	0	0	0	0	0
CAFS_HM_G_00036667	lrp2bp	0.0279697	1.5e-05	0.0940234	8.58116	0.201562	0.160241	0.0733837	0	0.0644095	0	0.0593692	0	0	0.126802
CAFS_HM_G_00037681	CANX	0.414591	0.0012266	13.0164	20.7709	5.27661	6.41893	10.756	14.2444	4.42952	7.35853	3.95226	5.73335	8.11934	8.54994
CAFS_HM_G_00038132	PHF19	0.428008	0.00152795	3.50677	2.16914	2.98106	1.98716	2.75568	1.09463	1.03058	1.55208	0.783299	2.04512	2.81281	1.26287
CAFS_HM_G_00038800	Lmod1	0.0965431	0.000629795	0.065089	3.22065	0.160414	0.266897	0.101839	0.060133	0.0359011	0.0221122	0.116194	0.138476	0.136515	0.123737
CAFS_HM_G_00039150	BAG4	0.494632	0.00054807	1.25466	2.75785	0.604478	1.54702	0.908184	1.6932	0.767435	0.551929	0.443105	0.917225	1.14786	0.47227
CAFS_HM_G_00039858	ATP2A2	0.378659	3.7e-05	2.95606	4.18529	1.69338	4.54242	2.00433	2.9761	0.786843	1.58008	0.627113	0.98675	3.93029	1.22788
CAFS_HM_G_00040032	SPINW	0.270651	0.000486091	1.06845	0.858298	5.29578	0.606807	0.555793	0.650311	0.20897	0.688619	0.834374	1.00197	1.06436	1.16557
CAFS_HM_G_00040588	RFESD	0.197125	0.00150367	1.03031	1.30832	3.53208	0.864854	0	1.23843	0	0	0.307247	0	0	0.333406
CAFS_HM_G_00040782	ELMOD3	0.398818	0.00109425	1.13206	0.652289	0.379253	0.164622	0.584168	0.40326	0.215926	0.245505	0.353294	0.457567	0.577382	0.310772
CAFS_HM_G_00041092	--	0.326699	1.15e-05	9.15851	35.3312	9.41141	5.96317	3.28802	8.66279	5.36381	3.94133	5.30662	2.77675	9.85548	3.27312
CAFS_HM_G_00042022	USP54	0.0651227	0.000440349	2.31145	0	0.0308249	0.0128273	0	0.00865885	0.0414371	0.0510201	0.0575063	0	0.0337413	1.6323
CAFS_HM_G_00042046	COX7A2L	0.464067	0.000341245	8.56704	12.6486	5.30156	5.20191	5.66534	7.15144	3.02076	5.40211	2.16187	3.12577	9.86288	4.833
CAFS_HM_G_00042182	PDAP1	0.487264	0.000914368	12.9322	18.9493	14.063	16.4405	14.2149	15.1634	6.27157	9.72578	3.25639	8.56049	11.619	7.46083
CAFS_HM_G_00042201	RSL1D1	0.479307	0.000754855	12.4634	17.8222	12.836	11.128	10.9704	14.19	6.41704	5.65159	6.54239	9.13893	13.5588	7.86182
CAFS_HM_G_00042247	PGP	0.115551	1.45e-07	1.19544	6.89963	0.795125	3.02978	0.747072	2.57264	0.328364	0.231547	0.303035	0.259063	1.27737	0.184726
CAFS_HM_G_00042299	Minpp1	0.334285	2.82e-06	2.21466	4.57205	1.23195	3.3084	2.7413	2.82856	1.23826	0.978603	0.293318	1.01581	2.10674	0.875336
CAFS_HM_G_00042465	HTRA1	0.279072	0.000449541	2.14022	4.22797	4.28495	2.51868	2.69184	7.40292	2.01658	0.416408	0.514636	1.49251	2.20928	3.08649
CAFS_HM_G_00042751	Vkorc1l1	0.3455	0.000832637	18.1497	62.7257	9.38729	19.4758	9.76033	27.6665	8.2161	10.5114	6.9764	22.4149	45.1167	8.96059
CAFS_HM_G_00042960	UMOD	0.0153756	1.5e-05	0.453884	0	0.165717	0	0.0315686	0.0349271	0	0	0	0	0	0
CAFS_HM_G_00043939	RNLS	0.283385	3.07e-07	4.81263	5.79703	12.9373	3.70222	5.08746	3.92953	2.0976	2.1417	2.60524	9.186	4.33011	7.16218
CAFS_HM_G_00043941	RNLS	0.391549	0.00111818	6.88277	6.50723	16.4619	2.5447	6.99486	6.18215	4.56194	4.62146	2.31934	8.85557	3.34891	3.48938
CAFS_HM_G_00045545	--	0.0104202	0.000532057	17.7939	0.28394	0.163257	0.050861	18.8184	0.0345141	0	0.0505379	0	17.5494	38.3567	0
CAFS_HM_G_00046853	SEC24D	0.498323	0.00119759	10.6464	21.633	11.5846	17.142	7.13905	14.8181	7.4552	8.31501	3.79745	8.0992	7.0654	6.89022
CAFS_HM_G_00047565	B3gat3	0.418553	0.00134054	0.863324	2.87822	0.52154	0.780184	0.555726	1.29281	0.349314	0.818413	0.290372	0.424015	1.06422	0.378325
CAFS_HM_G_00048242	Stim2	0.413369	0.0015414	0.436583	0.748317	0.137949	0.803074	0.577843	0.349259	0.185103	0.114044	0.171105	0.127546	0.427538	0.159486
CAFS_HM_G_00048320	--	0.357701	0.000479611	1.67333	1.8278	1.10986	0.847931	0.899165	1.18007	0.32367	0.665246	0.199286	0.63502	1.33056	0.566544
CAFS_HM_G_00049679	--	0.172866	0.000142851	2.25217	0.509351	1.07417	0.647941	1.8593	1.4348	0.208877	0.128784	0.160772	2.42018	2.34846	1.50817
CAFS_HM_G_00051134	Hspa4	0.340905	4.71e-05	1.69994	5.32722	1.44014	2.1787	1.06407	1.18969	0.337116	1.55245	0.488045	0.710545	1.25764	0.50519
CAFS_HM_G_00051204	LARS	0.443521	6.68e-05	3.69137	9.14551	4.46273	7.1343	3.66602	4.7769	2.29233	3.17954	0.717703	2.28756	4.54954	2.47064
CAFS_HM_G_00052461	PRODH	0.315903	0.00129707	0.681765	2.87785	2.41857	1.82632	0.654453	2.04069	0.448474	0.631499	0.473842	1.7656	0.510593	0.609853
CAFS_HM_G_00054013	DIRAS1	0.0943468	0.000823347	0.10049	0.213255	1.33007	0.257466	1.51948	0.0193531	0	0.085313	0.085333	0.228991	0.0250845	0.113626
CAFS_HM_G_00054231	arid3a	0.400393	0.000331189	1.1867	1.55526	0.979704	0.894207	0.87349	1.85545	0.312573	0.355553	0.355592	0.821815	0.444319	0.449843
CAFS_HM_G_00055045	RNF207	0.0605637	2.19e-05	0.0228462	0.169498	0.0625659	0.0780108	0.0357213	0.0264255	0	0	0.0580999	0.0346895	0.171016	0.030961
CAFS_HM_G_00055278	GPR25	0.0403761	0.000548618	0.0977126	0.0344581	0.579824	0.0555686	0	0.0377333	0	0	0	0.0988312	0.0974594	0.0440533
CAFS_HM_G_00056226	coq10b-a	0.479951	0.000918068	2.40758	1.61304	1.38802	1.51491	1.95359	1.71561	0.598497	1.41367	0.36878	0.522443	1.38259	0.883993
CAFS_HM_G_00056710	Srm	0.466677	0.00174072	3.23197	7.1903	3.60614	3.16607	2.85283	4.50501	2.63252	1.87742	1.02533	1.77108	1.65687	1.25541
CAFS_HM_G_00057629	hoxc4a	2.76479e-05	0.000555641	0	0	0	0	0	0	0	0	0	0	0	0
CAFS_HM_G_00057974	ddost	0.319405	0.000262691	26.0403	135.68	14.6545	34.287	12.727	52.8888	14.8521	21.571	9.97295	15.3766	51.1752	16.4194
CAFS_HM_G_00058233	PGD	0.481722	0.000572488	19.4453	29.5442	14.8706	30.3558	16.596	17.5736	9.1204	12.3245	5.7511	13.5169	15.2682	9.11254
CAFS_HM_G_00059115	pxn1	0.0251253	0.000118123	0.384688	0.399842	0.351426	0.217242	0.199055	0	0	0	0.633214	0	0	0
CAFS_HM_G_00060098	SERPINB1	0.467531	8.11e-06	21.2441	55.7074	16.5421	21.8895	17.0807	18.8183	12.6838	14.5183	11.5363	15.5584	35.2357	14.4243
CAFS_HM_G_00060155	EEF1E1	0.314825	0.00075981	0.388477	2.53935	0.435259	1.02408	0.496543	1.35076	0.436435	0.299234	0.268483	0.267842	0.792405	0.57288
CAFS_HM_G_00061120	PDIA4	0.1645	2.64e-05	39.3313	288.468	19.2273	34.0862	9.33857	78.4381	17.9299	18.3886	10.5315	40.0777	128.465	19.2856
CAFS_HM_G_00061900	TNNT3	7.50119e-06	6.71e-19	0.206674	0	0.0943624	0	4.93929	0	0	0	0	0	0.102814	0.277505
CAFS_HM_G_00062274	DNAJB9	0.269514	6.76e-06	1.72928	6.19525	2.20263	2.11979	1.0349	2.25065	0.967016	1.16595	0.519782	0.116524	0.930772	0.744215
CAFS_HM_G_00062306	ACTR6	0.418474	0.00123103	0.868243	1.41515	0.544951	0.617042	1.3563	1.09032	0.297999	0.245199	0.320786	0.10974	0.974003	0.09779
CAFS_HM_G_00063316	DUSP8	0.382258	0.00104393	12.9164	5.66884	4.51055	1.54774	9.74975	2.52066	4.14456	2.12156	1.74989	5.67328	5.81918	5.23672
CAFS_HM_G_00064050	HFE	0.0990458	0.000602084	2.63818	0.0182945	0.165268	0.94244	2.26555	0.0797053	0.0950311	0.0292761	0.109801	0.838205	0.387368	1.28667
CAFS_HM_G_00064488	--	0.0296953	2.43e-05	0.795992	2.28725	5.99792	0	0.154758	0.116539	0	0	0.371451	0.6005	0.444556	1.46065
CAFS_HM_G_00064695	ydjc	0.316756	0.00130526	2.31494	10.6334	1.9904	5.46725	1.51473	6.3246	1.22166	1.68926	0.683753	0.858022	4.47194	1.49441
CAFS_HM_G_00066511	Mrm1	0.326336	4.63e-05	0.668548	0.671938	0.722683	0.78127	0.357736	0.34565	0.242388	0.328568	0.0448084	0.40088	0.632366	0.238677
CAFS_HM_G_00067324	SDF2L1	0.166114	0.000180502	5.27831	65.7731	4.93864	29.9147	2.69107	27.8789	4.43485	3.53609	2.1088	6.88684	36.6208	3.66107
CAFS_HM_G_00067443	aacs	0.397107	0.000173885	12.1874	10.423	7.84139	2.84261	5.43034	2.50271	3.35306	5.16515	2.84851	6.82341	2.22455	2.47628
CAFS_HM_G_00067573	--	1.64263e-07	4.18e-13	1.40316	0	0.0128936	0	0.692681	0.0108688	0	0	0	0	0	0.0127968
CAFS_HM_G_00067660	ruvbl2	0.361915	0.000135976	1.55269	6.5367	1.86044	2.42831	1.01089	2.96041	1.11105	1.20634	0.369186	0.834327	1.83907	1.00633
CAFS_HM_G_00068081	--	0.250417	0.000636615	6.83857	7.95796	8.03177	9.18068	3.80256	3.91074	1.37541	0.825213	2.30003	3.20017	3.31732	3.36718
CAFS_HM_G_00068871	WDR36	0.280211	7.9e-05	6.53143	11.8042	7.68898	4.45462	3.0207	3.03886	1.5905	3.78555	0.962968	7.62124	2.83268	1.4581
CAFS_HM_G_00069365	hspa5	0.180037	0.000598149	31.1805	295.459	15.6308	69.7165	15.8812	106.133	20.9695	20.1463	8.29009	10.4901	259.054	23.2203
CAFS_HM_G_00069897	TUBB2C	0.122259	7.51e-06	33.0495	20.4587	115.216	123.475	41.598	7.05821	6.70484	4.17786	9.51595	100.929	7.61658	7.36865
CAFS_HM_G_00070213	Trim39	0.0814654	1.42e-06	1.29782	0	0.40623	0	1.27426	0	0	0	0	0	0	0
CAFS_HM_G_00071403	NANS	0.350502	0.00010295	12.3347	52.0605	6.62996	12.3448	9.00577	15.6308	7.67819	7.98425	5.74967	6.31812	17.2462	10.2294
CAFS_HM_G_00072456	Mogs	0.308329	0.000535238	2.71887	15.034	1.81652	4.64415	1.76781	7.17253	1.37681	2.36395	1.39793	1.49297	5.71586	1.91138
CAFS_HM_G_00072939	LRPAP1	0.424055	4.9e-06	28.9032	69.6449	24.6274	26.5945	15.1477	31.8199	12.6874	18.5925	13.341	28.2741	42.6745	16.1297
CAFS_HM_G_00073924	--	0.0228209	1.19e-06	0.358658	0	16.1288	0	0.0932273	0.0695588	0.245103	0.202071	0	0.0904871	0.535599	0.241228
CAFS_HM_G_00074112	CALR	0.16185	1.83e-05	44.6157	223.864	12.0458	34.9736	10.4352	106.193	18.7378	9.97745	8.47078	51.0932	55.6048	18.1749
CAFS_HM_G_00074148	FAM38A	0.00518974	5.51e-06	0.82223	0	0.00962172	0	0	0	0	0	0	0	0	0
CAFS_HM_G_00076599	PYCARD	0.297388	0.000144213	5.46612	3.57806	6.30824	5.84214	2.67674	1.69719	1.7419	0.240989	1.23775	0.432494	1.70871	1.14176
CAFS_HM_G_00076764	ABCF3	0.436295	0.00142854	1.35492	5.56636	1.82626	3.6149	1.48973	2.10534	0.816129	1.97612	0.242389	0.610845	1.93359	0.975796
CAFS_HM_G_00077696	cnpy1	0.235883	1.07e-06	47.43	151.904	27.8392	35.1567	13.0567	33.1053	9.90809	20.4071	11.2656	44.7883	95.4137	17.084
CAFS_HM_G_00077864	BFSP2	0.00617187	0.000183524	2.74656	0	1.23584	2.67633	1.89967	0	0	0	0	0.773446	0.528082	2.5439
CAFS_HM_G_00078205	UGGT1	0.371616	0.00124861	2.72475	11.8434	2.0097	6.00876	2.28352	7.26265	2.03781	2.18075	0.763036	1.5633	6.01936	1.50511
CAFS_HM_G_00078669	asnsd1	0.473203	9.95e-10	5.90447	6.99739	5.78297	4.28039	3.64004	3.74456	2.82008	2.57344	2.80447	3.94349	2.36175	3.39666
CAFS_HM_G_00079515	--	0.327184	0.000663216	5.43178	20.1897	3.97098	4.31736	3.18887	5.73266	2.07273	3.80423	1.60164	1.85759	2.74804	2.70217
CAFS_HM_G_00081052	SLC5A3	0.404009	0.000925525	1.01183	1.13158	0.295549	0.437934	0.886516	0.296038	0.297623	0.320808	0.275203	0.205006	0.222314	0.109905
CAFS_HM_G_00081630	hoxd3a	1.42968e-09	8.67e-29	0	0	0	0	0	0	0	0	0	0	0	0.029775
CAFS_HM_G_00081862	PVR	3.62559e-06	0.000291171	0.75286	0.740949	0	0	0	0.174939	0	0	0	0.684332	0	0
CAFS_HM_G_00081863	--	1.1441e-06	0.000139632	0.716191	0.612555	0	0	0	0	0	0	0	0.752565	0	0
CAFS_HM_G_00081868	--	3.42675e-07	2.67e-05	2.17546	2.26849	0	0	0	0.255711	0	0	0	1.73622	0	0
CAFS_HM_G_00081871	--	3.86164e-07	3.06e-22	1.17376	1.53354	0	0	0	0.80173	0	0	0	0.442806	0	0
CAFS_HM_G_00082082	ADCY2	0.0283475	0.000347073	0.0579679	0.0153836	0.15874	0	0	0.0167397	0	0	0	0.0440396	0.173667	0.196726
CAFS_HM_G_00083374	SQLE	0.113136	0.000474538	5.13556	23.8527	1.30826	0.917776	0.560327	0.391218	0.877184	1.62176	0.126658	5.07888	0.80477	0.809745
CAFS_HM_G_00083471	RAB11A	0.454805	9.2e-06	2.46155	5.06613	1.46864	2.63133	2.56028	2.44593	1.27031	1.58827	1.08694	1.54632	2.22486	1.36294
CAFS_HM_G_00083773	med18	0.276413	2.14e-09	3.7935	5.29168	3.22213	2.45952	3.74343	2.46273	0.726295	1.75601	0.516269	2.37228	3.49321	1.40279
CAFS_HM_G_00083780	ASCC3	0.46982	4.04e-05	2.27293	6.0949	2.80693	3.73162	2.02245	4.14186	1.49081	1.83615	0.995026	2.20144	3.83958	2.19458
CAFS_HM_G_00083965	scgn	0.0383299	0.000917664	0	0	0	0	0	0	0	0	0	0	0	0
CAFS_HM_G_00084241	FDPS	0.375295	0.000310618	10.8697	52.4412	11.036	7.77336	5.24546	8.64063	8.54634	7.91082	6.62183	11.5443	9.88199	6.40724
CAFS_HM_G_00084914	Mrpl17	0.465874	0.000656263	5.8063	7.22142	2.57484	2.88432	3.43651	4.45262	3.20107	1.14119	1.45873	0.768512	3.29049	1.79781
CAFS_HM_G_00085489	DHDDS	0.357131	0.00144612	1.55305	8.35245	2.34706	7.57173	3.17518	4.98033	2.19844	0.634037	0.877573	1.45996	3.92036	2.66874
CAFS_HM_G_00085630	POP1	0.459491	5.86e-05	2.13851	4.27031	2.06691	1.87223	2.02374	1.10079	1.01503	0.884764	1.18987	1.52866	2.47599	2.24274
CAFS_HM_G_00088109	Itgae	0.221426	0.00019674	29.9525	7.19458	2.10371	21.2396	2.60167	24.0098	2.6414	1.39865	3.10785	2.93588	1.96915	2.19258
CAFS_HM_G_00089294	--	0.0775714	0.000349208	0.174164	0.572814	0.357707	0.029747	0.108967	0.0201273	0.0479918	0	0	0.0529139	0.391259	0.212656
CAFS_HM_G_00089601	ADCK1	0.196933	0.000387361	0.110173	0.870518	0.226338	0.938266	0.257821	0.0640523	0	0.0931545	0	0.25026	0.164578	0
CAFS_HM_G_00089762	WARS	0.283605	0.000544064	1.26375	12.8962	1.54348	3.61243	0.747072	4.82865	0.703637	2.54702	0.432907	1.34713	3.98539	1.70872
CAFS_HM_G_00090670	PGF	0.270043	0.00102748	0.146958	2.60216	0.754678	1.94251	0.229559	0.809242	0.302602	0.248998	0.558384	0.222884	0.714362	0.6951
CAFS_HM_G_00091452	WDR25	0.0361633	2.85e-11	4.80244	6.39366	0.28952	0.618475	3.54014	0.559646	0.083027	0.0512115	0	0.183335	0.271176	4.08716
CAFS_HM_G_00091798	TTBK1	0.366475	0.00070235	0.429115	0.910891	0.0629518	0	0.0719242	0	0.126741	0.0260258	0.117173	0.162993	0.137735	0.0208006

## Sheet: normoxia vs asphyxia
Table S5. Differentially expressed genes identified from pairwise comparisons.
Differentially expressed genes in normoxia vs asphyxia .
Up-regulated
Gene_ID	Gene name	FoldChange	pvalue	normoxia_1	normoxia_2	normoxia_3	hypoxia_1	hypoxia_2	hypoxia_3	semi-asphyxia_1	semi-asphyxia_2	semi-asphyxia_3	asphyxia_1	asphyxia_2	asphyxia_3
CAFS_HM_G_00000483	junb	5.77497	8.66e-05	13.6975	98.9614	26.9261	237.103	265.602	1089.43	84.967	188.233	82.2637	146.996	347.422	256.503
CAFS_HM_G_00000560	asf1ba	2.5934	0.000249899	2.01042	1.48672	2.03735	3.70225	3.45362	1.72565	4.1921	4.83523	10.1751	3.414	6.37324	7.65627
CAFS_HM_G_00002204	PMM1	3.88656	1.19e-07	7.86089	22.392	17.7676	43.0501	34.1778	60.5649	38.0367	45.7188	64.589	28.4917	88.0254	61.0322
CAFS_HM_G_00002208	TOB2	3.01814	6.57e-11	5.04003	10.3443	6.92259	17.4893	17.9997	16.169	20.3359	18.1128	24.0298	16.8795	22.7896	26.7787
CAFS_HM_G_00002583	ZC3H7B	2.74181	0.000323521	0.954086	0.313	0.342156	0.116352	0.923483	0.604318	0.375198	0.385466	0.375516	0.62087	1.56442	1.26222
CAFS_HM_G_00003915	ZFAND5	2.7088	2.03e-09	3.97113	7.59724	8.22553	9.40829	11.1017	12.6575	10.8648	12.0682	11.8794	8.54777	28.4366	17.1024
CAFS_HM_G_00004776	VEZF1	2.25727	7.39e-05	0.889288	1.2834	0.570755	1.44807	1.26087	2.15053	1.43679	1.06201	1.89533	0.717874	3.22636	2.24489
CAFS_HM_G_00005301	Btg1	2.0893	0.000174493	9.46347	9.02909	7.79206	15.87	9.271	15.6414	10.8888	12.2128	17.3643	10.9085	19.5166	13.96
CAFS_HM_G_00007135	NT5C2	4.3508	4.1e-06	4.17515	6.35687	3.69726	4.73719	8.71585	4.28133	8.11746	31.64	15.3133	9.64043	14.0338	11.6161
CAFS_HM_G_00007435	Fgf13	3.08924	0.000980722	0.372513	0.394386	0.274668	0.489016	0.582212	0.36493	0.315166	0.971856	0.363757	0.434884	0.514588	1.47392
CAFS_HM_G_00008752	shoc2	3.09594	9.23e-09	5.4989	3.42923	4.20184	5.67281	8.51533	5.65052	7.78946	8.50866	10.0566	6.15536	25.8447	12.9086
CAFS_HM_G_00008893	BTG1	3.10914	1.22e-05	5.50341	6.95728	3.3116	4.40716	3.38543	9.52939	6.74715	9.10798	9.80798	15.3593	20.1975	10.4694
CAFS_HM_G_00009450	SLC30A1	2.86706	0.00112279	2.92755	1.80975	1.03991	1.47168	1.68543	1.27184	1.46851	1.64097	7.13344	1.79824	4.51878	8.089
CAFS_HM_G_00009784	--	2.68563	0.000265465	0.416149	0.304562	0.264509	0.820046	0.527411	0.540915	0.938459	1.22768	1.51608	0.526202	1.5027	0.929036
CAFS_HM_G_00010129	btbd11b	3.98139	7.51e-05	0.428774	0.398009	0.171236	0.244105	2.34725	1.73442	0.418415	0.394304	0.25024	0.379935	0.963209	2.30239
CAFS_HM_G_00010218	Efcab4b	2.48771	0.000287168	0.521474	0.680033	0.591605	0.916288	0.652638	0.929408	0.698278	0.759089	1.19624	1.04134	2.36569	1.49656
CAFS_HM_G_00010939	HDC	2.47586	0.00119975	0.70302	0.652613	0.360975	0.390239	0.329883	0.24374	0.411644	0.387914	0.581921	0.90774	0.8423	0.619932
CAFS_HM_G_00011293	rergl	3.93073	4.39e-05	0.431941	0.587701	0.653258	4.06457	1.90015	1.7241	2.33002	2.02831	5.41271	2.13541	4.53971	1.11526
CAFS_HM_G_00013790	ypel3	2.30312	1.34e-05	52.898	44.8026	36.1644	69.8591	71.1997	113.404	77.3633	49.9633	107.257	39.3481	88.7191	125.406
CAFS_HM_G_00013817	zgc:73324	9.05016	1.52e-11	26.3529	93.7017	95.43	260.373	373.763	388.646	111.878	420.649	199.001	289.473	509.12	702.98
CAFS_HM_G_00015390	Dusp8	5.87652	4.97e-05	2.3102	1.22303	1.38883	0.576975	7.26564	0.880611	4.41603	0.716676	0.929998	4.01935	6.99904	12.3952
CAFS_HM_G_00017487	SMARCC2	2.21148	5.09e-05	3.20438	2.98552	1.789	2.95945	2.93731	3.73481	4.23483	3.5592	5.53143	4.0982	9.88246	3.76177
CAFS_HM_G_00018509	RAPGEF4	3.34878	0.000124866	0.0825956	0.153259	0.197917	0.387856	0	0.238754	0.227456	0.0700922	0.0525448	0.0940767	0.772956	0.279956
CAFS_HM_G_00019243	hes1-a	3.44968	1.99e-07	9.32872	7.62512	4.44646	4.91035	5.71102	6.10543	11.2801	5.80553	9.76318	28.6222	21.6	14.6198
CAFS_HM_G_00019373	PFKFB4	4.39538	8.4e-10	10.0427	9.38312	14.973	10.2719	54.7257	30.7206	20.8121	14.7118	17.3365	40.4319	55.9275	27.6845
CAFS_HM_G_00019413	Tspo	2.1949	6.48e-07	5.44483	6.22829	3.73576	10.5919	7.71639	7.71865	7.38873	13.7046	13.1919	10.4548	13.3117	11.435
CAFS_HM_G_00019753	Raly	16.1406	2.73e-05	0.042132	0	0.115397	0.0718302	0	0	0.0577772	0.428073	0.852485	1.21355	0	0.113751
CAFS_HM_G_00019790	--	4.61654	9.25e-13	3.55632	3.65016	4.87002	9.21846	11.711	10.3846	8.33087	8.62663	18.0264	11.5295	23.209	19.6084
CAFS_HM_G_00020416	fam82a1	2.02212	0.00101577	12.2469	6.71999	6.45497	11.6979	14.626	13.5504	20.9305	10.3064	21.4959	11.0306	20.0791	19.5878
CAFS_HM_G_00020445	PYROXD2	2.24519	2.66e-05	7.96065	5.89944	7.50462	6.15611	7.49525	8.747	13.1415	7.39205	14.2907	6.77261	18.2538	15.9628
CAFS_HM_G_00022136	Prr18	25.4292	0.000209355	0.0149507	0	0.0204706	0.0510804	0.0233889	0	0	0.101561	0	0	0.492687	0
CAFS_HM_G_00022531	--	4.84538	7.75e-06	2.21279	3.51147	0.69993	5.175	1.58095	3.6308	3.87469	4.83445	4.57028	4.59619	16.9038	5.37637
CAFS_HM_G_00024017	CDKN1A	2.80779	0.000771158	2.69617	2.49747	3.28851	3.63618	3.22375	7.3376	7.26611	6.68959	14.2325	3.37146	9.0567	9.8258
CAFS_HM_G_00024363	SOCS2	2.24422	0.0002386	13.0384	11.9596	6.87159	10.9359	16.7436	13.7559	24.2386	12.7396	22.9369	11.6008	32.1888	23.3926
CAFS_HM_G_00025535	--	2.75575	1.14e-05	1.63362	1.46677	1.06266	3.2032	4.14554	1.75296	2.68894	3.32005	2.89329	1.98143	4.82433	2.81247
CAFS_HM_G_00025903	PHF21B	6.2009	0.000417852	0.095632	0.17734	0.22916	0.24489	0.0747575	0.110634	0.164496	1.62254	0.182345	0.0725972	1.75372	0.161965
CAFS_HM_G_00026307	--	6.74823	1.89e-07	5.0114	8.03543	5.34716	20.6987	12.7876	20.8322	19.8596	14.3232	34.1975	18.1931	37.6417	25.2499
CAFS_HM_G_00026473	ASB13	2.4826	2.13e-05	4.62147	2.91774	3.71351	4.51087	5.76539	4.73387	6.48271	5.41479	7.36222	6.99473	8.37269	9.69441
CAFS_HM_G_00027253	Adm2	8.54382	4.63e-08	1.09929	2.55302	0.91619	2.77585	3.83799	3.31328	7.92631	4.00392	8.42361	3.07398	11.3587	21.6856
CAFS_HM_G_00027479	jarid2b	3.09197	2.24e-08	0.272506	0.319501	0.32164	0.594184	0.441178	0.347047	0.518654	0.750476	0.995525	0.65706	1.21095	0.689529
CAFS_HM_G_00027871	Nfyc	2.03293	0.000183002	11.1035	16.2111	9.91037	11.4414	14.9446	26.7981	18.9527	13.34	20.4349	11.0888	42.3175	23.4944
CAFS_HM_G_00029203	TXNIP	6.54581	1.45e-16	91.6268	124.933	115.244	405.323	501.696	414.032	452.23	434.704	578.176	621.635	742.109	669.963
CAFS_HM_G_00029608	gja4	2.94448	0.000738735	1.33689	1.10814	1.37318	1.13915	2.60842	1.49717	2.02761	0.646434	2.04966	4.84733	5.8515	2.25336
CAFS_HM_G_00029878	PRDM1	3.39368	1.65e-07	0.64164	1.46713	0.87857	0.719053	1.03479	0.625917	2.2642	0.816812	3.82745	3.2889	4.05332	2.71886
CAFS_HM_G_00031117	Hlx	2.14648	0.0008314	4.3699	8.99019	5.67923	14.8217	5.01238	6.41821	9.71819	8.45483	12.1154	8.8536	21.1307	10.1078
CAFS_HM_G_00031558	cited2	10.6771	1.82e-10	0.685737	0.726168	0.45072	3.93243	1.1576	5.93733	3.96059	2.51213	10.4497	4.74616	10.5504	3.00817
CAFS_HM_G_00031831	rnf144ab	2.64193	0.000275401	12.9879	6.46458	15.7595	19.2762	32.2809	22.1598	16.235	21.0255	28.9272	14.9795	41.7755	37.7587
CAFS_HM_G_00031855	Klf11	3.75974	0.000174273	0.935238	1.50077	1.28067	1.18404	1.98018	6.70791	2.405	1.48341	5.47424	2.15169	7.13268	5.10305
CAFS_HM_G_00032565	JUN	3.7366	3.79e-06	22.0785	25.5747	16.1705	11.834	46.4156	32.9098	78.1466	22.5721	29.5534	42.8068	104.085	87.4126
CAFS_HM_G_00034312	IGFBP1	18.9986	1.33e-25	32.0605	46.0673	22.5208	393.378	260.993	733.401	464.571	400.239	639.48	284.623	749.406	812.885
CAFS_HM_G_00034904	--	147.7	3.18e-05	0.103462	0.324083	0	9.65793	0.80439	0.12126	0.140255	6.44061	10.5457	12.0161	0.616182	0
CAFS_HM_G_00035269	PPP3CA	3.32121	0.000222199	2.9136	1.23628	2.09444	3.45217	5.32602	4.71454	9.08093	2.56592	12.8679	4.20441	4.66333	12.1777
CAFS_HM_G_00035996	Mospd1	2.14536	5.56e-08	12.8564	14.1716	16.7711	15.75	21.9784	20.2317	15.5942	16.2333	26.6085	19.4876	32.1857	24.2316
CAFS_HM_G_00035997	--	5.73571	2.16e-07	0.658365	0.411779	0.245873	1.42984	2.15132	1.2822	1.85099	0.761116	2.7722	1.40778	3.44808	3.84723
CAFS_HM_G_00036761	WFS1	4.23372	4.84e-05	2.21507	4.61165	1.49349	3.69749	2.04739	3.31581	21.25	2.7353	25.7561	1.65702	4.02129	27.6416
CAFS_HM_G_00036763	--	31.2606	5.65e-05	0.0435113	0	0.0893683	0.0371465	0.0680374	0.0503192	3.71376	0	3.68035	0	0.22801	3.47977
CAFS_HM_G_00037009	Ccrn4l	3.92708	2.72e-05	8.7701	5.78584	14.5089	35.8092	35.2648	14.3499	16.9658	29.0999	19.7326	30.0213	26.9259	62.7139
CAFS_HM_G_00037366	Foxo4	2.17642	2e-05	12.0423	8.70144	8.31538	10.1826	17.2414	21.5825	16.7334	14.5874	24.868	10.8955	28.6878	24.1613
CAFS_HM_G_00037623	DUSP1	4.23418	8.8e-06	17.0755	18.8442	15.7601	22.0651	23.1531	35.9156	41.2099	28.0214	40.5519	51.9162	91.8869	52.9729
CAFS_HM_G_00037633	--	2.85398	7.11e-05	1.38786	1.37281	0.475095	3.19875	2.35078	1.28429	1.4644	1.49144	1.76458	3.05554	3.04734	2.35088
CAFS_HM_G_00038871	GPR61	11.1461	0.000147232	0.0469268	0	0	0	0.366258	0	0.0642941	0.0794245	0.0592634	0.640003	0.140278	0.822735
CAFS_HM_G_00039384	tcf7l1b	2.06006	0.000625556	1.19383	1.3769	0.297246	1.11068	2.14748	1.34193	1.39066	1.28729	1.83306	1.59123	2.48912	1.76022
CAFS_HM_G_00039602	mknk2	4.55423	1.17e-07	20.7961	19.0659	34.1321	71.5612	35.6696	182.664	71.571	66.051	110.248	90.5486	182.826	74.0471
CAFS_HM_G_00040150	slc25a25a	6.12865	7.04e-08	18.2456	28.696	45.5341	106.053	182.815	97.4262	42.593	159.527	81.0321	135.222	99.9099	232.7
CAFS_HM_G_00040266	IQSEC2	4.49377	0.000201299	0.0226219	0.136255	0.061945	0.103109	0.0944209	0.0435019	0.104088	0.461378	0.144453	0.779566	0.0678057	0.102507
CAFS_HM_G_00040278	--	127.019	0.000172676	0	0.015358	0	3.43554	0	0	0	0.0245713	0.0368807	0.0219831	0	1.39443
CAFS_HM_G_00040301	--	10.7144	1.85e-10	0.1954	0.310555	0.167226	1.20919	0.802927	2.0629	2.21809	1.57466	2.88705	3.26321	4.20473	1.45596
CAFS_HM_G_00040355	Adora2a	3.0483	9.77e-05	0.822016	1.10262	1.46329	2.47857	1.79881	2.60078	1.80865	1.53357	2.47051	2.99442	4.30592	2.37433
CAFS_HM_G_00041313	ddit4	3.80921	7.89e-05	50.3374	259.474	258.392	737.406	736.034	660.562	304.52	557.444	548.794	747.764	1233.1	606.109
CAFS_HM_G_00041358	CPXM2	5.61002	0.000573823	0.0328592	0.0695227	0	0	0.25671	0.0380692	0	0	0.0416632	0.0997038	0.196641	0.355526
CAFS_HM_G_00041786	SLC16A3	3.5655	3.28e-06	0.193292	1.02458	0.205853	1.02679	0.369417	0.993442	0.739186	1.74951	1.17473	1.04365	3.27993	0.669606
CAFS_HM_G_00042491	ARG1	10.5051	3.98e-06	0.268951	0.451369	1.07412	2.79344	1.89239	12.1315	1.01806	3.72717	5.67191	2.51839	9.3954	11.4517
CAFS_HM_G_00042734	Trpm4	2.54247	0.000787321	0.306623	0.143274	0.167929	0.314344	0.172717	0.169945	0.372126	0.270855	0.453631	0.745573	0.238877	0.433078
CAFS_HM_G_00043520	PHKG2	2.56995	2.26e-08	2.98804	3.88699	3.58986	4.50403	4.83499	4.56825	5.59296	4.97513	12.601	5.3413	10.2683	6.3227
CAFS_HM_G_00044187	zgc:153595	2.40771	0.000615937	1.79464	0.767434	1.46141	0.826548	1.89263	1.6338	1.46157	2.95488	3.00016	1.7638	3.91438	3.53125
CAFS_HM_G_00044652	insig1	6.96798	2.71e-11	25.8451	38.6623	38.5299	127.647	83.6399	159.597	150.444	208.721	300.014	182.519	298.619	254.324
CAFS_HM_G_00044772	SPSB3	2.61397	4.32e-05	5.58621	15.1609	8.67638	10.788	10.9593	13.0632	12.2842	15.5779	28.1343	11.8582	20.0413	32.1633
CAFS_HM_G_00045842	irs2-a	3.24524	2.56e-06	5.84606	4.78783	2.7337	4.22065	13.9324	8.56109	9.38591	7.70881	15.141	8.14081	14.1579	22.3069
CAFS_HM_G_00046030	RNF183	7.42903	0.000224541	26.4112	18.5002	13.9262	14.4299	61.8446	164.968	81.0223	22.4308	37.083	66.8722	213.758	143.992
CAFS_HM_G_00048879	PPP1R15A	7.73492	7.01e-08	5.36137	7.69731	5.34516	15.9857	15.6439	91.8798	10.08	12.5093	15.1825	23.3749	85.3533	43.4945
CAFS_HM_G_00048945	CYP7A1	2.89544	0.00033109	3.33079	2.03551	1.6111	2.62791	6.31378	3.74504	4.96254	2.1205	4.31012	5.27942	10.0305	5.20574
CAFS_HM_G_00049040	LYVE1	7.73017	7.21e-06	0.206973	0.291849	0	0.941501	0.323355	0.479706	1.46857	0.116922	0.786916	1.25585	1.03205	1.49243
CAFS_HM_G_00049343	Slc22a5	114.385	0.000110991	0	0	0	0	0.169244	0	0	0	0	0	1.78262	0.145039
CAFS_HM_G_00049415	CAMK2A	5.91625	0.000398268	0.108301	0.0821023	0.0423678	0.0792871	0.0242029	0.857955	0.149269	0.210187	0.0985708	0.235063	0.440311	0.251978
CAFS_HM_G_00049804	CNOT6	2.11109	0.000202515	3.72438	3.13217	1.93745	3.39229	4.72122	2.69949	3.14562	3.05567	4.71569	3.10693	8.31959	6.26225
CAFS_HM_G_00050398	SELE	36.9056	0.000640744	0.0228161	0	0	0	0.0713486	0.0263905	0.0942096	0.0387154	0	0.0692879	0	0.865771
CAFS_HM_G_00051138	CCNI	4.4948	5.51e-06	0.280432	0.667224	0.528034	0.657736	0.602393	0.975035	1.39592	1.24749	6.66276	0.321277	3.06787	1.89553
CAFS_HM_G_00051715	Slc3a2	2.47494	9.36e-07	3.6825	6.43334	5.55802	6.71677	11.0591	12.7743	10.6015	6.64052	8.38513	5.21109	23.7157	9.78631
CAFS_HM_G_00052464	CCNG2	2.70064	7.22e-07	3.66478	9.3065	11.0168	13.0276	17.9044	29.3505	10.4023	11.6187	10.8053	19.1011	23.4683	18.7837
CAFS_HM_G_00053195	BHLHE40	4.92911	6.28e-12	45.5234	28.3449	35.7246	80.3195	60.0968	157.409	119.08	104.895	147.187	129.702	197.347	142.418
CAFS_HM_G_00053296	Ier2	4.81179	1.32e-05	10.0404	20.756	3.62323	6.24433	14.1584	10.7746	17.4197	11.5843	19.4409	51.6926	51.8933	46.0953
CAFS_HM_G_00053732	CISH	6.07244	1.19e-05	0.251975	0.177405	0.115024	0.0715987	0.459036	0.194907	0.230368	0.782274	0.21244	0.509321	1.63254	0.396853
CAFS_HM_G_00055275	--	2.03182	0.000199662	3.56655	3.0123	2.59553	4.47039	4.91285	2.62609	5.9363	3.46953	6.75094	5.83099	5.1894	5.87866
CAFS_HM_G_00055799	B3GALT6	2.08873	3.82e-05	2.56622	1.98985	2.45167	2.34229	4.47684	2.72976	4.1836	3.23813	4.05179	4.16597	6.65314	4.6035
CAFS_HM_G_00056186	Nr1d1	3.67951	8.19e-06	0.960936	2.52446	0.841203	1.77601	1.52785	3.89481	1.73688	4.28008	4.09452	4.21228	5.54492	5.13096
CAFS_HM_G_00057185	C20orf177	2.99619	3.82e-08	1.56833	2.60076	2.19678	4.37191	2.9041	3.81274	6.87899	5.44754	11.293	3.39545	8.74698	7.11597
CAFS_HM_G_00057319	Errfi1	3.01293	3.12e-05	11.3714	23.0211	14.8212	41.908	55.4905	80.3208	41.9508	37.0457	32.9742	38.6669	47.6317	57.5495
CAFS_HM_G_00057533	--	5.92402	5.91e-05	96.6401	173.355	100.742	689.654	179.393	641.553	286.778	629.452	780.639	896.764	618.633	380.65
CAFS_HM_G_00057850	Fam110b	4.56164	6.59e-08	6.46293	6.84464	5.66422	14.8887	7.20883	20.9003	39.5325	17.8267	44.3368	16.7095	35.5487	33.0532
CAFS_HM_G_00057959	hes4-b	3.42356	6.57e-06	6.98351	9.03541	5.49153	9.29242	9.49571	8.89139	14.141	6.9407	17.0219	21.1002	27.2767	19.0867
CAFS_HM_G_00058288	slc25a33	2.50297	1.11e-08	53.3135	102.293	98.7637	86.6477	79.9578	95.4164	109.263	132.235	114.206	145.088	176.914	217.592
CAFS_HM_G_00058383	sgk1	4.35849	3.88e-12	65.1574	40.8709	82.7192	180.741	194.657	399.1	159.869	240.507	183.175	146.362	355.525	333.707
CAFS_HM_G_00058411	nr4a1	9.84322	1.37e-06	0.0984701	0.355051	0.215729	0.23542	0.338793	0.0683033	0.678054	0.167144	0.3509	2.12369	2.53617	0.854597
CAFS_HM_G_00058563	Pkp1	23.1516	6.72e-07	0.0417077	0	0.0190354	0	0.0652523	0.0160573	0	0.0708385	0	0.0422505	1.1038	0.0566241
CAFS_HM_G_00058845	SLA2	3.3465	0.00113428	0.647956	0.833862	0.602055	0.987709	1.44728	0.615666	0.987314	1.09944	1.23575	1.93252	1.59364	1.59931
CAFS_HM_G_00058897	PPP1R3D	2.96793	3.65e-05	0.707637	0.747378	0.45604	2.12909	0.520003	2.17325	3.25403	2.32623	5.73859	2.01939	2.9252	2.5851
CAFS_HM_G_00059472	SKIL	2.53423	1.16e-05	7.65816	4.63424	12.3322	10.2292	19.7901	17.0286	11.7487	16.3028	13.9496	10.6102	22.2675	22.0487
CAFS_HM_G_00060714	Cebpd	2.51461	0.00130921	78.0113	212.265	198.429	287.939	455.026	705.553	265.192	282.216	262.705	323.316	548.269	336.157
CAFS_HM_G_00060870	DIP2C	2.10472	0.00120242	1.39235	0.931149	0.888902	1.8049	1.79973	0.821333	1.47917	1.19648	2.10767	2.15245	2.40315	1.85011
CAFS_HM_G_00060914	TFRC	2.05019	0.000255849	48.5462	31.1204	32.4509	39.3957	30.1412	37.6907	59.5132	65.8389	106.886	44.733	47.0085	119.9
CAFS_HM_G_00062141	IQUB	21.3827	0.0012515	0	0	0.0357838	0	0	0	0	0	0.199186	0	0.195573	0.212348
CAFS_HM_G_00062273	kctd15l	6.66754	0.000311321	0.0444988	0.023584	0.121863	0.0759763	0.104369	0.180129	0.765663	0.0755122	0.113184	0.101355	0.0333111	0.904675
CAFS_HM_G_00062436	Cpa2	181.076	1.45e-12	0.162854	0.0344581	0	0	0.152677	4.33933	4.96686	0	6.48425	1.63071	11.9875	0.704853
CAFS_HM_G_00062443	Smc1b	49.9161	4.44e-05	0	0.0299426	0	0	0	0.390932	0.447174	0	0.575255	0.321432	0.887277	0.0957272
CAFS_HM_G_00064299	Pnpla2	3.76883	2.74e-07	8.04241	10.7302	2.23516	4.0935	9.51231	12.7507	24.8552	11.1655	12.196	6.91757	23.2187	35.656
CAFS_HM_G_00064408	Cdkn1b	2.244	0.000365924	1.95781	2.34132	2.90003	4.49896	3.92519	4.44308	3.80063	3.83756	4.39678	3.08212	8.66291	5.1911
CAFS_HM_G_00064754	Znrf3	2.41269	0.000100148	1.17599	1.44899	0.468252	1.88652	1.54265	2.09069	1.55228	1.29721	2.68721	1.9494	3.37294	1.7249
CAFS_HM_G_00065057	SH3GLB2	2.05388	0.00133498	0.528413	0.677324	0.228497	0.522113	0.782452	1.67411	0.497147	0.188666	0.565013	1.26633	0.998934	1.20486
CAFS_HM_G_00066471	mch1	18225.6	0.000364155	0	0	0	0	0	0	0	0.828635	0	1.50506	0.740783	0
CAFS_HM_G_00067112	Hbegf	4.95366	0.000158708	0.367459	0.382337	0.50351	0	1.90214	0.432024	0.496373	1.02834	1.66599	1.47567	2.54991	1.13905
CAFS_HM_G_00067631	Megf9	2.22979	4.93e-07	4.14449	3.95032	4.21319	8.82825	6.02273	6.38974	7.83903	6.35899	10.4124	6.51648	11.1888	9.61997
CAFS_HM_G_00068134	MAP1B	25.5659	0.000680951	0	0	0	0.11766	0	0.00721828	0	0.0319096	0.0319772	0.0666001	0	0.0255254
CAFS_HM_G_00068220	--	2.62273	0.000342375	1.23216	0.479521	0.688655	0.815571	0.904156	0.901994	2.0065	1.62102	2.55628	0.68714	2.48427	2.48652
CAFS_HM_G_00068538	ARRDC3	3.38072	1.11e-06	16.2925	21.9724	15.6098	28.0518	7.09901	20.9087	84.1327	42.4182	72.8594	50.883	83.3473	20.3732
CAFS_HM_G_00069221	Tbx3	3.14283	0.000665367	0.0730577	0.0554368	0.0857383	0.267527	0.0489974	0.0361429	0.331169	0.141864	0.18645	0.158635	0.250212	0.283588
CAFS_HM_G_00070313	Rnf24	2.38843	8.59e-05	3.06317	2.12109	3.09996	4.86936	8.85583	5.64476	7.91472	7.46512	16.4712	2.95477	11.1929	5.98559
CAFS_HM_G_00071769	Fbxw7	2.2142	0.00094903	1.66672	2.08785	1.33636	1.79556	2.27855	1.66521	2.81485	2.24401	3.67402	2.3955	4.49837	3.3425
CAFS_HM_G_00072981	--	4.50058	0.000427165	0.476656	0.31988	0.25796	0.411012	0.605339	0.682866	0.557109	0.597328	0.8361	0.675885	1.06798	0.552105
CAFS_HM_G_00073289	Irs2	4.51859	3.13e-25	7.51174	8.5734	6.19269	12.9392	12.4414	11.1773	34.0202	19.6703	32.8921	22.3362	37.5591	36.521
CAFS_HM_G_00073829	--	5.54688	3.91e-07	0.112989	0.431132	0.34037	0.424402	0.282668	0.261371	0.46656	0.191729	1.0345	1.13233	1.11645	3.09321
CAFS_HM_G_00073889	jmy	2.02225	1.01e-07	15.7552	10.1719	12.9699	16.9784	17.6903	15.2255	16.2288	11.3797	21.7137	17.9397	26.1557	26.015
CAFS_HM_G_00074470	CREM	2.22959	9.87e-05	9.53627	8.70876	11.5604	10.3994	15.6796	13.4877	11.0314	23.3312	14.6531	17.3743	18.439	22.1359
CAFS_HM_G_00074514	PTPRN2	4.61318	0.000631961	0.0351391	0.0559194	0	0.390107	0.247328	0.568533	0.290474	0.656248	0.93971	0.106757	0.26313	0.357533
CAFS_HM_G_00074662	--	4.63071	6e-05	1.33234	1.38516	1.58086	3.73512	5.17277	3.34138	2.7056	3.90868	4.69151	3.07006	6.63056	4.77534
CAFS_HM_G_00075340	lyrm4	5.35901	3.04e-06	12.3419	10.2852	8.31684	9.86576	15.8274	6.23726	8.90129	9.74614	3.78985	14.0779	17.3181	21.0391
CAFS_HM_G_00075349	CSRNP1	9.10652	5.87e-16	2.98796	4.3917	7.72089	15.714	20.7578	25.675	19.8945	20.9727	27.9335	21.3652	50.14	38.2624
CAFS_HM_G_00075379	ANGPTL4	3.31935	0.000177487	19.2706	12.8733	30.7578	62.625	55.4904	75.0365	74.9003	68.4632	89.0842	62.7837	70.6764	63.5812
CAFS_HM_G_00076298	--	5.38505	0.000791203	0.086568	0	0.11859	0	0.134764	0.202357	0	0.729533	0.108115	0.523015	1.2904	0.347482
CAFS_HM_G_00076628	Klhl24	2.17496	0.0010893	5.02511	5.9228	4.81437	5.74704	8.05683	18.8027	8.28326	9.49897	13.9416	4.66983	15.574	14.4341
CAFS_HM_G_00078175	IGFBP1	5.06565	0.00031301	17.0698	163.411	62.1697	377.879	260.229	408.312	312.643	200.483	254.111	111.045	703.146	420.133
CAFS_HM_G_00078549	--	4.23702	0.000447015	0.0966969	0.073328	0.0567416	0.259601	0.129673	0.175501	0.114272	0.164237	0.176102	0.377831	0.206936	0.168791
CAFS_HM_G_00078747	fam46c	13.0635	9.38e-05	0.100744	0.0355205	0	0.0572883	0.262338	0.0778207	0.138378	1.53677	0.510841	0.509444	0.602856	0.317876
CAFS_HM_G_00079111	DACH1	2.03411	0.000227897	4.28968	2.97763	3.94056	6.59497	7.59154	3.10081	5.9429	3.98208	7.71795	4.67507	7.73795	7.11801
CAFS_HM_G_00079643	SIK2	14.6756	2.83e-18	1.21593	1.329	0.743511	2.90466	6.66836	4.00726	4.77065	7.17964	5.30041	9.63443	12.2039	23.2812
CAFS_HM_G_00080849	stxbp5l	4.93203	0.000113738	0.0817327	0.366697	0.236243	0.217286	0.0852763	0.136249	0.0375959	0.123458	0.127521	1.09059	0.0952603	1.45628
CAFS_HM_G_00081413	Irs2	5.15917	6.15e-07	2.14616	6.86137	3.49687	6.57198	8.9058	23.1458	11.0947	5.90745	17.092	4.31033	30.8786	28.0667
CAFS_HM_G_00081630	hoxd3a	1931.07	3.54e-05	0	0	0	0	0	0	0	0	0	0	0	0.029775
CAFS_HM_G_00082133	Trim71	2.20769	1.04e-05	1.2981	1.8889	2.07349	2.66775	2.20108	2.72812	2.15441	1.96983	3.42399	1.48013	7.00577	3.69717
CAFS_HM_G_00082225	IFFO1	11.4363	0.000212379	0.0874664	0.0232433	0.0199589	0.0373757	0.0570437	0.0504572	0.0100618	1.92021	0.0186186	0.06649	1.15792	0.00990891
CAFS_HM_G_00082717	ctps	2.39325	0.000433187	0.892629	1.00784	1.46679	1.77708	1.67402	2.82527	1.92225	1.21083	2.00126	1.62551	2.53789	2.37573
CAFS_HM_G_00082774	pnrc2	3.51744	6.78e-11	33.1079	37.3092	28.9165	71.6842	41.9496	135.44	76.1264	73.8198	105.375	95.35	141.036	97.5137
CAFS_HM_G_00083208	BTG3	6.0735	5.89e-05	1.58465	3.59055	1.86941	5.82651	2.74422	16.1054	3.11965	6.28685	8.39711	8.62391	20.8748	7.39832
CAFS_HM_G_00083283	S100A1	5240.35	3.9e-07	0	0	0	0.18785	0	0	0	0	0	0.166929	0	0
CAFS_HM_G_00083666	NCOA7	11.8405	1.28e-10	65.391	149.482	64.3135	249.856	43.6695	345.274	273.891	353.37	1069.16	694.174	801.272	391.048
CAFS_HM_G_00084469	gbp	2.48808	0.000269001	41.8547	17.1716	40.6032	35.2104	42.9985	39.2538	44.7698	51.7795	65.9064	96.1673	102.297	44.2993
CAFS_HM_G_00084535	Snrnp48	2.25436	4.84e-06	3.18664	3.67999	3.32516	6.37748	4.18365	5.11308	5.81732	5.39137	9.18908	5.36386	9.97694	7.70279
CAFS_HM_G_00084779	MCL1	3.09934	0.00108298	182.149	231.518	235.441	518.004	431.458	714.597	333.011	469.002	461.007	574.967	676.725	439.841
CAFS_HM_G_00084848	--	3.01113	0.000363274	0.52953	1.11618	0.797754	1.71393	0.660993	1.1079	1.23196	2.77657	0.867881	2.88732	1.7405	1.85453
CAFS_HM_G_00085138	Dyrk1a	2.24151	2.28e-07	8.46746	7.6439	5.40319	7.6501	9.28888	9.27761	12.5953	8.35735	15.8237	7.91324	24.0819	16.9232
CAFS_HM_G_00085486	--	3.0282	0.000231482	103.786	286.251	126.358	303.18	263.728	337.145	205.838	307.733	721.219	323.794	460.755	489.889
CAFS_HM_G_00085522	UBE2E2	2.05818	0.000632665	1.44847	1.82009	1.60833	2.60354	2.44566	2.40628	2.0949	1.12733	2.13059	2.25575	2.51737	2.43244
CAFS_HM_G_00086268	FREM2	6.5872	0.000985005	0.00932424	0.03963	0.038299	0.111546	0	0.0215228	0	0	0.0238039	0.127564	0.167667	0.0253414
CAFS_HM_G_00086274	C4b	14.0273	0.000192303	1.17929	4.13804	8.75433	119.937	0.193984	75.8773	85.2095	124.379	27.401	121.115	58.4618	1.59553
CAFS_HM_G_00086275	C4	22.8399	1.18e-07	4.25356	8.07478	21.3382	362.715	2.33214	180.147	167.332	293.852	128.005	339.697	336.615	6.55164
CAFS_HM_G_00086510	ULK2	2.32459	0.000147851	22.3845	31.1639	24.5158	26.913	68.1231	29.933	30.853	43.4031	31.7786	30.8559	86.9387	60.8529
CAFS_HM_G_00086674	MNT	3.29369	2.07e-07	3.47429	4.6854	6.76448	6.76367	4.87909	14.9546	10.0785	9.62157	17.6837	9.64055	20.4338	13.4145
CAFS_HM_G_00086877	diablo	2.31208	8.24e-06	1344.47	990.684	1706.62	1435.54	1779.15	1426.08	2291.91	1984.96	2910.19	2131.49	2681.2	2946.52
CAFS_HM_G_00087292	lrfn1	5.48124	4.03e-08	5.65803	1.6388	1.88868	2.54699	6.03874	11.7539	4.05284	5.56682	6.41599	14.793	14.6708	18.5524
CAFS_HM_G_00087364	cd276	46.9693	2.23e-05	0	0	0	0.279269	0.767285	0	0.900077	0.878808	3.74034	0	2.61219	0.812342
CAFS_HM_G_00087870	fam55c	222543	0.000377761	0	0	0	0.457617	0	0	0	0	0	0.4069	0.334436	0
CAFS_HM_G_00087889	ARFIP2	3.294	1.32e-05	1.77637	2.02077	1.5146	5.3747	2.25175	4.11647	4.60372	1.70423	5.35355	3.10161	11.9837	1.72229
CAFS_HM_G_00089733	Klhdc1	2.13962	0.000699739	5.23924	3.14026	5.1077	8.4767	7.07062	7.31825	6.02531	3.90876	10.4931	6.32592	12.1465	9.1663
CAFS_HM_G_00090012	Egln3	2.5339	0.00063294	43.3902	60.8652	26.4075	74.6164	72.152	83.6849	78.9109	92.845	172.51	87.9736	116.715	65.9822
CAFS_HM_G_00091243	cabc1	2.23185	3.41e-05	2.01797	2.14	2.16715	3.00686	4.05313	3.52231	3.7599	2.58575	5.31259	2.58409	5.77687	5.47285
CAFS_HM_G_00091378	znf395	8.25974	2.35e-09	2.31124	8.70642	5.78671	15.5657	7.85042	35.2518	20.1787	22.8178	51.4806	46.7996	41.1692	20.8556
CAFS_HM_G_00091525	PLEKHG3	2.24162	3.9e-05	6.47643	5.01063	4.48636	9.22554	12.9907	10.409	9.25247	6.37033	15.2071	8.60675	14.5803	11.0682
CAFS_HM_G_00091545	--	2.60238	0.00115325	0.260968	0.212873	0.302359	0.925566	0.408116	0.208882	0.663459	1.26071	0.587551	0.45732	0.87172	0.92548
Down-regulated
Gene_ID	Gene name	FoldChange	pvalue	normoxia_1	normoxia_2	normoxia_3	hypoxia_1	hypoxia_2	hypoxia_3	semi-asphyxia_1	semi-asphyxia_2	semi-asphyxia_3	asphyxia_1	asphyxia_2	asphyxia_3
CAFS_HM_G_00000742	--	1.60252e-05	7.78657e-10	0	0	0	0	0	0	0	0	0.0620853	0	0	0
CAFS_HM_G_00002300	PHOX2B	1.07023e-07	3.08294e-17	0	0	0	0	0	0	0	0	0	0	0	0
CAFS_HM_G_00003139	--	1.11734e-06	4.72363e-05	0	0	0	0	0	0	0	0	0	0	0	0
CAFS_HM_G_00003377	PITPNB	0.37736	0.000323007	1.04426	3.09344	1.13742	2.26897	0.853438	1.70224	0.881816	0.684552	0.241362	0.864811	0.74611	0.771777
CAFS_HM_G_00004810	wscd1	1.26236e-09	1.13603e-40	0	0	0	0	0	1.16577	0	0.125078	1.87398	0	0	0
CAFS_HM_G_00005066	--	3.40123e-05	3.76877e-07	0	0.033498	0	0.108029	0	2.89695	2.17499	0	0	0	0	0
CAFS_HM_G_00007262	TLX3	0.000329855	3.09229e-06	0	0	0	0	0	0	0	0	0	0	0	0
CAFS_HM_G_00008219	CSRP2BP	0.483682	0.000129986	8.13638	18.0959	5.29248	7.31322	13.637	12.7991	3.86074	5.05837	3.03119	6.1393	3.78599	3.3386
CAFS_HM_G_00008395	SCAMP4	0.386696	0.000789356	0.765446	1.93404	0.829494	0.836854	0.344246	0.834938	0.475882	0.604441	0.219697	0.393997	0.34534	0.429487
CAFS_HM_G_00008560	RABGAP1L	0.476445	0.00112388	7.91781	8.71747	7.01626	4.94106	5.50745	5.13789	5.9679	4.65918	2.58992	4.57039	1.65876	4.03735
CAFS_HM_G_00008886	--	0.0588238	0.000574313	2.13143	0.0522746	0	0	2.08874	0	0	0	0.125105	0	0	0.267257
CAFS_HM_G_00009436	KCNJ5	1.63412e-06	9.77479e-14	0	0	0	0	0	0	0	0.441128	0	0	0	0
CAFS_HM_G_00009889	NUTF2	0.486859	1.4892e-05	9.21144	20.1769	6.19413	9.96627	7.88467	9.29795	8.67102	5.81205	5.1873	3.62016	7.18032	5.41928
CAFS_HM_G_00009949	Bcl2l13	0.458004	7.562e-05	2.55024	4.46965	2.07072	2.86219	1.43812	1.60999	0.6949	1.51082	0.888123	1.23905	1.42142	1.48932
CAFS_HM_G_00010364	RELT	0.0967369	0.000426279	0.216921	0.367931	0.0297023	0	0.135678	0.200686	0.0895874	0.14725	0.303506	0.0658805	0.0324779	0
CAFS_HM_G_00010723	Prx	0.115105	0.000316302	0.228162	0.069341	0.00495835	0.235294	0.0850512	0.00417596	0.0500287	0.0369471	0.0324126	0	0	0.0295626
CAFS_HM_G_00011165	SNRPA	0.333805	9.70641e-05	3.26239	8.67969	1.58099	2.309	1.72324	1.51614	1.03085	0.934114	1.32987	0.304148	2.62503	0.744093
CAFS_HM_G_00011872	DNAJA2	0.440496	0.000531023	0.87247	1.48413	0.325824	0.315886	0.413278	0.76496	0.800006	0.582983	0.772417	0.280925	0.672716	0.358033
CAFS_HM_G_00011903	FKBP4	0.387541	0.000739147	1.58022	3.69462	0.711371	2.03286	0.507733	1.77737	1.54963	0.697983	0.247809	0.493076	1.13436	0.381456
CAFS_HM_G_00012360	--	6.06028e-06	4.39542e-08	0	0	0.0495033	0	0	0	0	0	0	0	0	0
CAFS_HM_G_00012437	dhrs7cb	6.83905e-07	5.65065e-28	0	2.93666	0	0	0	0	0	0	0	0	0	0
CAFS_HM_G_00013721	C16orf68	0.307513	2.21764e-05	1.0731	1.63645	0.475417	0.484659	0.197276	0.621491	0.303579	0.214024	0.160132	0.0957773	0.0944465	0.469669
CAFS_HM_G_00014003	lsm12b	0.396107	0.000370376	0.738774	1.64881	1.15613	1.30602	0.453684	1.43519	0.689518	1.56639	0.469219	0.400508	0.473895	0.250116
CAFS_HM_G_00014424	Timp2	0.384322	0.000381623	4.60268	37.8756	8.77474	7.46602	4.96911	7.8566	3.49824	4.44316	4.65272	4.67099	6.54691	5.33873
CAFS_HM_G_00014622	Col11a1	0.0914957	2.49202e-05	0	0.53496	0.0208817	0.104274	0.0238719	0.0879883	0.0105263	0	0.0389551	0.0115937	0.0114286	0.0414653
CAFS_HM_G_00014771	SCO1	0.431699	0.000661545	2.02245	3.98034	0.923213	3.17819	1.54832	1.93176	1.03373	1.00755	0.351289	0.481036	1.71973	0.428478
CAFS_HM_G_00015632	Acly	0.424203	0.000530419	10.4405	16.3341	8.10783	5.51496	5.01151	4.47252	3.90346	5.96805	1.32992	5.33914	4.03596	2.4446
CAFS_HM_G_00016010	hmox	0.184348	2.46912e-05	0.895661	12.243	2.26922	7.02282	0.76907	0.93572	1.28902	0.68232	0.848855	0.678749	1.00417	0.422955
CAFS_HM_G_00016717	TUBA1A	0.411975	0.00072909	2.19759	0.527306	1.08334	0.700033	1.41961	1.42495	2.33621	0.745283	0.818169	1.02274	1.0085	0.8328
CAFS_HM_G_00017207	Actl6a	0.398998	0.000393709	1.29386	5.31785	0.885865	2.64018	0.747368	2.08397	1.19891	0.572412	0.9285	0.811106	1.64169	1.02809
CAFS_HM_G_00017817	Ctsz	0.477238	0.000394312	169.402	165.828	76.7823	75.1785	156.667	145.159	206.628	123.117	149.964	47.5998	64.1341	73.3591
CAFS_HM_G_00018504	--	0.459317	5.85094e-07	89.7911	140.936	81.0573	53.6912	46.1907	50.1729	61.2539	52.041	43.8617	41.8367	49.8607	50.2228
CAFS_HM_G_00019937	ZNFX1	0.325939	5.77704e-07	1.24876	1.85975	1.05733	0.814406	0.797216	1.01437	1.06586	0.712066	0.555972	0.362196	0.504783	0.446662
CAFS_HM_G_00020234	QKI	0.0241245	3.32295e-05	0.413717	0.0938435	0.323728	0	0.0461837	0.0342182	0.121864	0.100216	0	0	0	0
CAFS_HM_G_00020643	mycl1a	0.265323	0.000113279	1.05604	0.43474	0.803378	0.500587	0.458454	0.339659	0.201624	0.248707	0.67016	0.0890343	0.219486	0.277912
CAFS_HM_G_00021136	RAB11FIP2	0.304966	0.000339394	0.686357	1.0418	0.234988	0.292523	0.20094	0.199121	0.294091	0.145271	0.108473	0.325135	0.128268	0.1737
CAFS_HM_G_00021438	eif4e	0.466697	0.00101089	5.73455	13.8533	7.57405	8.50916	3.87007	5.58332	3.35554	4.6008	1.16129	3.39737	5.8376	2.66116
CAFS_HM_G_00022363	WDR27	0.186514	0.000628926	0.0677933	0.0239518	0.123771	0	0.0353335	0	0	0.0383459	0	0.0343131	0	0
CAFS_HM_G_00024296	snd1	0.350153	0.000177744	73.4095	155.214	66.3046	61.8619	46.9485	111.464	53.3971	42.7578	20.2711	39.7133	16.7623	37.8773
CAFS_HM_G_00024310	Prrt4	0.07864	0.000292462	0.0120376	2.23721	0	0.267386	0	0.0277981	0.033204	0.0613479	0.0767676	0.0182942	0.0721394	0.0817444
CAFS_HM_G_00025012	xpot	0.438592	3.63238e-07	7.36051	12.6364	6.86251	7.86133	6.82193	8.66939	5.14892	4.22771	2.33191	3.44719	4.37569	3.50493
CAFS_HM_G_00026504	Efcab4b	0.0450075	0.000993497	0.241434	0.136718	0.0826433	0.154663	0.13501	0.069715	0.0415986	0.0512406	0	0	0.0226028	0.0409491
CAFS_HM_G_00026970	TMEM209	0.457813	0.000219618	6.54293	8.18174	4.94747	3.93574	3.78758	5.2383	6.24049	4.40934	2.08808	2.66977	1.46234	3.46969
CAFS_HM_G_00027056	LMF2	0.338765	2.82476e-05	0.937062	4.11204	1.67101	0.632548	0.647438	1.73893	1.16999	0.665675	0.94241	0.132368	1.27247	0.413543
CAFS_HM_G_00027506	PDIA3	0.346524	0.000265782	0.296163	1.22899	0.675894	0.631965	0.270089	0.628218	0.373526	0.251222	0.219559	0.149875	0.332499	0.16717
CAFS_HM_G_00029128	Cpsf1	0.430903	7.94854e-06	1.67858	3.37989	0.813969	1.17517	1.51392	1.6554	1.0933	0.574293	0.475822	0.850369	1.17014	0.443322
CAFS_HM_G_00030056	TBC1D20	0.441947	0.000768117	3.10641	4.43449	2.72659	3.02642	1.49478	3.13094	1.26143	1.35198	0.354778	1.39118	1.04362	1.5391
CAFS_HM_G_00030171	ENDOD1	9.55883e-06	2.49583e-08	0.0398717	0	0	0.170219	0.124708	0	0	0	0.0761108	0	0	0
CAFS_HM_G_00030351	TCF19	0.171681	7.2522e-06	0.858568	0.829667	0.626983	0.325832	0.328232	0.352879	0.656966	0.323875	0.631441	0.0579579	0.25714	0.103503
CAFS_HM_G_00030642	CNDP2	0.462987	1.21109e-05	19.404	70.0803	23.3333	20.2627	16.0394	23.1768	17.9368	14.188	13.893	15.9697	13.9191	14.459
CAFS_HM_G_00030997	Lgals3	0.10119	0.000417828	1.80789	20.1437	1.06835	1.81999	2.35127	4.15766	3.32886	0.290741	2.05906	0	0.398971	1.47115
CAFS_HM_G_00031825	Sox11	0.332466	0.00104495	3.8191	3.98102	7.82946	1.56652	4.00357	0.838859	1.29245	1.37595	2.14414	1.87921	1.66115	1.53291
CAFS_HM_G_00034876	TUBB2C	0.345964	2.06067e-05	4.99726	10.654	4.61604	3.46757	2.37759	5.04623	3.3002	3.3749	2.73138	1.04788	4.35109	3.0482
CAFS_HM_G_00035631	Ints5	0.478004	0.000596484	1.38879	0.904429	0.518607	0.754831	0.61719	0.711099	0.543761	0.535984	0.643443	0.407608	0.42549	0.428356
CAFS_HM_G_00036162	emx1	2.40104e-05	7.70248e-09	0	0	0.079663	0	0	0	0	0	0	0	0	0
CAFS_HM_G_00036667	lrp2bp	0.0267977	1.17575e-05	0.0940234	8.58116	0.201562	0.160241	0.0733837	0	0.0644095	0	0.0593692	0	0	0.126802
CAFS_HM_G_00037797	EDEM3	0.473774	2.22951e-09	12.9589	21.2998	11.9571	11.5359	11.9743	13.3309	7.63826	7.70405	5.32946	6.73541	7.01647	6.25793
CAFS_HM_G_00040188	gpd1	0.117067	9.25748e-06	0.160661	4.83689	0.243517	1.06696	0.799795	0.925586	0.300166	0.0833182	1.14709	0	0.262494	0.132107
CAFS_HM_G_00040358	cytsaa	0.463473	5.27349e-08	7.46904	10.0632	3.57289	4.0556	5.7879	4.13883	3.64276	3.61344	3.21206	3.01387	3.54066	2.87542
CAFS_HM_G_00041092	--	0.304978	3.22813e-06	9.15851	35.3312	9.41141	5.96317	3.28802	8.66279	5.36381	3.94133	5.30662	2.77675	9.85548	3.27312
CAFS_HM_G_00042247	PGP	0.228603	8.40634e-05	1.19544	6.89963	0.795125	3.02978	0.747072	2.57264	0.328364	0.231547	0.303035	0.259063	1.27737	0.184726
CAFS_HM_G_00042487	heatr1	0.498334	0.00101506	2.17102	2.28237	1.71238	1.90912	1.08342	2.06031	1.08573	0.882327	0.743313	0.82514	1.04916	0.673612
CAFS_HM_G_00042960	UMOD	0.00826476	3.78615e-06	0.453884	0	0.165717	0	0.0315686	0.0349271	0	0	0	0	0	0
CAFS_HM_G_00045318	ARL2	0.482991	0.000215597	4.74024	5.81765	4.14234	4.04696	3.72475	3.87618	2.7982	3.61302	2.07443	2.73574	2.62805	2.6925
CAFS_HM_G_00045979	Nlgn2	0.249442	0.000869069	0.225702	0.125587	0.441462	0.165294	0.134549	0.0620357	0.04448	0.127824	0.164561	0.0816782	0.0483113	0.0730042
CAFS_HM_G_00046193	--	6.83713e-06	6.52628e-09	0	0	0	0	0	0	0	0	0	0	0	0
CAFS_HM_G_00046220	vangl2	0.499715	1.35573e-05	3.12844	6.20914	2.02146	3.00184	2.36416	2.39677	2.32458	2.08877	2.43959	2.02907	1.63196	1.28755
CAFS_HM_G_00046658	Acsf3	0.449329	0.000706102	4.60076	4.47919	3.67032	1.29436	2.64996	0.82959	2.32655	1.81485	1.52405	1.69251	1.86963	1.92857
CAFS_HM_G_00046773	ccnd1	0.385269	4.82872e-05	2.46825	3.46095	1.98363	2.58977	1.72099	1.84358	1.8496	1.23038	1.04328	0.693066	1.00479	1.07461
CAFS_HM_G_00048534	MTA2	0.310651	0.000692685	1.7535	0.916796	1.32776	0.703573	0.436464	0.951168	0.567821	1.19588	0.321809	0.565221	0.398013	0.613266
CAFS_HM_G_00051134	Hspa4	0.385104	0.00028577	1.69994	5.32722	1.44014	2.1787	1.06407	1.18969	0.337116	1.55245	0.488045	0.710545	1.25764	0.50519
CAFS_HM_G_00051398	--	0.000168558	9.61361e-07	0	0	0	0	0	0	0	0	0	0	0	0
CAFS_HM_G_00052251	NUDT2	0.433163	1.8442e-05	1.74758	3.76546	1.78393	1.84322	1.93636	1.325	1.30975	1.6698	1.16869	1.25346	1.04589	0.859651
CAFS_HM_G_00052989	PDE12	0.443861	1.38714e-05	3.02476	3.34415	2.07093	2.85312	1.49311	2.94799	1.6057	2.16022	0.977372	0.76523	1.50908	1.40129
CAFS_HM_G_00053110	ETNK1	0.416438	0.000140132	1.33295	1.89174	0.710506	0.921583	0.780243	0.857395	0.982689	1.19293	0.38955	0.340256	0.670847	0.580636
CAFS_HM_G_00054214	SLC35E1	0.468009	4.96098e-05	1.45974	3.20349	1.90786	2.09669	1.66063	2.01256	1.23433	1.32379	1.05649	0.352801	1.24223	1.05789
CAFS_HM_G_00056710	Srm	0.366139	4.55575e-05	3.23197	7.1903	3.60614	3.16607	2.85283	4.50501	2.63252	1.87742	1.02533	1.77108	1.65687	1.25541
CAFS_HM_G_00056903	Dido1	0.342323	0.000343982	1.34377	1.30482	0.259149	0.646449	0.592009	0.700084	0.364963	0.257028	0.385482	0.20123	0.283424	0.154015
CAFS_HM_G_00057421	--	0.154048	0.000164542	0.178779	0.682769	0.0734372	0.122137	0.167776	0.0206621	0.197036	0	0.204882	0.0271569	0.107097	0
CAFS_HM_G_00057629	hoxc4a	2.35104e-05	0.000455385	0	0	0	0	0	0	0	0	0	0	0	0
CAFS_HM_G_00057653	TUBA1C	0.27467	1.58232e-05	3.74973	21.627	2.94195	6.79394	1.95213	10.5092	5.89546	4.89616	2.91684	1.30302	3.32947	3.37669
CAFS_HM_G_00058567	SMPD2	0.245885	2.66484e-05	1.15446	5.93768	1.05392	0.87541	0.651414	1.9317	1.40993	0.217446	1.70812	0.145965	1.10353	0.607291
CAFS_HM_G_00059115	pxn1	0.00494043	8.67556e-07	0.384688	0.399842	0.351426	0.217242	0.199055	0	0	0	0.633214	0	0	0
CAFS_HM_G_00060635	--	0.273039	0.000616564	1.02063	0.401768	0.428257	0.674844	0.437753	0.570633	0.226847	0.223616	0.314549	0.125044	0.197246	0.156364
CAFS_HM_G_00061118	ezh2	0.469973	0.000616479	0.755757	1.16358	0.644483	0.534262	0.687507	0.622192	0.644915	0.216684	0.509311	0.280017	0.511182	0.311942
CAFS_HM_G_00062085	Trpm1	0.044688	0.00127897	0.344014	0.0603789	0.314112	0	0	0	0	0	0.216589	0	0	0
CAFS_HM_G_00062254	--	0.471088	0.000140012	1.83322	2.31612	0.607335	2.22009	1.24767	1.71189	1.7477	0.601639	0.71298	0.583322	0.619447	0.360145
CAFS_HM_G_00062274	DNAJB9	0.174511	6.23461e-09	1.72928	6.19525	2.20263	2.11979	1.0349	2.25065	0.967016	1.16595	0.519782	0.116524	0.930772	0.744215
CAFS_HM_G_00063572	KIAA1033	0.493463	0.00115185	2.71441	3.59225	1.66975	1.56828	1.25152	2.05952	2.04322	1.3587	1.15369	1.21554	0.864368	1.5669
CAFS_HM_G_00064214	PTPN9	0.486473	0.000239539	2.06922	2.48136	1.02225	1.20295	1.58564	2.11779	1.35371	1.66723	0.966277	0.810584	1.2146	0.912881
CAFS_HM_G_00066520	AATF	0.451816	2.57118e-05	2.08192	4.23308	2.53912	2.27547	1.93149	2.18578	1.87701	1.26826	1.60874	1.33255	1.36273	1.05596
CAFS_HM_G_00067034	PLA2G4C	0.014297	0.000532154	0	0.229289	0.858858	1.95731	0	0.975485	1.66745	1.28469	3.8241	0	0.0323834	0
CAFS_HM_G_00067392	--	0.459529	0.00103595	63.2111	134.771	64.5342	103.425	47.8005	238.137	38.5365	58.0347	24.459	33.399	47.8723	40.645
CAFS_HM_G_00067443	aacs	0.441569	0.000872639	12.1874	10.423	7.84139	2.84261	5.43034	2.50271	3.35306	5.16515	2.84851	6.82341	2.22455	2.47628
CAFS_HM_G_00068109	Cmklr1	0.362104	0.00128344	6.94146	14.8688	9.1546	16.7567	8.36476	7.34282	6.20161	2.97067	6.95738	2.00102	4.888	4.47987
CAFS_HM_G_00068791	ZMYND19	0.435615	0.000912968	2.38978	1.98107	0.675813	1.10846	0.730907	1.6834	0.714615	0.749059	0.627	0.157725	1.12753	0.633241
CAFS_HM_G_00069016	KNTC1	0.326162	0.000233124	0.180321	0.119791	0.174876	0.0385263	0.0705598	0.130033	0.114084	0.140467	0.086359	0.0456912	0.101341	0.030641
CAFS_HM_G_00069168	USP39	0.459946	0.000931292	0.747425	2.15264	0.815354	1.7345	0.540966	1.23132	0.911798	0.701176	0.511867	0.273583	0.956058	0.378882
CAFS_HM_G_00069486	CSTB	0.295144	0.00040919	39.8764	251.573	36.1536	26.7165	44.6922	77.7242	85.3639	17.647	76.8309	7.91308	30.1869	46.1834
CAFS_HM_G_00069498	--	7.0656e-07	7.36836e-38	1.07824	0	0	0.0306924	0.477828	0	0	0.0305091	0.0228822	0	0	0
CAFS_HM_G_00072734	SNRPB2	0.371002	1.44364e-05	2.22808	7.55859	2.46239	1.93306	1.83149	2.44797	1.17997	2.18506	2.07794	0.770546	1.46139	1.584
CAFS_HM_G_00072948	RAB33B	0.304767	0.0010619	2.16388	2.64648	0.872103	1.50962	1.77844	1.34794	0.343579	0.64086	0.943086	0.766454	0.189214	1.18257
CAFS_HM_G_00073924	--	0.0343702	5.03697e-06	0.358658	0	16.1288	0	0.0932273	0.0695588	0.245103	0.202071	0	0.0904871	0.535599	0.241228
CAFS_HM_G_00074148	FAM38A	0.00496293	4.58139e-06	0.82223	0	0.00962172	0	0	0	0	0	0	0	0	0
CAFS_HM_G_00075921	Sall2	0.319831	0.000780311	0.35707	0.363219	0.122226	0.203328	0.116376	0.189052	0.184575	0.328468	0.151687	0.0904219	0.0445719	0.141364
CAFS_HM_G_00076599	PYCARD	0.284188	8.06503e-05	5.46612	3.57806	6.30824	5.84214	2.67674	1.69719	1.7419	0.240989	1.23775	0.432494	1.70871	1.14176
CAFS_HM_G_00077736	Mrc1	0.33212	9.7276e-05	10.4135	15.0212	15.0751	16.2855	10.3574	12.1922	7.18788	4.63269	6.19325	4.18784	4.49039	4.03085
CAFS_HM_G_00077951	IFI44	0.162651	0.000216007	1.36549	3.7111	0.722444	0.264762	1.06691	2.08474	1.83384	0.78921	0.708647	0.141269	0.185741	0.629813
CAFS_HM_G_00079515	--	0.264787	5.67367e-05	5.43178	20.1897	3.97098	4.31736	3.18887	5.73266	2.07273	3.80423	1.60164	1.85759	2.74804	2.70217
CAFS_HM_G_00081052	SLC5A3	0.350463	0.000157266	1.01183	1.13158	0.295549	0.437934	0.886516	0.296038	0.297623	0.320808	0.275203	0.205006	0.222314	0.109905
CAFS_HM_G_00082397	--	0.47278	0.000169666	0.671201	0.651884	0.567048	0.585532	0.469183	0.593829	0.452813	0.315307	0.23664	0.282092	0.192532	0.348963
CAFS_HM_G_00083378	--	0.22549	0.000807354	0.2364	3.96727	0.285399	0.609727	0.253948	0.478246	0.503595	0.292232	0.316051	0.196605	0.665148	0.233575
CAFS_HM_G_00083801	STX7	0.127874	0.000244385	0.0980267	0.520507	0.0503312	0.0209365	0.249245	0.141487	0.185888	0.0416307	0.14065	0.0186218	0.0367157	0.0166412
CAFS_HM_G_00084605	paqr7b	0.366358	0.000314175	0.348611	0.656957	0.307941	0.211375	0.228761	0.506332	0.403311	0.458529	0.401703	0.0854579	0.168491	0.229134
CAFS_HM_G_00084791	CTSK	0.303451	4.84923e-05	14.6234	76.794	15.2195	16.2743	11.8213	16.5708	17.6157	6.99969	16.1142	6.87548	10.8268	10.4249
CAFS_HM_G_00085393	--	0.309909	0.00018886	2.61666	8.77661	2.85845	3.41168	2.89479	1.87237	2.02078	0.797659	2.98518	0.892353	0.923923	1.90997
CAFS_HM_G_00085682	Tmem149	0.347267	0.00113266	0.335542	2.43205	0.357341	0.827737	0.379014	0.926519	0.898708	0.474679	0.664481	0.254831	0.279159	0.505677
CAFS_HM_G_00086375	Clca4	0.0165516	7.71663e-05	0.267503	0.871414	0.0784882	0.228417	0.0597662	0.110437	0	0.227045	0.194574	0	0.114452	0.0259137
CAFS_HM_G_00086417	Cltc	0.486141	0.000806798	3.78556	11.7621	2.7577	4.85611	2.75823	5.40651	4.10723	3.22411	2.00878	2.07766	3.50336	2.30954
CAFS_HM_G_00088109	Itgae	0.222156	0.000202201	29.9525	7.19458	2.10371	21.2396	2.60167	24.0098	2.6414	1.39865	3.10785	2.93588	1.96915	2.19258
CAFS_HM_G_00091480	--	2.4705e-07	1.34447e-21	0	0	1.4263	0	0	0	2.59472	0	1.38686	0	0	0
CAFS_HM_G_00091798	TTBK1	0.286371	5.13451e-05	0.429115	0.910891	0.0629518	0	0.0719242	0	0.126741	0.0260258	0.117173	0.162993	0.137735	0.0208006
