# Supplementary material for: Elucidating the Molecular Network Underpinning Hypoxia Adaptation in the Liver of Silver Carp (Hypophthalmichthys molitrix) via Transcriptome Analysis
Source: Animals (Basel). 2025 Dec 12;15(24):3577. doi: 10.3390/ani15243577 (PMC12729696; doi:10.3390/ani15243577)
Supplement: Supplementary file 1 [file animals-15-03577-s001.zip › Table S6.xlsx]

## Sheet: 26 genes in "normoxia vs hy" on
Table S6. The distribution of differentially expressed genes in venn diagram.
26 genes in "normoxia vs hypoxia" only
Gene	Gene name	Annotation
CAFS_HM_G_00052482	--	--
CAFS_HM_G_00056756	CABLES2	CDK5 and ABL1 enzyme substrate 2
CAFS_HM_G_00041914	FRMD1	FERM domain-containing protein 1
CAFS_HM_G_00077290	ppp1r7	Protein phosphatase 1 regulatory subunit 7
CAFS_HM_G_00041374	MMP21	Matrix metalloproteinase-21
CAFS_HM_G_00016294	Trim63	E3 ubiquitin-protein ligase TRIM63
CAFS_HM_G_00057865	EBP	3-beta-hydroxysteroid-Delta(8),Delta(7)-isomerase
CAFS_HM_G_00075580	PI15	Peptidase inhibitor 15
CAFS_HM_G_00029763	Klhl31	Kelch-like protein 31
CAFS_HM_G_00085345	--	--
CAFS_HM_G_00071646	sc4mol	C-4 methylsterol oxidase
CAFS_HM_G_00062906	HBP1	HMG box-containing protein 1
CAFS_HM_G_00022271	--	--
CAFS_HM_G_00033256	ift172	Intraflagellar transport protein 172 homolog
CAFS_HM_G_00072739	junb	Transcription factor jun-B
CAFS_HM_G_00037004	MGST2	Microsomal glutathione S-transferase 2
CAFS_HM_G_00068582	HMGCR	3-hydroxy-3-methylglutaryl-coenzyme A reductase
CAFS_HM_G_00084317	LEPRE1	Prolyl 3-hydroxylase 1
CAFS_HM_G_00060624	Rhbdl1	Rhomboid-related protein 1
CAFS_HM_G_00002277	--	--
CAFS_HM_G_00052223	odf2	Outer dense fiber protein 2
CAFS_HM_G_00037419	TSTD1	Thiosulfate sulfurtransferase/rhodanese-like domain-containing protein 1
CAFS_HM_G_00083763	PMVK	Phosphomevalonate kinase
CAFS_HM_G_00016031	RLN3	Relaxin-3
CAFS_HM_G_00062457	cyb5r2	NADH-cytochrome b5 reductase 2
CAFS_HM_G_00086108	Cntn5	Contactin-5

## Sheet: 293 genes in "normoxia vs s" on
Table S6. The distribution of differentially expressed genes in venn diagram.
293 genes in "normoxia vs semi-asphyxia" only
Gene	Gene name	Annotation
CAFS_HM_G_00063080	cntn1a	Contactin-1a
CAFS_HM_G_00078600	Ttn	Titin
CAFS_HM_G_00077518	xirp1	Xin actin-binding repeat-containing protein 1
CAFS_HM_G_00025788	--	--
CAFS_HM_G_00089601	ADCK1	Uncharacterized aarF domain-containing protein kinase 1
CAFS_HM_G_00076456	Adcyap1r1	Pituitary adenylate cyclase-activating polypeptide type I receptor
CAFS_HM_G_00026530	ATP1B2	Sodium/potassium-transporting ATPase subunit beta-2
CAFS_HM_G_00040126	PLAT	Tissue-type plasminogen activator
CAFS_HM_G_00058541	Syt2	Synaptotagmin-2
CAFS_HM_G_00084262	pitpnc1	Cytoplasmic phosphatidylinositol transfer protein 1
CAFS_HM_G_00048993	CBFA2T3	Protein CBFA2T3
CAFS_HM_G_00066511	Mrm1	rRNA methyltransferase 1, mitochondrial
CAFS_HM_G_00056386	Dnase1l3	Deoxyribonuclease gamma
CAFS_HM_G_00042182	PDAP1	28 kDa heat- and acid-stable phosphoprotein
CAFS_HM_G_00078669	asnsd1	Asparagine synthetase domain-containing protein 1
CAFS_HM_G_00006202	ITGB1BP3	Nicotinamide riboside kinase 2
CAFS_HM_G_00077605	Cldn11	Claudin-11
CAFS_HM_G_00070838	Asb5	Ankyrin repeat and SOCS box protein 5
CAFS_HM_G_00054013	DIRAS1	GTP-binding protein Di-Ras1
CAFS_HM_G_00024784	--	--
CAFS_HM_G_00012619	fam100a	Protein FAM100A
CAFS_HM_G_00038800	Lmod1	Leiomodin-1
CAFS_HM_G_00056812	MYLK2	Myosin light chain kinase 2, skeletal/cardiac muscle
CAFS_HM_G_00013840	EFTUD2	116 kDa U5 small nuclear ribonucleoprotein component
CAFS_HM_G_00042033	LDB3	LIM domain-binding protein 3
CAFS_HM_G_00023685	--	--
CAFS_HM_G_00017034	GADD45A	Growth arrest and DNA damage-inducible protein GADD45 alpha
CAFS_HM_G_00062701	PARVB	Beta-parvin
CAFS_HM_G_00012390	Nlrc3	Protein NLRC3
CAFS_HM_G_00015784	slc4a1	Band 3 anion exchange protein
CAFS_HM_G_00002115	pif1	DNA repair and recombination protein pif1, mitochondrial
CAFS_HM_G_00016749	Pou4f1	POU domain, class 4, transcription factor 1
CAFS_HM_G_00006456	Bmp10	Bone morphogenetic protein 10
CAFS_HM_G_00060098	SERPINB1	Leukocyte elastase inhibitor
CAFS_HM_G_00015598	SAMD9L	Sterile alpha motif domain-containing protein 9-like
CAFS_HM_G_00075529	RNF152	RING finger protein 152
CAFS_HM_G_00043939	RNLS	Renalase
CAFS_HM_G_00039538	alas2	5-aminolevulinate synthase, erythroid-specific, mitochondrial
CAFS_HM_G_00037502	Arhgef37	Rho guanine nucleotide exchange factor 37
CAFS_HM_G_00013793	--	--
CAFS_HM_G_00035779	--	Proteolipid protein DM beta
CAFS_HM_G_00048320	--	Probable tRNA (uracil-O(2)-)-methyltransferase
CAFS_HM_G_00090670	PGF	Placenta growth factor
CAFS_HM_G_00043941	RNLS	Renalase
CAFS_HM_G_00056226	coq10b-a	Coenzyme Q-binding protein COQ10 homolog A, mitochondrial
CAFS_HM_G_00053346	XK	Membrane transport protein XK
CAFS_HM_G_00042299	Minpp1	Multiple inositol polyphosphate phosphatase 1
CAFS_HM_G_00069365	hspa5	78 kDa glucose-regulated protein
CAFS_HM_G_00016356	Etv5	ETS translocation variant 5
CAFS_HM_G_00063794	cav2	Caveolin-2
CAFS_HM_G_00017843	fam65c	Protein FAM65C
CAFS_HM_G_00058233	PGD	6-phosphogluconate dehydrogenase, decarboxylating
CAFS_HM_G_00042037	--	--
CAFS_HM_G_00034069	MTHFD1L	Monofunctional C1-tetrahydrofolate synthase, mitochondrial
CAFS_HM_G_00004140	EPB49	Dematin
CAFS_HM_G_00056348	Myh7b	Myosin-7B
CAFS_HM_G_00027451	thbs3b	Thrombospondin-3b
CAFS_HM_G_00046866	--	--
CAFS_HM_G_00089762	WARS	Tryptophanyl-tRNA synthetase, cytoplasmic
CAFS_HM_G_00014428	lgals3bpa	Galectin-3-binding protein A
CAFS_HM_G_00007934	Kdm2b	Lysine-specific demethylase 2B
CAFS_HM_G_00039652	mpnd	MPN domain-containing protein
CAFS_HM_G_00078205	UGGT1	UDP-glucose:glycoprotein glucosyltransferase 1
CAFS_HM_G_00045987	epo	Erythropoietin
CAFS_HM_G_00049722	UNC119	Protein unc-119 homolog A
CAFS_HM_G_00031606	TNFRSF21	Tumor necrosis factor receptor superfamily member 21
CAFS_HM_G_00028772	tomm40	Mitochondrial import receptor subunit TOM40 homolog
CAFS_HM_G_00030291	STX1B	Syntaxin-1B
CAFS_HM_G_00038273	SMYD1	SET and MYND domain-containing protein 1
CAFS_HM_G_00035745	ccdc99	Protein Spindly
CAFS_HM_G_00058831	ZNF704	Zinc finger protein 704
CAFS_HM_G_00032505	Trim25	E3 ubiquitin/ISG15 ligase TRIM25
CAFS_HM_G_00060909	Adipoq	Adiponectin
CAFS_HM_G_00040888	nppa	Atrial natriuretic factor
CAFS_HM_G_00017499	Slc4a8	Electroneutral sodium bicarbonate exchanger 1
CAFS_HM_G_00028854	mbp	Myelin basic protein
CAFS_HM_G_00077806	SLC4A2	Anion exchange protein 2
CAFS_HM_G_00005149	--	Ankyrin repeat-containing protein C20orf12 homolog
CAFS_HM_G_00086684	DEM1	Defects in morphology protein 1 homolog
CAFS_HM_G_00067573	--	Myosin heavy chain, fast skeletal muscle
CAFS_HM_G_00003543	RCOR3	REST corepressor 3
CAFS_HM_G_00063373	IRF3	Interferon regulatory factor 3
CAFS_HM_G_00074112	CALR	Calreticulin
CAFS_HM_G_00079526	des	Desmin
CAFS_HM_G_00062306	ACTR6	Actin-related protein 6
CAFS_HM_G_00042465	HTRA1	Serine protease HTRA1
CAFS_HM_G_00034697	RELL2	RELT-like protein 2
CAFS_HM_G_00040335	Syn2	Synapsin-2
CAFS_HM_G_00054231	arid3a	AT-rich interactive domain-containing protein 3A
CAFS_HM_G_00020035	Gpr180	Integral membrane protein GPR180
CAFS_HM_G_00043807	ST6GALNAC1	Alpha-N-acetylgalactosaminide alpha-2,6-sialyltransferase 1
CAFS_HM_G_00055045	RNF207	RING finger protein 207
CAFS_HM_G_00075759	Astn1	Astrotactin-1
CAFS_HM_G_00042633	Polr3d	DNA-directed RNA polymerase III subunit RPC4
CAFS_HM_G_00075063	Dpp6	Dipeptidyl aminopeptidase-like protein 6
CAFS_HM_G_00033980	ITSN2	Intersectin-2
CAFS_HM_G_00005697	CDC14A	Dual specificity protein phosphatase CDC14A
CAFS_HM_G_00060155	EEF1E1	Eukaryotic translation elongation factor 1 epsilon-1
CAFS_HM_G_00004550	hyou1	Hypoxia up-regulated protein 1
CAFS_HM_G_00069897	TUBB2C	Tubulin beta-2C chain
CAFS_HM_G_00063974	SNRK	SNF-related serine/threonine-protein kinase
CAFS_HM_G_00081871	--	--
CAFS_HM_G_00014183	GIMAP5	GTPase IMAP family member 5
CAFS_HM_G_00037999	SPATA6	Spermatogenesis-associated protein 6
CAFS_HM_G_00058799	RBM38	RNA-binding protein 38
CAFS_HM_G_00051694	BAD	Bcl2 antagonist of cell death
CAFS_HM_G_00032869	Slc22a23	Solute carrier family 22 member 23
CAFS_HM_G_00091487	RYR3	Ryanodine receptor 3
CAFS_HM_G_00037282	--	--
CAFS_HM_G_00070213	Trim39	Tripartite motif-containing protein 39
CAFS_HM_G_00048242	Stim2	Stromal interaction molecule 2
CAFS_HM_G_00044414	Tanc2	Protein TANC2
CAFS_HM_G_00063304	--	--
CAFS_HM_G_00085630	POP1	Ribonucleases P/MRP protein subunit POP1
CAFS_HM_G_00005244	PCYT2	Ethanolamine-phosphate cytidylyltransferase
CAFS_HM_G_00052282	GRIN1	Glutamate [NMDA] receptor subunit zeta-1
CAFS_HM_G_00077864	BFSP2	Phakinin
CAFS_HM_G_00055220	Cyld	Ubiquitin carboxyl-terminal hydrolase CYLD
CAFS_HM_G_00085408	rbm24	RNA-binding protein 24
CAFS_HM_G_00020048	Wbp4	WW domain-binding protein 4
CAFS_HM_G_00034086	MYLK4	Myosin light chain kinase family member 4
CAFS_HM_G_00083965	scgn	Secretagogin
CAFS_HM_G_00001728	NUAK1	NUAK family SNF1-like kinase 1
CAFS_HM_G_00087305	PSMA6	Proteasome subunit alpha type-6
CAFS_HM_G_00010298	calub	Calumenin-B
CAFS_HM_G_00076850	GUK1	Guanylate kinase
CAFS_HM_G_00057974	ddost	Dolichyl-diphosphooligosaccharide--protein glycosyltransferase 48 kDa subunit
CAFS_HM_G_00046969	ESYT2	Extended synaptotagmin-2
CAFS_HM_G_00017969	PLTP	Phospholipid transfer protein
CAFS_HM_G_00083780	ASCC3	Activating signal cointegrator 1 complex subunit 3
CAFS_HM_G_00084904	EPB41	Protein 4.1
CAFS_HM_G_00038650	Nt5dc2	5'-nucleotidase domain-containing protein 2
CAFS_HM_G_00032825	Myh6	Myosin-6
CAFS_HM_G_00018395	ALS2CR4	Amyotrophic lateral sclerosis 2 chromosomal region candidate gene 4 protein
CAFS_HM_G_00014583	hba	Hemoglobin subunit alpha
CAFS_HM_G_00039491	MAGI1	Membrane-associated guanylate kinase, WW and PDZ domain-containing protein 1
CAFS_HM_G_00024200	PAWR	PRKC apoptosis WT1 regulator protein
CAFS_HM_G_00059706	GRAMD1C	GRAM domain-containing protein 1C
CAFS_HM_G_00007809	NRIP1	Nuclear receptor-interacting protein 1
CAFS_HM_G_00015797	slc35b1	Solute carrier family 35 member B1
CAFS_HM_G_00003521	MANF	Mesencephalic astrocyte-derived neurotrophic factor
CAFS_HM_G_00081868	--	--
CAFS_HM_G_00057396	Rai2	Retinoic acid-induced protein 2
CAFS_HM_G_00086889	c2cd3	C2 domain-containing protein 3
CAFS_HM_G_00020950	Hgsnat	Heparan-alpha-glucosaminide N-acetyltransferase
CAFS_HM_G_00001974	WDR77	Methylosome protein 50
CAFS_HM_G_00052461	PRODH	Proline dehydrogenase, mitochondrial
CAFS_HM_G_00072456	Mogs	Mannosyl-oligosaccharide glucosidase
CAFS_HM_G_00064050	HFE	Hereditary hemochromatosis protein
CAFS_HM_G_00071403	NANS	Sialic acid synthase
CAFS_HM_G_00008128	--	Elastase-1
CAFS_HM_G_00073022	WDR17	WD repeat-containing protein 17
CAFS_HM_G_00042201	RSL1D1	Ribosomal L1 domain-containing protein 1
CAFS_HM_G_00047686	WASF3	Wiskott-Aldrich syndrome protein family member 3
CAFS_HM_G_00007198	SFRP1	Secreted frizzled-related protein 1
CAFS_HM_G_00022031	Park2	E3 ubiquitin-protein ligase parkin
CAFS_HM_G_00089342	Myt1l	Myelin transcription factor 1-like protein
CAFS_HM_G_00061833	KIF21A	Kinesin-like protein KIF21A
CAFS_HM_G_00047515	HMGB3	High mobility group protein B3
CAFS_HM_G_00055014	tmem178	Transmembrane protein 178
CAFS_HM_G_00076364	ITGB1BP3	Nicotinamide riboside kinase 2
CAFS_HM_G_00028614	SF3B4	Splicing factor 3B subunit 4
CAFS_HM_G_00047198	Kcnc1	Potassium voltage-gated channel subfamily C member 1
CAFS_HM_G_00001662	Cox11	Cytochrome c oxidase assembly protein COX11, mitochondrial
CAFS_HM_G_00060187	ACTR3B	Actin-related protein 3B
CAFS_HM_G_00087961	Numb	Protein numb homolog
CAFS_HM_G_00032620	Zfp36l1	Zinc finger protein 36, C3H1 type-like 1
CAFS_HM_G_00089294	--	Uncharacterized protein C14orf166B homolog
CAFS_HM_G_00047375	Dok4	Docking protein 4
CAFS_HM_G_00065211	NPDC1	Neural proliferation differentiation and control protein 1
CAFS_HM_G_00042759	Aldoa	Fructose-bisphosphate aldolase A
CAFS_HM_G_00026164	Cacna1c	Voltage-dependent L-type calcium channel subunit alpha-1C
CAFS_HM_G_00052182	STXBP1	Syntaxin-binding protein 1
CAFS_HM_G_00072643	NPNT	Nephronectin
CAFS_HM_G_00006196	ATCAY	Caytaxin
CAFS_HM_G_00039915	pim1	Serine/threonine-protein kinase pim-1
CAFS_HM_G_00003123	--	--
CAFS_HM_G_00039726	Fam173b	Protein FAM173B
CAFS_HM_G_00019736	--	--
CAFS_HM_G_00002325	pif1	ATP-dependent DNA helicase PIF1
CAFS_HM_G_00040588	RFESD	Rieske domain-containing protein
CAFS_HM_G_00009655	Tiparp	TCDD-inducible poly [ADP-ribose] polymerase
CAFS_HM_G_00039858	ATP2A2	Sarcoplasmic/endoplasmic reticulum calcium ATPase 2
CAFS_HM_G_00035850	XPNPEP2	Xaa-Pro aminopeptidase 2
CAFS_HM_G_00046853	SEC24D	Protein transport protein Sec24D
CAFS_HM_G_00002922	RT1-B	Rano class II histocompatibility antigen, A beta chain (Fragment)
CAFS_HM_G_00024364	Cradd	Death domain-containing protein CRADD
CAFS_HM_G_00031860	--	Actin, alpha cardiac
CAFS_HM_G_00081863	--	--
CAFS_HM_G_00040382	Mapk4	Mitogen-activated protein kinase 4
CAFS_HM_G_00009104	CCDC51	Coiled-coil domain-containing protein 51
CAFS_HM_G_00032657	RHAG	Ammonium transporter Rh type A
CAFS_HM_G_00051551	ODZ2	Teneurin-2
CAFS_HM_G_00043569	ARL4D	ADP-ribosylation factor-like protein 4D
CAFS_HM_G_00024412	Klhdc5	Kelch domain-containing protein 5
CAFS_HM_G_00089922	snap25b	Synaptosomal-associated protein 25-B
CAFS_HM_G_00005955	Mfap2	Microfibrillar-associated protein 2
CAFS_HM_G_00057982	HSPB7	Heat shock protein beta-7
CAFS_HM_G_00091452	WDR25	WD repeat-containing protein 25
CAFS_HM_G_00038882	TRAF3IP3	TRAF3-interacting JNK-activating modulator
CAFS_HM_G_00074795	TFRC	Transferrin receptor protein 1
CAFS_HM_G_00045545	--	--
CAFS_HM_G_00072939	LRPAP1	Alpha-2-macroglobulin receptor-associated protein
CAFS_HM_G_00074492	ADCY8	Adenylate cyclase type 8
CAFS_HM_G_00076764	ABCF3	ATP-binding cassette sub-family F member 3
CAFS_HM_G_00014214	Gaa	Lysosomal alpha-glucosidase
CAFS_HM_G_00021542	--	Alcohol dehydrogenase 1
CAFS_HM_G_00015111	Kcnj3	G protein-activated inward rectifier potassium channel 1
CAFS_HM_G_00066779	ANK1	Ankyrin-1
CAFS_HM_G_00005255	mid1ip1b	Mid1-interacting protein 1-B
CAFS_HM_G_00016840	PLXNA1	Plexin-A1
CAFS_HM_G_00020670	BTBD3	BTB/POZ domain-containing protein 3
CAFS_HM_G_00064695	ydjc	UPF0249 protein ydjC homolog
CAFS_HM_G_00024048	creld2	Cysteine-rich with EGF-like domain protein 2
CAFS_HM_G_00081779	FBXL3	F-box/LRR-repeat protein 3
CAFS_HM_G_00044247	phyhipl	Phytanoyl-CoA hydroxylase-interacting protein-like
CAFS_HM_G_00038265	LHFPL3	Lipoma HMGIC fusion partner-like 3 protein
CAFS_HM_G_00025049	LMOD2	Leiomodin-2
CAFS_HM_G_00061900	TNNT3	Troponin T, fast skeletal muscle isoforms
CAFS_HM_G_00090739	ASPG	60 kDa lysophospholipase
CAFS_HM_G_00070417	2025-09-03	Neuronal-specific septin-3
CAFS_HM_G_00031141	SLC35B2	Adenosine 3'-phospho 5'-phosphosulfate transporter 1
CAFS_HM_G_00084606	STMN4	Stathmin-4
CAFS_HM_G_00010422	UNC13C	Protein unc-13 homolog C
CAFS_HM_G_00018595	SSB	Lupus La protein homolog
CAFS_HM_G_00056948	TNNT2	Troponin T, cardiac muscle
CAFS_HM_G_00018177	LYL1	Protein lyl-1
CAFS_HM_G_00049992	HIF1A	Hypoxia-inducible factor 1-alpha
CAFS_HM_G_00038221	Slc6a8	Sodium- and chloride-dependent creatine transporter 1
CAFS_HM_G_00049679	--	--
CAFS_HM_G_00034071	Stx11	Syntaxin-11
CAFS_HM_G_00038132	PHF19	PHD finger protein 19
CAFS_HM_G_00063160	HPRT1	Hypoxanthine-guanine phosphoribosyltransferase
CAFS_HM_G_00004994	MYO18B	Myosin-XVIIIb
CAFS_HM_G_00083471	RAB11A	Ras-related protein Rab-11A
CAFS_HM_G_00051204	LARS	Leucyl-tRNA synthetase, cytoplasmic
CAFS_HM_G_00013872	PRRT2	Proline-rich transmembrane protein 2
CAFS_HM_G_00039925	LRRN1	Leucine-rich repeat neuronal protein 1
CAFS_HM_G_00042751	Vkorc1l1	Vitamin K epoxide reductase complex subunit 1-like protein 1
CAFS_HM_G_00042046	COX7A2L	Cytochrome c oxidase subunit 7A-related protein, mitochondrial
CAFS_HM_G_00045840	GUCY2F	Retinal guanylyl cyclase 2
CAFS_HM_G_00085489	DHDDS	Dehydrodolichyl diphosphate synthase
CAFS_HM_G_00027735	--	--
CAFS_HM_G_00067348	Add2	Beta-adducin
CAFS_HM_G_00042793	Wnk4	Serine/threonine-protein kinase WNK4
CAFS_HM_G_00063316	DUSP8	Dual specificity protein phosphatase 8
CAFS_HM_G_00040782	ELMOD3	ELMO domain-containing protein 3
CAFS_HM_G_00062858	--	--
CAFS_HM_G_00058495	--	--
CAFS_HM_G_00013467	BRSK1	BR serine/threonine-protein kinase 1
CAFS_HM_G_00033386	snap25a	Synaptosomal-associated protein 25-A
CAFS_HM_G_00069885	GIMAP7	GTPase IMAP family member 7
CAFS_HM_G_00018425	plcxd1	PI-PLC X domain-containing protein 1
CAFS_HM_G_00055278	GPR25	Probable G-protein coupled receptor 25
CAFS_HM_G_00078433	Kbtbd10	Kelch repeat and BTB domain-containing protein 10
CAFS_HM_G_00033257	--	UI
CAFS_HM_G_00077696	cnpy1	Protein canopy-1
CAFS_HM_G_00046187	CSRP3	Cysteine and glycine-rich protein 3
CAFS_HM_G_00050615	Esm1	Endothelial cell-specific molecule 1
CAFS_HM_G_00004608	RAD51C	DNA repair protein RAD51 homolog 3
CAFS_HM_G_00068871	WDR36	WD repeat-containing protein 36
CAFS_HM_G_00021569	Mgea5	Bifunctional protein NCOAT
CAFS_HM_G_00056789	TMEM194A	Transmembrane protein 194A
CAFS_HM_G_00042973	ADAMTS14	A disintegrin and metalloproteinase with thrombospondin motifs 14
CAFS_HM_G_00040032	SPINW	Spindlin-W
CAFS_HM_G_00065870	--	--
CAFS_HM_G_00083773	med18	Mediator of RNA polymerase II transcription subunit 18
CAFS_HM_G_00081862	PVR	Poliovirus receptor
CAFS_HM_G_00071822	MYOZ2	Myozenin-2
CAFS_HM_G_00020034	TGL2	Protein-glutamine gamma-glutamyltransferase 2
CAFS_HM_G_00065858	epd	Ependymin
CAFS_HM_G_00059400	--	Cytochrome c oxidase subunit 4 isoform 2, mitochondrial
CAFS_HM_G_00039150	BAG4	BAG family molecular chaperone regulator 4
CAFS_HM_G_00061120	PDIA4	Protein disulfide-isomerase A4
CAFS_HM_G_00011471	SMAD6	Mothers against decapentaplegic homolog 6
CAFS_HM_G_00068081	--	--
CAFS_HM_G_00067660	ruvbl2	RuvB-like 2
CAFS_HM_G_00044865	irx5	Iroquois-class homeodomain protein irx-5
CAFS_HM_G_00084914	Mrpl17	39S ribosomal protein L17, mitochondrial
CAFS_HM_G_00025207	selo	Selenoprotein O
CAFS_HM_G_00065331	Rorb	Nuclear receptor ROR-beta
CAFS_HM_G_00037681	CANX	Calnexin
CAFS_HM_G_00053283	PCDH17	Protocadherin-17
CAFS_HM_G_00014737	SLC25A19	Mitochondrial thiamine pyrophosphate carrier
CAFS_HM_G_00082082	ADCY2	Adenylate cyclase type 2
CAFS_HM_G_00067324	SDF2L1	Stromal cell-derived factor 2-like protein 1
CAFS_HM_G_00033599	Rnaseh1	Ribonuclease H1
CAFS_HM_G_00025415	HSP90B1	Endoplasmin
CAFS_HM_G_00031140	NFKBIE	NF-kappa-B inhibitor epsilon
CAFS_HM_G_00025402	UTP20	Small subunit processome component 20 homolog
CAFS_HM_G_00047565	B3gat3	Galactosylgalactosylxylosylprotein 3-beta-glucuronosyltransferase 3
CAFS_HM_G_00009280	Tsen34	tRNA-splicing endonuclease subunit Sen34
CAFS_HM_G_00045655	TP53INP1	Tumor protein p53-inducible nuclear protein 1

## Sheet: 154 genes in "normoxia vs a" on
Table S6. The distribution of differentially expressed genes in venn diagram.
154 genes in "normoxia vs asphyxia" only
Gene	Gene name	Annotation
CAFS_HM_G_00041313	ddit4	DNA damage-inducible transcript 4 protein
CAFS_HM_G_00022363	WDR27	WD repeat-containing protein 27
CAFS_HM_G_00014003	lsm12b	Protein LSM12 homolog B
CAFS_HM_G_00048945	CYP7A1	Cholesterol 7-alpha-monooxygenase
CAFS_HM_G_00042487	heatr1	HEAT repeat-containing protein 1
CAFS_HM_G_00049343	Slc22a5	Solute carrier family 22 member 5
CAFS_HM_G_00086417	Cltc	Clathrin heavy chain 1
CAFS_HM_G_00005301	Btg1	Protein BTG1
CAFS_HM_G_00062254	--	--
CAFS_HM_G_00072734	SNRPB2	U2 small nuclear ribonucleoprotein B''
CAFS_HM_G_00034876	TUBB2C	Tubulin beta-2C chain
CAFS_HM_G_00075921	Sall2	Sal-like protein 2
CAFS_HM_G_00061118	ezh2	Histone-lysine N-methyltransferase EZH2
CAFS_HM_G_00057959	hes4-b	Transcription factor HES-4-B
CAFS_HM_G_00073829	--	--
CAFS_HM_G_00030171	ENDOD1	Endonuclease domain-containing 1 protein
CAFS_HM_G_00069498	--	--
CAFS_HM_G_00037633	--	Zinc-binding protein A33
CAFS_HM_G_00017487	SMARCC2	SWI/SNF complex subunit SMARCC2
CAFS_HM_G_00082717	ctps	CTP synthase 1
CAFS_HM_G_00022531	--	--
CAFS_HM_G_00034904	--	--
CAFS_HM_G_00064408	Cdkn1b	Cyclin-dependent kinase inhibitor 1B
CAFS_HM_G_00026504	Efcab4b	EF-hand calcium-binding domain-containing protein 4B
CAFS_HM_G_00015390	Dusp8	Dual specificity protein phosphatase 8
CAFS_HM_G_00016717	TUBA1A	Tubulin alpha-1A chain
CAFS_HM_G_00017817	Ctsz	Cathepsin Z
CAFS_HM_G_00026970	TMEM209	Transmembrane protein 209
CAFS_HM_G_00019937	ZNFX1	NFX1-type zinc finger-containing protein 1
CAFS_HM_G_00014771	SCO1	Protein SCO1 homolog, mitochondrial
CAFS_HM_G_00009889	NUTF2	Nuclear transport factor 2
CAFS_HM_G_00058563	Pkp1	Plakophilin-1
CAFS_HM_G_00002583	ZC3H7B	Zinc finger CCCH domain-containing protein 7B
CAFS_HM_G_00067392	--	--
CAFS_HM_G_00029608	gja4	Gap junction alpha-4 protein
CAFS_HM_G_00084779	MCL1	Induced myeloid leukemia cell differentiation protein Mcl-1 homolog
CAFS_HM_G_00067034	PLA2G4C	Cytosolic phospholipase A2 gamma
CAFS_HM_G_00008395	SCAMP4	Secretory carrier-associated membrane protein 4
CAFS_HM_G_00059472	SKIL	Ski-like protein
CAFS_HM_G_00009450	SLC30A1	Zinc transporter 1
CAFS_HM_G_00079111	DACH1	Dachshund homolog 1
CAFS_HM_G_00083208	BTG3	Protein BTG3
CAFS_HM_G_00058567	SMPD2	Sphingomyelin phosphodiesterase 2
CAFS_HM_G_00083378	--	--
CAFS_HM_G_00052251	NUDT2	Bis(5'-nucleosyl)-tetraphosphatase [asymmetrical]
CAFS_HM_G_00020643	mycl1a	Protein L-Myc-1a
CAFS_HM_G_00077736	Mrc1	Macrophage mannose receptor 1
CAFS_HM_G_00069486	CSTB	Cystatin-B
CAFS_HM_G_00008893	BTG1	Protein BTG1
CAFS_HM_G_00053296	Ier2	Immediate early response gene 2 protein
CAFS_HM_G_00077951	IFI44	Interferon-induced protein 44
CAFS_HM_G_00055799	B3GALT6	Beta-1,3-galactosyltransferase 6
CAFS_HM_G_00091243	cabc1	Chaperone activity of bc1 complex-like, mitochondrial
CAFS_HM_G_00087292	lrfn1	Leucine-rich repeat and fibronectin type III domain-containing protein 1
CAFS_HM_G_00060635	--	--
CAFS_HM_G_00005066	--	--
CAFS_HM_G_00031117	Hlx	H2.0-like homeobox protein
CAFS_HM_G_00057421	--	--
CAFS_HM_G_00069221	Tbx3	T-box transcription factor TBX3
CAFS_HM_G_00027056	LMF2	Lipase maturation factor 2
CAFS_HM_G_00078549	--	--
CAFS_HM_G_00037009	Ccrn4l	Nocturnin
CAFS_HM_G_00091480	--	--
CAFS_HM_G_00062085	Trpm1	Transient receptor potential cation channel subfamily M member 1
CAFS_HM_G_00019243	hes1-a	Transcription factor HES-1-A
CAFS_HM_G_00037623	DUSP1	Dual specificity protein phosphatase 1
CAFS_HM_G_00052989	PDE12	2',5'-phosphodiesterase 12
CAFS_HM_G_00030351	TCF19	Transcription factor 19
CAFS_HM_G_00008560	RABGAP1L	Rab GTPase-activating protein 1-like
CAFS_HM_G_00040358	cytsaa	Cytospin-A-A
CAFS_HM_G_00060870	DIP2C	Disco-interacting protein 2 homolog C
CAFS_HM_G_00084469	gbp	GSK-3-binding protein
CAFS_HM_G_00067112	Hbegf	Proheparin-binding EGF-like growth factor
CAFS_HM_G_00071769	Fbxw7	F-box/WD repeat-containing protein 7
CAFS_HM_G_00010364	RELT	Tumor necrosis factor receptor superfamily member 19L
CAFS_HM_G_00000742	--	Nuclear factor 7, brain
CAFS_HM_G_00046773	ccnd1	G1/S-specific cyclin-D1
CAFS_HM_G_00045318	ARL2	ADP-ribosylation factor-like protein 2
CAFS_HM_G_00083801	STX7	Syntaxin-7
CAFS_HM_G_00039384	tcf7l1b	Transcription factor 7-like 1-B
CAFS_HM_G_00082133	Trim71	Tripartite motif-containing protein 71
CAFS_HM_G_00031855	Klf11	Krueppel-like factor 11
CAFS_HM_G_00062141	IQUB	IQ and ubiquitin-like domain-containing protein
CAFS_HM_G_00085138	Dyrk1a	Dual specificity tyrosine-phosphorylation-regulated kinase 1A
CAFS_HM_G_00049804	CNOT6	CCR4-NOT transcription complex subunit 6
CAFS_HM_G_00018509	RAPGEF4	Rap guanine nucleotide exchange factor 4
CAFS_HM_G_00018504	--	--
CAFS_HM_G_00084791	CTSK	Cathepsin K
CAFS_HM_G_00045979	Nlgn2	Neuroligin-2
CAFS_HM_G_00046658	Acsf3	Acyl-CoA synthetase family member 3, mitochondrial
CAFS_HM_G_00085682	Tmem149	Transmembrane protein 149
CAFS_HM_G_00058411	nr4a1	Nuclear receptor subfamily 4 group A member 1
CAFS_HM_G_00082397	--	--
CAFS_HM_G_00063572	KIAA1033	WASH complex subunit 7
CAFS_HM_G_00030997	Lgals3	Galectin-3
CAFS_HM_G_00007435	Fgf13	Fibroblast growth factor 13
CAFS_HM_G_00058288	slc25a33	Solute carrier family 25 member 33
CAFS_HM_G_00024296	snd1	Staphylococcal nuclease domain-containing protein 1
CAFS_HM_G_00040355	Adora2a	Adenosine receptor A2a
CAFS_HM_G_00066520	AATF	Protein AATF
CAFS_HM_G_00068109	Cmklr1	Chemokine-like receptor 1
CAFS_HM_G_00075340	lyrm4	LYR motif-containing protein 4
CAFS_HM_G_00086375	Clca4	Calcium-activated chloride channel regulator 4
CAFS_HM_G_00074470	CREM	cAMP-responsive element modulator
CAFS_HM_G_00042734	Trpm4	Transient receptor potential cation channel subfamily M member 4
CAFS_HM_G_00085393	--	--
CAFS_HM_G_00087870	fam55c	Protein FAM55C
CAFS_HM_G_00050398	SELE	E-selectin
CAFS_HM_G_00069168	USP39	U4/U6.U5 tri-snRNP-associated protein 2
CAFS_HM_G_00040188	gpd1	Glycerol-3-phosphate dehydrogenase [NAD+], cytoplasmic
CAFS_HM_G_00010723	Prx	Periaxin
CAFS_HM_G_00011903	FKBP4	Peptidyl-prolyl cis-trans isomerase FKBP4
CAFS_HM_G_00053110	ETNK1	Ethanolamine kinase 1
CAFS_HM_G_00027506	PDIA3	Protein disulfide-isomerase A3
CAFS_HM_G_00020445	PYROXD2	Pyridine nucleotide-disulfide oxidoreductase domain-containing protein 2
CAFS_HM_G_00084848	--	--
CAFS_HM_G_00020234	QKI	Protein quaking
CAFS_HM_G_00056903	Dido1	Death-inducer obliterator 1
CAFS_HM_G_00048534	MTA2	Metastasis-associated protein MTA2
CAFS_HM_G_00037797	EDEM3	ER degradation-enhancing alpha-mannosidase-like 3
CAFS_HM_G_00054214	SLC35E1	Solute carrier family 35 member E1
CAFS_HM_G_00086510	ULK2	Serine/threonine-protein kinase ULK2
CAFS_HM_G_00053732	CISH	Cytokine-inducible SH2-containing protein
CAFS_HM_G_00035631	Ints5	Integrator complex subunit 5
CAFS_HM_G_00035996	Mospd1	Motile sperm domain-containing protein 1
CAFS_HM_G_00031831	rnf144ab	Probable E3 ubiquitin-protein ligase RNF144A-B
CAFS_HM_G_00089733	Klhdc1	Kelch domain-containing protein 1
CAFS_HM_G_00069016	KNTC1	Kinetochore-associated protein 1
CAFS_HM_G_00040266	IQSEC2	IQ motif and SEC7 domain-containing protein 2
CAFS_HM_G_00041358	CPXM2	Inactive carboxypeptidase-like protein X2
CAFS_HM_G_00011872	DNAJA2	DnaJ homolog subfamily A member 2
CAFS_HM_G_00073889	jmy	Junction-mediating and -regulatory protein
CAFS_HM_G_00087889	ARFIP2	Arfaptin-2
CAFS_HM_G_00044187	zgc:153595	Uncharacterized protein C16orf52 homolog
CAFS_HM_G_00004776	VEZF1	Vascular endothelial zinc finger 1
CAFS_HM_G_00076298	--	--
CAFS_HM_G_00085522	UBE2E2	Ubiquitin-conjugating enzyme E2 E2
CAFS_HM_G_00027871	Nfyc	Nuclear transcription factor Y subunit gamma
CAFS_HM_G_00038871	GPR61	Probable G-protein coupled receptor 61
CAFS_HM_G_00022136	Prr18	Proline-rich protein 18
CAFS_HM_G_00086268	FREM2	FRAS1-related extracellular matrix protein 2
CAFS_HM_G_00072948	RAB33B	Ras-related protein Rab-33B
CAFS_HM_G_00065057	SH3GLB2	Endophilin-B2
CAFS_HM_G_00080849	stxbp5l	Syntaxin-binding protein 5-like
CAFS_HM_G_00084605	paqr7b	Membrane progestin receptor alpha-B
CAFS_HM_G_00010218	Efcab4b	EF-hand calcium-binding domain-containing protein 4B
CAFS_HM_G_00046030	RNF183	RING finger protein 183
CAFS_HM_G_00032565	JUN	Transcription factor AP-1
CAFS_HM_G_00046220	vangl2	Vang-like protein 2
CAFS_HM_G_00058845	SLA2	Src-like-adapter 2
CAFS_HM_G_00078175	IGFBP1	Insulin-like growth factor-binding protein 1
CAFS_HM_G_00057653	TUBA1C	Tubulin alpha-1C chain
CAFS_HM_G_00064214	PTPN9	Tyrosine-protein phosphatase non-receptor type 9
CAFS_HM_G_00068791	ZMYND19	Zinc finger MYND domain-containing protein 19

## Sheet: 10 overlap genes between "normo
Table S6. The distribution of differentially expressed genes in venn diagram.
10 overlap genes between "normoxia vs hypoxia" and "normoxia vs semi-asphyxia"
Gene	Gene name	Annotation
CAFS_HM_G_00084241	FDPS	Farnesyl pyrophosphate synthase
CAFS_HM_G_00044648	HTR5A	5-hydroxytryptamine receptor 5A
CAFS_HM_G_00031810	Acat2	Acetyl-CoA acetyltransferase, cytosolic
CAFS_HM_G_00069562	ankrd37	Ankyrin repeat domain-containing protein 37
CAFS_HM_G_00083374	SQLE	Squalene monooxygenase
CAFS_HM_G_00028216	CYP51A1	Lanosterol 14-alpha demethylase
CAFS_HM_G_00064488	--	--
CAFS_HM_G_00003893	VLDLR	Very low-density lipoprotein receptor
CAFS_HM_G_00004943	COX5B	Cytochrome c oxidase subunit 5B, mitochondrial
CAFS_HM_G_00042022	USP54	Inactive ubiquitin carboxyl-terminal hydrolase 54

## Sheet: 14 overlap genes between "normo
Table S6. The distribution of differentially expressed genes in venn diagram.
14 overlap genes between "normoxia vs hypoxia" and "normoxia vs asphyxia"
Gene	Gene name	Annotation
CAFS_HM_G_00010129	btbd11b	Ankyrin repeat and BTB/POZ domain-containing protein BTBD11-B
CAFS_HM_G_00046193	--	Nuclear factor 7, ovary
CAFS_HM_G_00012360	--	--
CAFS_HM_G_00019373	PFKFB4	6-phosphofructo-2-kinase/fructose-2,6-biphosphatase 4
CAFS_HM_G_00007262	TLX3	T-cell leukemia homeobox protein 3
CAFS_HM_G_00012437	dhrs7cb	Dehydrogenase/reductase SDR family member 7C-B
CAFS_HM_G_00000483	junb	Transcription factor jun-B
CAFS_HM_G_00060714	Cebpd	CCAAT/enhancer-binding protein delta
CAFS_HM_G_00083283	S100A1	Protein S100-A1
CAFS_HM_G_00040278	--	--
CAFS_HM_G_00052464	CCNG2	Cyclin-G2
CAFS_HM_G_00048879	PPP1R15A	Protein phosphatase 1 regulatory subunit 15A
CAFS_HM_G_00051715	Slc3a2	4F2 cell-surface antigen heavy chain
CAFS_HM_G_00049415	CAMK2A	Calcium/calmodulin-dependent protein kinase type II subunit alpha

## Sheet: 89 overlap genes between "normo
Table S6. The distribution of differentially expressed genes in venn diagram.
89 overlap genes between "normoxia vs semi-asphyxia" and "normoxia vs asphyxia"
Gene	Gene name	Annotation
CAFS_HM_G_00086274	C4b	Complement C4-B
CAFS_HM_G_00003377	PITPNB	Phosphatidylinositol transfer protein beta isoform
CAFS_HM_G_00013790	ypel3	Proteim yippee-like 3
CAFS_HM_G_00019753	Raly	RNA-binding protein Raly
CAFS_HM_G_00068538	ARRDC3	Arrestin domain-containing protein 3
CAFS_HM_G_00024310	Prrt4	Proline-rich transmembrane protein 4
CAFS_HM_G_00081413	Irs2	Insulin receptor substrate 2
CAFS_HM_G_00009784	--	--
CAFS_HM_G_00072981	--	--
CAFS_HM_G_00014424	Timp2	Metalloproteinase inhibitor 2
CAFS_HM_G_00026473	ASB13	Ankyrin repeat and SOCS box protein 13
CAFS_HM_G_00075379	ANGPTL4	Angiopoietin-related protein 4
CAFS_HM_G_00083666	NCOA7	Nuclear receptor coactivator 7
CAFS_HM_G_00011165	SNRPA	U1 small nuclear ribonucleoprotein A
CAFS_HM_G_00019413	Tspo	Translocator protein
CAFS_HM_G_00016010	hmox	Heme oxygenase
CAFS_HM_G_00057533	--	--
CAFS_HM_G_00056186	Nr1d1	Nuclear receptor subfamily 1 group D member 1
CAFS_HM_G_00021438	eif4e	Eukaryotic translation initiation factor 4E
CAFS_HM_G_00035269	PPP3CA	Serine/threonine-protein phosphatase 2B catalytic subunit alpha isoform
CAFS_HM_G_00090012	Egln3	Egl nine homolog 3
CAFS_HM_G_00021136	RAB11FIP2	Rab11 family-interacting protein 2
CAFS_HM_G_00031825	Sox11	Transcription factor SOX-11
CAFS_HM_G_00057629	hoxc4a	Homeobox protein Hox-C4a
CAFS_HM_G_00086877	diablo	Diablo homolog, mitochondrial
CAFS_HM_G_00041786	SLC16A3	Monocarboxylate transporter 4
CAFS_HM_G_00087364	cd276	CD276 antigen homolog
CAFS_HM_G_00062273	kctd15l	BTB/POZ domain-containing protein kctd15-like
CAFS_HM_G_00024363	SOCS2	Suppressor of cytokine signaling 2
CAFS_HM_G_00008219	CSRP2BP	Cysteine-rich protein 2-binding protein
CAFS_HM_G_00044772	SPSB3	SPRY domain-containing SOCS box protein 3
CAFS_HM_G_00079515	--	Tubulin alpha chain
CAFS_HM_G_00029128	Cpsf1	Cleavage and polyadenylation specificity factor subunit 1
CAFS_HM_G_00091545	--	--
CAFS_HM_G_00064754	Znrf3	Zinc/RING finger protein 3
CAFS_HM_G_00074662	--	--
CAFS_HM_G_00060914	TFRC	Transferrin receptor protein 1
CAFS_HM_G_00076628	Klhl24	Kelch-like protein 24
CAFS_HM_G_00056710	Srm	Spermidine synthase
CAFS_HM_G_00036761	WFS1	Wolframin
CAFS_HM_G_00085486	--	--
CAFS_HM_G_00025903	PHF21B	PHD finger protein 21B
CAFS_HM_G_00009949	Bcl2l13	Bcl-2-like protein 13
CAFS_HM_G_00015632	Acly	ATP-citrate synthase
CAFS_HM_G_00066471	mch1	Pro-MCH 1
CAFS_HM_G_00068220	--	--
CAFS_HM_G_00024017	CDKN1A	Cyclin-dependent kinase inhibitor 1
CAFS_HM_G_00073289	Irs2	Insulin receptor substrate 2
CAFS_HM_G_00025535	--	--
CAFS_HM_G_00086674	MNT	Max-binding protein MNT
CAFS_HM_G_00000560	asf1ba	Histone chaperone asf1b-A
CAFS_HM_G_00027253	Adm2	ADM2
CAFS_HM_G_00051138	CCNI	Cyclin-I
CAFS_HM_G_00062443	Smc1b	Structural maintenance of chromosomes protein 1B
CAFS_HM_G_00029878	PRDM1	PR domain zinc finger protein 1
CAFS_HM_G_00088109	Itgae	Integrin alpha-E
CAFS_HM_G_00068134	MAP1B	Microtubule-associated protein 1B
CAFS_HM_G_00025012	xpot	Exportin-T
CAFS_HM_G_00067631	Megf9	Multiple epidermal growth factor-like domains protein 9
CAFS_HM_G_00051134	Hspa4	Heat shock 70 kDa protein 4
CAFS_HM_G_00045842	irs2-a	Insulin receptor substrate 2-A
CAFS_HM_G_00008752	shoc2	Leucine-rich repeat protein SHOC-2
CAFS_HM_G_00017207	Actl6a	Actin-like protein 6A
CAFS_HM_G_00043520	PHKG2	Phosphorylase b kinase gamma catalytic chain, testis/liver isoform
CAFS_HM_G_00076599	PYCARD	Apoptosis-associated speck-like protein containing a CARD
CAFS_HM_G_00030642	CNDP2	Cytosolic non-specific dipeptidase
CAFS_HM_G_00013721	C16orf68	Uncharacterized protein C16orf68
CAFS_HM_G_00014622	Col11a1	Collagen alpha-1(XI) chain
CAFS_HM_G_00030056	TBC1D20	TBC1 domain family member 20
CAFS_HM_G_00037366	Foxo4	Forkhead box protein O4
CAFS_HM_G_00078747	fam46c	Protein FAM46C
CAFS_HM_G_00084535	Snrnp48	U11/U12 small nuclear ribonucleoprotein 48 kDa protein
CAFS_HM_G_00055275	--	Uncharacterized protein C1orf106 homolog
CAFS_HM_G_00010939	HDC	Histidine decarboxylase
CAFS_HM_G_00027479	jarid2b	Protein Jumonji
CAFS_HM_G_00049040	LYVE1	Lymphatic vessel endothelial hyaluronic acid receptor 1
CAFS_HM_G_00064299	Pnpla2	Patatin-like phospholipase domain-containing protein 2
CAFS_HM_G_00057850	Fam110b	Protein FAM110B
CAFS_HM_G_00062274	DNAJB9	DnaJ homolog subfamily B member 9
CAFS_HM_G_00082225	IFFO1	Intermediate filament family orphan 1
CAFS_HM_G_00057185	C20orf177	Uncharacterized protein C20orf177
CAFS_HM_G_00008886	--	--
CAFS_HM_G_00020416	fam82a1	Regulator of microtubule dynamics protein 2
CAFS_HM_G_00036763	--	--
CAFS_HM_G_00003915	ZFAND5	AN1-type zinc finger protein 5
CAFS_HM_G_00081052	SLC5A3	Sodium/myo-inositol cotransporter
CAFS_HM_G_00058897	PPP1R3D	Protein phosphatase 1 regulatory subunit 3D
CAFS_HM_G_00007135	NT5C2	Cytosolic purine 5'-nucleotidase
CAFS_HM_G_00042247	PGP	Phosphoglycolate phosphatase

## Sheet: 42 overlap genes among "normoxi
Table S6. The distribution of differentially expressed genes in venn diagram.
42 overlap genes among "normoxia vs hypoxia", "normoxia vs semi-asphyxia" and "normoxia vs asphyxia"
Gene	Gene name	Annotation
CAFS_HM_G_00002204	PMM1	Phosphomannomutase 1
CAFS_HM_G_00002208	TOB2	Protein Tob2
CAFS_HM_G_00002300	PHOX2B	Paired mesoderm homeobox protein 2B
CAFS_HM_G_00003139	--	--
CAFS_HM_G_00004810	wscd1	WSC domain-containing protein 1
CAFS_HM_G_00009436	KCNJ5	G protein-activated inward rectifier pota
CAFS_HM_G_00011293	rergl	Ras-related and estrogen-regulated growth
CAFS_HM_G_00013817	zgc:73324	Coenzyme Q-binding protein COQ10 homolog,
CAFS_HM_G_00019790	--	--
CAFS_HM_G_00026307	--	--
CAFS_HM_G_00029203	TXNIP	Thioredoxin-interacting protein
CAFS_HM_G_00031558	cited2	Cbp/p300-interacting transactivator 2
CAFS_HM_G_00034312	IGFBP1	Insulin-like growth factor-binding protei
CAFS_HM_G_00035997	--	--
CAFS_HM_G_00036162	emx1	Homeobox protein EMX1
CAFS_HM_G_00036667	lrp2bp	LRP2-binding protein
CAFS_HM_G_00039602	mknk2	MAP kinase-interacting serine/threonine-p
CAFS_HM_G_00040150	slc25a25a	Calcium-binding mitochondrial carrier pro
CAFS_HM_G_00040301	--	--
CAFS_HM_G_00041092	--	Tubulin beta-1 chain
CAFS_HM_G_00042491	ARG1	Arginase-1
CAFS_HM_G_00042960	UMOD	Uromodulin
CAFS_HM_G_00044652	insig1	Insulin-induced gene 1 protein
CAFS_HM_G_00051398	--	--
CAFS_HM_G_00053195	BHLHE40	Class E basic helix-loop-helix protein 40
CAFS_HM_G_00057319	Errfi1	ERBB receptor feedback inhibitor 1
CAFS_HM_G_00058383	sgk1	Serine/threonine-protein kinase Sgk1
CAFS_HM_G_00059115	pxn1	Pentraxin fusion protein
CAFS_HM_G_00062436	Cpa2	Carboxypeptidase A2
CAFS_HM_G_00067443	aacs	Acetoacetyl-CoA synthetase
CAFS_HM_G_00070313	Rnf24	RING finger protein 24
CAFS_HM_G_00073924	--	--
CAFS_HM_G_00074148	FAM38A	Protein FAM38A
CAFS_HM_G_00074514	PTPRN2	Receptor-type tyrosine-protein phosphatas
CAFS_HM_G_00075349	CSRNP1	Cysteine/serine-rich nuclear protein 1
CAFS_HM_G_00079643	SIK2	Serine/threonine-protein kinase SIK2
CAFS_HM_G_00081630	hoxd3a	Homeobox protein Hox-D3a
CAFS_HM_G_00082774	pnrc2	Proline-rich nuclear receptor coactivator
CAFS_HM_G_00086275	C4	Complement C4
CAFS_HM_G_00091378	znf395	Zinc finger protein 395
CAFS_HM_G_00091525	PLEKHG3	Pleckstrin homology domain-containing fam
CAFS_HM_G_00091798	TTBK1	Tau-tubulin kinase 1
