# Supplementary material for: Elucidating the Molecular Network Underpinning Hypoxia Adaptation in the Liver of Silver Carp (Hypophthalmichthys molitrix) via Transcriptome Analysis
Source: Animals (Basel). 2025 Dec 12;15(24):3577. doi: 10.3390/ani15243577 (PMC12729696; doi:10.3390/ani15243577)
Supplement: Supplementary file 1 [file animals-15-03577-s001.zip › Table S7.xlsx]

## Sheet: Sheet1
Table S7. Expression profiles of 42 shared DEGs.
Gene_id	Gene name	normoxia_1	normoxia_2	normoxia_3	hypoxia_1	hypoxia_2	hypoxia_3	semi-asphyxia_1	semi-asphyxia_2	semi-asphyxia_3	asphyxia_1	asphyxia_2	asphyxia_3
CAFS_HM_G_00002204	PMM1	7.86089	22.392	17.7676	43.0501	34.1778	60.5649	38.0367	45.7188	64.589	28.4917	88.0254	61.0322
CAFS_HM_G_00002208	TOB2	5.04003	10.3443	6.92259	17.4893	17.9997	16.169	20.3359	18.1128	24.0298	16.8795	22.7896	26.7787
CAFS_HM_G_00002300	PHOX2B	0	0	0	0	0	0	0	0	0	0	0	0
CAFS_HM_G_00003139	--	0	0	0	0	0	0	0	0	0	0	0	0
CAFS_HM_G_00004810	wscd1	0	0	0	0	0	1.16577	0	0.125078	1.87398	0	0	0
CAFS_HM_G_00009436	KCNJ5	0	0	0	0	0	0	0	0.441128	0	0	0	0
CAFS_HM_G_00011293	rergl	0.431941	0.587701	0.653258	4.06457	1.90015	1.7241	2.33002	2.02831	5.41271	2.13541	4.53971	1.11526
CAFS_HM_G_00013817	zgc:73324	26.3529	93.7017	95.43	260.373	373.763	388.646	111.878	420.649	199.001	289.473	509.12	702.98
CAFS_HM_G_00019790	--	3.55632	3.65016	4.87002	9.21846	11.711	10.3846	8.33087	8.62663	18.0264	11.5295	23.209	19.6084
CAFS_HM_G_00026307	--	5.0114	8.03543	5.34716	20.6987	12.7876	20.8322	19.8596	14.3232	34.1975	18.1931	37.6417	25.2499
CAFS_HM_G_00029203	TXNIP	91.6268	124.933	115.244	405.323	501.696	414.032	452.23	434.704	578.176	621.635	742.109	669.963
CAFS_HM_G_00031558	cited2	0.685737	0.726168	0.45072	3.93243	1.1576	5.93733	3.96059	2.51213	10.4497	4.74616	10.5504	3.00817
CAFS_HM_G_00034312	IGFBP1	32.0605	46.0673	22.5208	393.378	260.993	733.401	464.571	400.239	639.48	284.623	749.406	812.885
CAFS_HM_G_00035997	--	0.658365	0.411779	0.245873	1.42984	2.15132	1.2822	1.85099	0.761116	2.7722	1.40778	3.44808	3.84723
CAFS_HM_G_00036162	emx1	0	0	0.079663	0	0	0	0	0	0	0	0	0
CAFS_HM_G_00036667	lrp2bp	0.0940234	8.58116	0.201562	0.160241	0.0733837	0	0.0644095	0	0.0593692	0	0	0.126802
CAFS_HM_G_00039602	mknk2	20.7961	19.0659	34.1321	71.5612	35.6696	182.664	71.571	66.051	110.248	90.5486	182.826	74.0471
CAFS_HM_G_00040150	slc25a25a	18.2456	28.696	45.5341	106.053	182.815	97.4262	42.593	159.527	81.0321	135.222	99.9099	232.7
CAFS_HM_G_00040301	--	0.1954	0.310555	0.167226	1.20919	0.802927	2.0629	2.21809	1.57466	2.88705	3.26321	4.20473	1.45596
CAFS_HM_G_00041092	--	9.15851	35.3312	9.41141	5.96317	3.28802	8.66279	5.36381	3.94133	5.30662	2.77675	9.85548	3.27312
CAFS_HM_G_00042491	ARG1	0.268951	0.451369	1.07412	2.79344	1.89239	12.1315	1.01806	3.72717	5.67191	2.51839	9.3954	11.4517
CAFS_HM_G_00042960	UMOD	0.453884	0	0.165717	0	0.0315686	0.0349271	0	0	0	0	0	0
CAFS_HM_G_00044652	insig1	25.8451	38.6623	38.5299	127.647	83.6399	159.597	150.444	208.721	300.014	182.519	298.619	254.324
CAFS_HM_G_00051398	--	0	0	0	0	0	0	0	0	0	0	0	0
CAFS_HM_G_00053195	BHLHE40	45.5234	28.3449	35.7246	80.3195	60.0968	157.409	119.08	104.895	147.187	129.702	197.347	142.418
CAFS_HM_G_00057319	Errfi1	11.3714	23.0211	14.8212	41.908	55.4905	80.3208	41.9508	37.0457	32.9742	38.6669	47.6317	57.5495
CAFS_HM_G_00058383	sgk1	65.1574	40.8709	82.7192	180.741	194.657	399.1	159.869	240.507	183.175	146.362	355.525	333.707
CAFS_HM_G_00059115	pxn1	0.384688	0.399842	0.351426	0.217242	0.199055	0	0	0	0.633214	0	0	0
CAFS_HM_G_00062436	Cpa2	0.162854	0.0344581	0	0	0.152677	4.33933	4.96686	0	6.48425	1.63071	11.9875	0.704853
CAFS_HM_G_00067443	aacs	12.1874	10.423	7.84139	2.84261	5.43034	2.50271	3.35306	5.16515	2.84851	6.82341	2.22455	2.47628
CAFS_HM_G_00070313	Rnf24	3.06317	2.12109	3.09996	4.86936	8.85583	5.64476	7.91472	7.46512	16.4712	2.95477	11.1929	5.98559
CAFS_HM_G_00073924	--	0.358658	0	16.1288	0	0.0932273	0.0695588	0.245103	0.202071	0	0.0904871	0.535599	0.241228
CAFS_HM_G_00074148	FAM38A	0.82223	0	0.00962172	0	0	0	0	0	0	0	0	0
CAFS_HM_G_00074514	PTPRN2	0.0351391	0.0559194	0	0.390107	0.247328	0.568533	0.290474	0.656248	0.93971	0.106757	0.26313	0.357533
CAFS_HM_G_00075349	CSRNP1	2.98796	4.3917	7.72089	15.714	20.7578	25.675	19.8945	20.9727	27.9335	21.3652	50.14	38.2624
CAFS_HM_G_00079643	SIK2	1.21593	1.329	0.743511	2.90466	6.66836	4.00726	4.77065	7.17964	5.30041	9.63443	12.2039	23.2812
CAFS_HM_G_00081630	hoxd3a	0	0	0	0	0	0	0	0	0	0	0	0.029775
CAFS_HM_G_00082774	pnrc2	33.1079	37.3092	28.9165	71.6842	41.9496	135.44	76.1264	73.8198	105.375	95.35	141.036	97.5137
CAFS_HM_G_00086275	C4	4.25356	8.07478	21.3382	362.715	2.33214	180.147	167.332	293.852	128.005	339.697	336.615	6.55164
CAFS_HM_G_00091378	znf395	2.31124	8.70642	5.78671	15.5657	7.85042	35.2518	20.1787	22.8178	51.4806	46.7996	41.1692	20.8556
CAFS_HM_G_00091525	PLEKHG3	6.47643	5.01063	4.48636	9.22554	12.9907	10.409	9.25247	6.37033	15.2071	8.60675	14.5803	11.0682
CAFS_HM_G_00091798	TTBK1	0.429115	0.910891	0.0629518	0	0.0719242	0	0.126741	0.0260258	0.117173	0.162993	0.137735	0.0208006
