# Supplementary material for: Elucidating the Molecular Network Underpinning Hypoxia Adaptation in the Liver of Silver Carp (Hypophthalmichthys molitrix) via Transcriptome Analysis
Source: Animals (Basel). 2025 Dec 12;15(24):3577. doi: 10.3390/ani15243577 (PMC12729696; doi:10.3390/ani15243577)
Supplement: Supplementary file 1 [file animals-15-03577-s001.zip › Table S8.xlsx]

## Sheet: normoxia vs hypoxia
Table S8. GO enrichment analysis of differentially expressed genes.
id	pvalue	per	ratio	class	ID	Descrption	Pvalue	Qvalue	Up	Down	fg_num	bg_num
GO:0016125 sterol metabolic process	2.7392515815327e-06	2.695	0.173	Biological Process	GO:0016125	sterol metabolic process	2.7392515815327e-06	0.00557437696841905	1	8	9	52
GO:0004999 vasoactive intestinal polypeptide receptor activity	1.95739257456997e-05	1.166	0.5	Molecular Function	GO:0004999	vasoactive intestinal polypeptide receptor activity	1.95739257456997e-05	0.00564763634576196	0	4	4	8
GO:0016705 oxidoreductase activity, acting on paired donors, with incorporation or reduction of molecular oxygen	2.36987525469562e-05	4.082	0.088	Molecular Function	GO:0016705	oxidoreductase activity, acting on paired donors, with incorporation or reduction of molecular oxygen	2.36987525469562e-05	0.00564763634576196	7	7	14	159
GO:0016491 oxidoreductase activity	2.46621674487422e-05	10.496	0.049	Molecular Function	GO:0016491	oxidoreductase activity	2.46621674487422e-05	0.00564763634576196	21	15	36	734
GO:0016126 sterol biosynthetic process	7.080324436582e-06	2.096	0.219	Biological Process	GO:0016126	sterol biosynthetic process	7.080324436582e-06	0.00720423011422219	0	7	7	32
GO:0055114 oxidation-reduction process	1.08496847209212e-05	11.377	0.049	Biological Process	GO:0055114	oxidation-reduction process	1.08496847209212e-05	0.00735970280235822	22	16	38	774
GO:0033993 response to lipid	3.31874657852817e-05	4.79	0.076	Biological Process	GO:0033993	response to lipid	3.31874657852817e-05	0.0135453202376644	11	5	16	210
GO:0008202 steroid metabolic process	3.32808851048266e-05	2.994	0.115	Biological Process	GO:0008202	steroid metabolic process	3.32808851048266e-05	0.0135453202376644	1	9	10	87
GO:0004866 endopeptidase inhibitor activity	0.000105807149367249	3.207	0.093	Molecular Function	GO:0004866	endopeptidase inhibitor activity	0.000105807149367249	0.018172377903825	7	4	11	118
GO:0061135 endopeptidase regulator activity	0.000165015914535393	3.207	0.089	Molecular Function	GO:0061135	endopeptidase regulator activity	0.000165015914535393	0.0209153549928305	7	4	11	124
GO:0005506 iron ion binding	0.000224132555916688	3.499	0.08	Molecular Function	GO:0005506	iron ion binding	0.000224132555916688	0.0209153549928305	7	5	12	150
GO:0030414 peptidase inhibitor activity	0.000250265188347301	3.207	0.085	Molecular Function	GO:0030414	peptidase inhibitor activity	0.000250265188347301	0.0209153549928305	7	4	11	130
GO:0004129 cytochrome-c oxidase activity	0.000334889235693064	1.166	0.267	Molecular Function	GO:0004129	cytochrome-c oxidase activity	0.000334889235693064	0.0209153549928305	3	1	4	15
GO:0015002 heme-copper terminal oxidase activity	0.000334889235693064	1.166	0.267	Molecular Function	GO:0015002	heme-copper terminal oxidase activity	0.000334889235693064	0.0209153549928305	3	1	4	15
GO:0016675 oxidoreductase activity, acting on a heme group of donors	0.000334889235693064	1.166	0.267	Molecular Function	GO:0016675	oxidoreductase activity, acting on a heme group of donors	0.000334889235693064	0.0209153549928305	3	1	4	15
GO:0016676 oxidoreductase activity, acting on a heme group of donors, oxygen as acceptor	0.000334889235693064	1.166	0.267	Molecular Function	GO:0016676	oxidoreductase activity, acting on a heme group of donors, oxygen as acceptor	0.000334889235693064	0.0209153549928305	3	1	4	15
GO:0031418 L-ascorbic acid binding	0.000522742730706789	1.458	0.172	Molecular Function	GO:0031418	L-ascorbic acid binding	0.000522742730706789	0.0299270213329637	4	1	5	29
GO:0061134 peptidase regulator activity	0.000567429617978392	3.207	0.077	Molecular Function	GO:0061134	peptidase regulator activity	0.000567429617978392	0.0299864728885504	7	4	11	143
GO:0031406 carboxylic acid binding	0.000679318083553955	2.332	0.098	Molecular Function	GO:0031406	carboxylic acid binding	0.000679318083553955	0.0311127682267711	6	2	8	82
GO:0043177 organic acid binding	0.000679318083553955	2.332	0.098	Molecular Function	GO:0043177	organic acid binding	0.000679318083553955	0.0311127682267711	6	2	8	82
GO:0010951 negative regulation of endopeptidase activity	0.000118312618294023	2.695	0.11	Biological Process	GO:0010951	negative regulation of endopeptidase activity	0.000118312618294023	0.0374170391029865	7	2	9	82
GO:0046165 alcohol biosynthetic process	0.000128707259813713	2.096	0.143	Biological Process	GO:0046165	alcohol biosynthetic process	0.000128707259813713	0.0374170391029865	0	7	7	49
GO:0001071 nucleic acid binding transcription factor activity	0.00154169420365907	9.038	0.042	Molecular Function	GO:0001071	nucleic acid binding transcription factor activity	0.00154169420365907	0.0622373413851683	17	14	31	746
GO:0003700 transcription factor activity, sequence-specific DNA binding	0.00154169420365907	9.038	0.042	Molecular Function	GO:0003700	transcription factor activity, sequence-specific DNA binding	0.00154169420365907	0.0622373413851683	17	14	31	746
GO:0004459 L-lactate dehydrogenase activity	0.00163067270004808	0.583	0.667	Molecular Function	GO:0004459	L-lactate dehydrogenase activity	0.00163067270004808	0.0622373413851683	2	0	2	3
GO:0010466 negative regulation of peptidase activity	0.000286248163331324	2.695	0.098	Biological Process	GO:0010466	negative regulation of peptidase activity	0.000286248163331324	0.0686816216966223	7	2	9	92
GO:0052548 regulation of endopeptidase activity	0.00032560324883185	2.994	0.088	Biological Process	GO:0052548	regulation of endopeptidase activity	0.00032560324883185	0.0686816216966223	8	2	10	114
GO:0006694 steroid biosynthetic process	0.000337892659161686	2.096	0.123	Biological Process	GO:0006694	steroid biosynthetic process	0.000337892659161686	0.0686816216966223	0	7	7	57
GO:0032496 response to lipopolysaccharide	0.000508463298415868	1.796	0.136	Biological Process	GO:0032496	response to lipopolysaccharide	0.000508463298415868	0.0686816216966223	5	1	6	44
GO:0042776 mitochondrial ATP synthesis coupled proton transport	0.000540002922430445	0.599	1	Biological Process	GO:0042776	mitochondrial ATP synthesis coupled proton transport	0.000540002922430445	0.0686816216966223	1	1	2	2
GO:0070232 regulation of T cell apoptotic process	0.000540002922430445	0.599	1	Biological Process	GO:0070232	regulation of T cell apoptotic process	0.000540002922430445	0.0686816216966223	2	0	2	2
GO:0070233 negative regulation of T cell apoptotic process	0.000540002922430445	0.599	1	Biological Process	GO:0070233	negative regulation of T cell apoptotic process	0.000540002922430445	0.0686816216966223	2	0	2	2
GO:0070235 regulation of activation-induced cell death of T cells	0.000540002922430445	0.599	1	Biological Process	GO:0070235	regulation of activation-induced cell death of T cells	0.000540002922430445	0.0686816216966223	2	0	2	2
GO:0070236 negative regulation of activation-induced cell death of T cells	0.000540002922430445	0.599	1	Biological Process	GO:0070236	negative regulation of activation-induced cell death of T cells	0.000540002922430445	0.0686816216966223	2	0	2	2
GO:0008146 sulfotransferase activity	0.00220386657129946	2.041	0.091	Molecular Function	GO:0008146	sulfotransferase activity	0.00220386657129946	0.0757667323440594	6	1	7	77
GO:0004181 metallocarboxypeptidase activity	0.00220572728803666	1.166	0.167	Molecular Function	GO:0004181	metallocarboxypeptidase activity	0.00220572728803666	0.0757667323440594	3	1	4	24
GO:0052547 regulation of peptidase activity	0.000677854719975719	2.994	0.08	Biological Process	GO:0052547	regulation of peptidase activity	0.000677854719975719	0.079233396577316	8	2	10	125
GO:1901617 organic hydroxy compound biosynthetic process	0.000759254514998354	2.096	0.108	Biological Process	GO:1901617	organic hydroxy compound biosynthetic process	0.000759254514998354	0.079233396577316	0	7	7	65
GO:0051346 negative regulation of hydrolase activity	0.000814747541389909	2.695	0.085	Biological Process	GO:0051346	negative regulation of hydrolase activity	0.000814747541389909	0.079233396577316	7	2	9	106
GO:0071383 cellular response to steroid hormone stimulus	0.000815508710735715	2.994	0.078	Biological Process	GO:0071383	cellular response to steroid hormone stimulus	0.000815508710735715	0.079233396577316	6	4	10	128
GO:0002237 response to molecule of bacterial origin	0.000817641930281886	1.796	0.125	Biological Process	GO:0002237	response to molecule of bacterial origin	0.000817641930281886	0.079233396577316	5	1	6	48
GO:0006123 mitochondrial electron transport, cytochrome c to oxygen	0.000945396598203297	0.898	0.333	Biological Process	GO:0006123	mitochondrial electron transport, cytochrome c to oxygen	0.000945396598203297	0.0831185625793765	2	1	3	9
GO:0002682 regulation of immune system process	0.00109488812899402	4.192	0.06	Biological Process	GO:0002682	regulation of immune system process	0.00109488812899402	0.0831185625793765	11	3	14	232
GO:0009725 response to hormone	0.00115938682164961	4.491	0.058	Biological Process	GO:0009725	response to hormone	0.00115938682164961	0.0831185625793765	11	4	15	260
GO:0045861 negative regulation of proteolysis	0.00120750888037641	2.695	0.08	Biological Process	GO:0045861	negative regulation of proteolysis	0.00120750888037641	0.0831185625793765	7	2	9	112
GO:0050926 regulation of positive chemotaxis	0.00132735909305622	0.898	0.3	Biological Process	GO:0050926	regulation of positive chemotaxis	0.00132735909305622	0.0831185625793765	3	0	3	10
GO:0050927 positive regulation of positive chemotaxis	0.00132735909305622	0.898	0.3	Biological Process	GO:0050927	positive regulation of positive chemotaxis	0.00132735909305622	0.0831185625793765	3	0	3	10
GO:0050930 induction of positive chemotaxis	0.00132735909305622	0.898	0.3	Biological Process	GO:0050930	induction of positive chemotaxis	0.00132735909305622	0.0831185625793765	3	0	3	10
GO:0008203 cholesterol metabolic process	0.0013804587006919	1.497	0.139	Biological Process	GO:0008203	cholesterol metabolic process	0.0013804587006919	0.0831185625793765	1	4	5	36
GO:1902652 secondary alcohol metabolic process	0.0013804587006919	1.497	0.139	Biological Process	GO:1902652	secondary alcohol metabolic process	0.0013804587006919	0.0831185625793765	1	4	5	36
GO:0043086 negative regulation of catalytic activity	0.00141347484804789	3.892	0.061	Biological Process	GO:0043086	negative regulation of catalytic activity	0.00141347484804789	0.0831185625793765	10	3	13	212
GO:0008354 germ cell migration	0.00151234123436905	1.198	0.182	Biological Process	GO:0008354	germ cell migration	0.00151234123436905	0.0831185625793765	2	2	4	22
GO:0044092 negative regulation of molecular function	0.00157150670046008	4.192	0.058	Biological Process	GO:0044092	negative regulation of molecular function	0.00157150670046008	0.0831185625793765	10	4	14	241
GO:0006924 activation-induced cell death of T cells	0.00159502187248341	0.599	0.667	Biological Process	GO:0006924	activation-induced cell death of T cells	0.00159502187248341	0.0831185625793765	2	0	2	3
GO:0070229 negative regulation of lymphocyte apoptotic process	0.00159502187248341	0.599	0.667	Biological Process	GO:0070229	negative regulation of lymphocyte apoptotic process	0.00159502187248341	0.0831185625793765	2	0	2	3
GO:0070231 T cell apoptotic process	0.00159502187248341	0.599	0.667	Biological Process	GO:0070231	T cell apoptotic process	0.00159502187248341	0.0831185625793765	2	0	2	3
GO:2000107 negative regulation of leukocyte apoptotic process	0.00159502187248341	0.599	0.667	Biological Process	GO:2000107	negative regulation of leukocyte apoptotic process	0.00159502187248341	0.0831185625793765	2	0	2	3
GO:1901615 organic hydroxy compound metabolic process	0.00159672634488096	3.293	0.067	Biological Process	GO:1901615	organic hydroxy compound metabolic process	0.00159672634488096	0.0831185625793765	1	10	11	164
GO:0048545 response to steroid hormone	0.00161527183166923	2.994	0.071	Biological Process	GO:0048545	response to steroid hormone	0.00161527183166923	0.0831185625793765	6	4	10	140
GO:0044283 small molecule biosynthetic process	0.00163378009984032	4.192	0.058	Biological Process	GO:0044283	small molecule biosynthetic process	0.00163378009984032	0.0831185625793765	4	10	14	242
GO:0050918 positive chemotaxis	0.00179379303840766	0.898	0.273	Biological Process	GO:0050918	positive chemotaxis	0.00179379303840766	0.0870931470402512	3	0	3	11
GO:0072376 protein activation cascade	0.00179749984063418	1.198	0.174	Biological Process	GO:0072376	protein activation cascade	0.00179749984063418	0.0870931470402512	4	0	4	23
GO:0048029 monosaccharide binding	0.0029173960066315	1.458	0.119	Molecular Function	GO:0048029	monosaccharide binding	0.0029173960066315	0.0954405265026591	4	1	5	42
GO:0043027 cysteine-type endopeptidase inhibitor activity involved in apoptotic process	0.0030999003853326	0.875	0.231	Molecular Function	GO:0043027	cysteine-type endopeptidase inhibitor activity involved in apoptotic process	0.0030999003853326	0.0958983685982047	0	3	3	13
GO:0004457 lactate dehydrogenase activity	0.00321057129222519	0.583	0.5	Molecular Function	GO:0004457	lactate dehydrogenase activity	0.00321057129222519	0.0958983685982047	2	0	2	4
GO:0005751 mitochondrial respiratory chain complex IV	0.000786307417687928	0.968	0.333	Cellular Component	GO:0005751	mitochondrial respiratory chain complex IV	0.000786307417687928	0.0998610420463668	2	1	3	9
GO:0045277 respiratory chain complex IV	0.000786307417687928	0.968	0.333	Cellular Component	GO:0045277	respiratory chain complex IV	0.000786307417687928	0.0998610420463668	2	1	3	9
GO:0019842 vitamin binding	0.00357495077787162	1.749	0.095	Molecular Function	GO:0019842	vitamin binding	0.00357495077787162	0.102332966016575	5	1	6	63
GO:0016709 oxidoreductase activity, acting on paired donors, with incorporation or reduction of molecular oxygen, NAD(P)H as one donor, and incorporation of one atom of oxygen	0.00394743656054574	1.166	0.143	Molecular Function	GO:0016709	oxidoreductase activity, acting on paired donors, with incorporation or reduction of molecular oxygen, NAD(P)H as one donor, and incorporation of one atom of oxygen	0.00394743656054574	0.108475556683797	0	4	4	28
GO:0006066 alcohol metabolic process	0.00231641403949647	2.695	0.073	Biological Process	GO:0006066	alcohol metabolic process	0.00231641403949647	0.109625641171519	1	8	9	123
GO:0032870 cellular response to hormone stimulus	0.00258676975668399	3.892	0.057	Biological Process	GO:0032870	cellular response to hormone stimulus	0.00258676975668399	0.11836669997341	9	4	13	227
GO:0048872 homeostasis of number of cells	0.00272858595541099	2.695	0.071	Biological Process	GO:0048872	homeostasis of number of cells	0.00272858595541099	0.11836669997341	7	2	9	126
GO:0002683 negative regulation of immune system process	0.00278026471333076	1.497	0.119	Biological Process	GO:0002683	negative regulation of immune system process	0.00278026471333076	0.11836669997341	4	1	5	42
GO:0071396 cellular response to lipid	0.00295860328475273	2.994	0.066	Biological Process	GO:0071396	cellular response to lipid	0.00295860328475273	0.11836669997341	6	4	10	152
GO:0006695 cholesterol biosynthetic process	0.00300360835254314	0.898	0.231	Biological Process	GO:0006695	cholesterol biosynthetic process	0.00300360835254314	0.11836669997341	0	3	3	13
GO:0048009 insulin-like growth factor receptor signaling pathway	0.00300360835254314	0.898	0.231	Biological Process	GO:0048009	insulin-like growth factor receptor signaling pathway	0.00300360835254314	0.11836669997341	1	2	3	13
GO:1902653 secondary alcohol biosynthetic process	0.00300360835254314	0.898	0.231	Biological Process	GO:1902653	secondary alcohol biosynthetic process	0.00300360835254314	0.11836669997341	0	3	3	13
GO:0048785 hatching gland development	0.00314093454474896	0.599	0.5	Biological Process	GO:0048785	hatching gland development	0.00314093454474896	0.11836669997341	2	0	2	4
GO:0061304 retinal blood vessel morphogenesis	0.00314093454474896	0.599	0.5	Biological Process	GO:0061304	retinal blood vessel morphogenesis	0.00314093454474896	0.11836669997341	1	1	2	4
GO:0070228 regulation of lymphocyte apoptotic process	0.00314093454474896	0.599	0.5	Biological Process	GO:0070228	regulation of lymphocyte apoptotic process	0.00314093454474896	0.11836669997341	2	0	2	4
GO:2000106 regulation of leukocyte apoptotic process	0.00314093454474896	0.599	0.5	Biological Process	GO:2000106	regulation of leukocyte apoptotic process	0.00314093454474896	0.11836669997341	2	0	2	4
GO:0071391 cellular response to estrogen stimulus	0.00331131802658458	1.198	0.148	Biological Process	GO:0071391	cellular response to estrogen stimulus	0.00331131802658458	0.12251876698363	3	1	4	27
GO:0080090 regulation of primary metabolic process	0.00354760858196519	23.653	0.031	Biological Process	GO:0080090	regulation of primary metabolic process	0.00354760858196519	0.128917561862485	46	33	79	2549
GO:0000188 inactivation of MAPK activity	0.00375739109448771	0.898	0.214	Biological Process	GO:0000188	inactivation of MAPK activity	0.00375739109448771	0.134145453987412	3	0	3	14
GO:0071407 cellular response to organic cyclic compound	0.0039039005227404	2.994	0.063	Biological Process	GO:0071407	cellular response to organic cyclic compound	0.0039039005227404	0.136973061444426	6	4	10	158
GO:0004857 enzyme inhibitor activity	0.0055759953504158	3.499	0.055	Molecular Function	GO:0004857	enzyme inhibitor activity	0.0055759953504158	0.147334954066756	7	5	12	218
GO:0048584 positive regulation of response to stimulus	0.00438607909771797	6.287	0.044	Biological Process	GO:0048584	positive regulation of response to stimulus	0.00438607909771797	0.149692095871981	15	6	21	481
GO:0032269 negative regulation of cellular protein metabolic process	0.00441352616821566	4.192	0.052	Biological Process	GO:0032269	negative regulation of cellular protein metabolic process	0.00441352616821566	0.149692095871981	10	4	14	270
GO:0016782 transferase activity, transferring sulfur-containing groups	0.0059583292883485	2.041	0.076	Molecular Function	GO:0016782	transferase activity, transferring sulfur-containing groups	0.0059583292883485	0.15160637855909	6	1	7	92
GO:0014070 response to organic cyclic compound	0.00475118434669332	3.593	0.056	Biological Process	GO:0014070	response to organic cyclic compound	0.00475118434669332	0.156557006026189	8	4	12	216
GO:0006959 humoral immune response	0.00489558213567047	1.198	0.133	Biological Process	GO:0006959	humoral immune response	0.00489558213567047	0.156557006026189	3	1	4	30
GO:0060255 regulation of macromolecule metabolic process	0.00506880107510969	23.353	0.031	Biological Process	GO:0060255	regulation of macromolecule metabolic process	0.00506880107510969	0.156557006026189	46	32	78	2545
GO:0060416 response to growth hormone	0.00515445670946174	0.599	0.4	Biological Process	GO:0060416	response to growth hormone	0.00515445670946174	0.156557006026189	2	0	2	5
GO:0061299 retina vasculature morphogenesis in camera-type eye	0.00515445670946174	0.599	0.4	Biological Process	GO:0061299	retina vasculature morphogenesis in camera-type eye	0.00515445670946174	0.156557006026189	1	1	2	5
GO:0070227 lymphocyte apoptotic process	0.00515445670946174	0.599	0.4	Biological Process	GO:0070227	lymphocyte apoptotic process	0.00515445670946174	0.156557006026189	2	0	2	5
GO:0071887 leukocyte apoptotic process	0.00515445670946174	0.599	0.4	Biological Process	GO:0071887	leukocyte apoptotic process	0.00515445670946174	0.156557006026189	2	0	2	5
GO:0030246 carbohydrate binding	0.00673743899505899	2.624	0.063	Molecular Function	GO:0030246	carbohydrate binding	0.00673743899505899	0.162852827768387	7	2	9	143
GO:0043028 cysteine-type endopeptidase regulator activity involved in apoptotic process	0.00687442795528854	0.875	0.176	Molecular Function	GO:0043028	cysteine-type endopeptidase regulator activity involved in apoptotic process	0.00687442795528854	0.162852827768387	0	3	3	17
GO:0051248 negative regulation of protein metabolic process	0.00551399373555398	4.192	0.051	Biological Process	GO:0051248	negative regulation of protein metabolic process	0.00551399373555398	0.16501437135077	10	4	14	277
GO:0030218 erythrocyte differentiation	0.00561271839712175	2.096	0.076	Biological Process	GO:0030218	erythrocyte differentiation	0.00561271839712175	0.165534520842649	5	2	7	92
GO:0034101 erythrocyte homeostasis	0.00595178247235421	2.096	0.075	Biological Process	GO:0034101	erythrocyte homeostasis	0.00595178247235421	0.173026819017726	5	2	7	93
GO:0016494 C-X-C chemokine receptor activity	0.00777917226598326	0.583	0.333	Molecular Function	GO:0016494	C-X-C chemokine receptor activity	0.00777917226598326	0.178143044891017	2	0	2	6
GO:0071910 determination of liver left/right asymmetry	0.00666608506354417	0.898	0.176	Biological Process	GO:0071910	determination of liver left/right asymmetry	0.00666608506354417	0.184436809447137	0	3	3	17
GO:0002262 myeloid cell homeostasis	0.00667552406566593	2.096	0.074	Biological Process	GO:0002262	myeloid cell homeostasis	0.00667552406566593	0.184436809447137	5	2	7	95
GO:0006355 regulation of transcription, DNA-templated	0.00681665528752341	16.766	0.032	Biological Process	GO:0006355	regulation of transcription, DNA-templated	0.00681665528752341	0.184436809447137	30	26	56	1736
GO:0031323 regulation of cellular metabolic process	0.00689436396348723	23.353	0.03	Biological Process	GO:0031323	regulation of cellular metabolic process	0.00689436396348723	0.184436809447137	44	34	78	2576
GO:0043405 regulation of MAP kinase activity	0.00699109165143758	1.796	0.082	Biological Process	GO:0043405	regulation of MAP kinase activity	0.00699109165143758	0.184436809447137	4	2	6	73
GO:0002376 immune system process	0.00706039559330837	9.581	0.037	Biological Process	GO:0002376	immune system process	0.00706039559330837	0.184436809447137	23	9	32	871
GO:1903506 regulation of nucleic acid-templated transcription	0.0072225602923296	16.766	0.032	Biological Process	GO:1903506	regulation of nucleic acid-templated transcription	0.0072225602923296	0.184436809447137	30	26	56	1741
GO:2001141 regulation of RNA biosynthetic process	0.00747584718820864	16.766	0.032	Biological Process	GO:2001141	regulation of RNA biosynthetic process	0.00747584718820864	0.184436809447137	30	26	56	1744
GO:0002689 negative regulation of leukocyte chemotaxis	0.00761311645875161	0.599	0.333	Biological Process	GO:0002689	negative regulation of leukocyte chemotaxis	0.00761311645875161	0.184436809447137	2	0	2	6
GO:0021730 trigeminal sensory nucleus development	0.00761311645875161	0.599	0.333	Biological Process	GO:0021730	trigeminal sensory nucleus development	0.00761311645875161	0.184436809447137	2	0	2	6
GO:0043029 T cell homeostasis	0.00761311645875161	0.599	0.333	Biological Process	GO:0043029	T cell homeostasis	0.00761311645875161	0.184436809447137	2	0	2	6
GO:0071623 negative regulation of granulocyte chemotaxis	0.00761311645875161	0.599	0.333	Biological Process	GO:0071623	negative regulation of granulocyte chemotaxis	0.00761311645875161	0.184436809447137	2	0	2	6
GO:0090024 negative regulation of neutrophil chemotaxis	0.00761311645875161	0.599	0.333	Biological Process	GO:0090024	negative regulation of neutrophil chemotaxis	0.00761311645875161	0.184436809447137	2	0	2	6
GO:1902623 negative regulation of neutrophil migration	0.00761311645875161	0.599	0.333	Biological Process	GO:1902623	negative regulation of neutrophil migration	0.00761311645875161	0.184436809447137	2	0	2	6
GO:0070887 cellular response to chemical stimulus	0.00806515937422101	8.982	0.037	Biological Process	GO:0070887	cellular response to chemical stimulus	0.00806515937422101	0.193089403841644	22	8	30	810
GO:0030162 regulation of proteolysis	0.008525137648445	3.593	0.052	Biological Process	GO:0030162	regulation of proteolysis	0.008525137648445	0.19978799157772	10	2	12	233
GO:0043627 response to estrogen	0.00854130479963718	1.198	0.114	Biological Process	GO:0043627	response to estrogen	0.00854130479963718	0.19978799157772	3	1	4	35
GO:0006956 complement activation	0.0091787195108181	0.898	0.158	Biological Process	GO:0006956	complement activation	0.0091787195108181	0.209872968590054	3	0	3	19
GO:0010810 regulation of cell-substrate adhesion	0.0091787195108181	0.898	0.158	Biological Process	GO:0010810	regulation of cell-substrate adhesion	0.0091787195108181	0.209872968590054	2	1	3	19
GO:0030097 hemopoiesis	0.00936769975458581	4.79	0.045	Biological Process	GO:0030097	hemopoiesis	0.00936769975458581	0.211814100006468	9	7	16	356
GO:0016776 phosphotransferase activity, phosphate group as acceptor	0.0107924976522632	1.166	0.108	Molecular Function	GO:0016776	phosphotransferase activity, phosphate group as acceptor	0.0107924976522632	0.213225113015059	0	4	4	37
GO:0004497 monooxygenase activity	0.0108411183135061	2.041	0.068	Molecular Function	GO:0004497	monooxygenase activity	0.0108411183135061	0.213225113015059	2	5	7	103
GO:0071949 FAD binding	0.0109405476205588	0.875	0.15	Molecular Function	GO:0071949	FAD binding	0.0109405476205588	0.213225113015059	1	2	3	20
GO:0004180 carboxypeptidase activity	0.0118435607591744	1.166	0.105	Molecular Function	GO:0004180	carboxypeptidase activity	0.0118435607591744	0.213225113015059	3	1	4	38
GO:0004683 calmodulin-dependent protein kinase activity	0.0129581053263013	1.166	0.103	Molecular Function	GO:0004683	calmodulin-dependent protein kinase activity	0.0129581053263013	0.213225113015059	3	1	4	39
GO:0017095 heparan sulfate 6-O-sulfotransferase activity	0.0129581053263013	1.166	0.103	Molecular Function	GO:0017095	heparan sulfate 6-O-sulfotransferase activity	0.0129581053263013	0.213225113015059	3	1	4	39
GO:0004115 3',5'-cyclic-AMP phosphodiesterase activity	0.0142770818030462	0.875	0.136	Molecular Function	GO:0004115	3',5'-cyclic-AMP phosphodiesterase activity	0.0142770818030462	0.213225113015059	2	1	3	22
GO:0004117 calmodulin-dependent cyclic-nucleotide phosphodiesterase activity	0.0142770818030462	0.875	0.136	Molecular Function	GO:0004117	calmodulin-dependent cyclic-nucleotide phosphodiesterase activity	0.0142770818030462	0.213225113015059	2	1	3	22
GO:0004118 cGMP-stimulated cyclic-nucleotide phosphodiesterase activity	0.0142770818030462	0.875	0.136	Molecular Function	GO:0004118	cGMP-stimulated cyclic-nucleotide phosphodiesterase activity	0.0142770818030462	0.213225113015059	2	1	3	22
GO:0004119 cGMP-inhibited cyclic-nucleotide phosphodiesterase activity	0.0142770818030462	0.875	0.136	Molecular Function	GO:0004119	cGMP-inhibited cyclic-nucleotide phosphodiesterase activity	0.0142770818030462	0.213225113015059	2	1	3	22
GO:0004120 photoreceptor cyclic-nucleotide phosphodiesterase activity	0.0142770818030462	0.875	0.136	Molecular Function	GO:0004120	photoreceptor cyclic-nucleotide phosphodiesterase activity	0.0142770818030462	0.213225113015059	2	1	3	22
GO:0044688 7,8-dihydro-D-neopterin 2',3'-cyclic phosphate phosphodiesterase activity	0.0142770818030462	0.875	0.136	Molecular Function	GO:0044688	7,8-dihydro-D-neopterin 2',3'-cyclic phosphate phosphodiesterase activity	0.0142770818030462	0.213225113015059	2	1	3	22
GO:0052712 inositol phosphosphingolipid phospholipase activity	0.0142770818030462	0.875	0.136	Molecular Function	GO:0052712	inositol phosphosphingolipid phospholipase activity	0.0142770818030462	0.213225113015059	2	1	3	22
GO:0052713 inositol phosphorylceramide phospholipase activity	0.0142770818030462	0.875	0.136	Molecular Function	GO:0052713	inositol phosphorylceramide phospholipase activity	0.0142770818030462	0.213225113015059	2	1	3	22
GO:0052714 mannosyl-inositol phosphorylceramide phospholipase activity	0.0142770818030462	0.875	0.136	Molecular Function	GO:0052714	mannosyl-inositol phosphorylceramide phospholipase activity	0.0142770818030462	0.213225113015059	2	1	3	22
GO:0052715 mannosyl-diinositol phosphorylceramide phospholipase activity	0.0142770818030462	0.875	0.136	Molecular Function	GO:0052715	mannosyl-diinositol phosphorylceramide phospholipase activity	0.0142770818030462	0.213225113015059	2	1	3	22
GO:1901362 organic cyclic compound biosynthetic process	0.00963061277238501	20.659	0.031	Biological Process	GO:1901362	organic cyclic compound biosynthetic process	0.00963061277238501	0.213577914058159	33	36	69	2262
GO:0071310 cellular response to organic substance	0.0102374714916323	7.784	0.038	Biological Process	GO:0071310	cellular response to organic substance	0.0102374714916323	0.213577914058159	19	7	26	687
GO:0048731 system development	0.0102413090267942	26.647	0.029	Biological Process	GO:0048731	system development	0.0102413090267942	0.213577914058159	48	41	89	3051
GO:0072358 cardiovascular system development	0.0103093141555604	9.281	0.036	Biological Process	GO:0072358	cardiovascular system development	0.0103093141555604	0.213577914058159	20	11	31	860
GO:0048519 negative regulation of biological process	0.010336913988456	13.772	0.033	Biological Process	GO:0048519	negative regulation of biological process	0.010336913988456	0.213577914058159	35	11	46	1400
GO:0010033 response to organic substance	0.0104707153396001	9.281	0.036	Biological Process	GO:0010033	response to organic substance	0.0104707153396001	0.213577914058159	23	8	31	861
GO:0072359 circulatory system development	0.0104707153396001	9.281	0.036	Biological Process	GO:0072359	circulatory system development	0.0104707153396001	0.213577914058159	20	11	31	861
GO:0002260 lymphocyte homeostasis	0.0104952291920471	0.599	0.286	Biological Process	GO:0002260	lymphocyte homeostasis	0.0104952291920471	0.213577914058159	2	0	2	7
GO:0002686 negative regulation of leukocyte migration	0.0104952291920471	0.599	0.286	Biological Process	GO:0002686	negative regulation of leukocyte migration	0.0104952291920471	0.213577914058159	2	0	2	7
GO:0051591 response to cAMP	0.0104952291920471	0.599	0.286	Biological Process	GO:0051591	response to cAMP	0.0104952291920471	0.213577914058159	2	0	2	7
GO:0017017 MAP kinase tyrosine/serine/threonine phosphatase activity	0.0161377768559017	0.875	0.13	Molecular Function	GO:0017017	MAP kinase tyrosine/serine/threonine phosphatase activity	0.0161377768559017	0.218464451004243	3	0	3	23
GO:0003707 steroid hormone receptor activity	0.0175420673248408	1.749	0.068	Molecular Function	GO:0003707	steroid hormone receptor activity	0.0175420673248408	0.218464451004243	3	3	6	88
GO:0033549 MAP kinase phosphatase activity	0.018128069651311	0.875	0.125	Molecular Function	GO:0033549	MAP kinase phosphatase activity	0.018128069651311	0.218464451004243	3	0	3	24
GO:0004629 phospholipase C activity	0.0195237247285254	1.166	0.091	Molecular Function	GO:0004629	phospholipase C activity	0.0195237247285254	0.218464451004243	2	2	4	44
GO:0008138 protein tyrosine/serine/threonine phosphatase activity	0.0206114308999139	1.458	0.075	Molecular Function	GO:0008138	protein tyrosine/serine/threonine phosphatase activity	0.0206114308999139	0.218464451004243	3	2	5	67
GO:0043560 insulin receptor substrate binding	0.021929972751497	0.583	0.2	Molecular Function	GO:0043560	insulin receptor substrate binding	0.021929972751497	0.218464451004243	0	2	2	10
GO:0034483 heparan sulfate sulfotransferase activity	0.0226317253967888	1.166	0.087	Molecular Function	GO:0034483	heparan sulfate sulfotransferase activity	0.0226317253967888	0.218464451004243	3	1	4	46
GO:0015078 hydrogen ion transmembrane transporter activity	0.0231001206083287	1.458	0.072	Molecular Function	GO:0015078	hydrogen ion transmembrane transporter activity	0.0231001206083287	0.218464451004243	3	2	5	69
GO:0004044 amidophosphoribosyltransferase activity	0.0235318331503842	0.292	1	Molecular Function	GO:0004044	amidophosphoribosyltransferase activity	0.0235318331503842	0.218464451004243	0	1	1	1
GO:0004161 dimethylallyltranstransferase activity	0.0235318331503842	0.292	1	Molecular Function	GO:0004161	dimethylallyltranstransferase activity	0.0235318331503842	0.218464451004243	0	1	1	1
GO:0004607 phosphatidylcholine-sterol O-acyltransferase activity	0.0235318331503842	0.292	1	Molecular Function	GO:0004607	phosphatidylcholine-sterol O-acyltransferase activity	0.0235318331503842	0.218464451004243	1	0	1	1
GO:0004631 phosphomevalonate kinase activity	0.0235318331503842	0.292	1	Molecular Function	GO:0004631	phosphomevalonate kinase activity	0.0235318331503842	0.218464451004243	0	1	1	1
GO:0008398 sterol 14-demethylase activity	0.0235318331503842	0.292	1	Molecular Function	GO:0008398	sterol 14-demethylase activity	0.0235318331503842	0.218464451004243	0	1	1	1
GO:0008444 CDP-diacylglycerol-glycerol-3-phosphate 3-phosphatidyltransferase activity	0.0235318331503842	0.292	1	Molecular Function	GO:0008444	CDP-diacylglycerol-glycerol-3-phosphate 3-phosphatidyltransferase activity	0.0235318331503842	0.218464451004243	0	1	1	1
GO:0008445 D-aspartate oxidase activity	0.0235318331503842	0.292	1	Molecular Function	GO:0008445	D-aspartate oxidase activity	0.0235318331503842	0.218464451004243	1	0	1	1
GO:0008507 sodium:iodide symporter activity	0.0235318331503842	0.292	1	Molecular Function	GO:0008507	sodium:iodide symporter activity	0.0235318331503842	0.218464451004243	0	1	1	1
GO:0015111 iodide transmembrane transporter activity	0.0235318331503842	0.292	1	Molecular Function	GO:0015111	iodide transmembrane transporter activity	0.0235318331503842	0.218464451004243	0	1	1	1
GO:0015265 urea channel activity	0.0235318331503842	0.292	1	Molecular Function	GO:0015265	urea channel activity	0.0235318331503842	0.218464451004243	1	0	1	1
GO:0015373 monovalent anion:sodium symporter activity	0.0235318331503842	0.292	1	Molecular Function	GO:0015373	monovalent anion:sodium symporter activity	0.0235318331503842	0.218464451004243	0	1	1	1
GO:0017172 cysteine dioxygenase activity	0.0235318331503842	0.292	1	Molecular Function	GO:0017172	cysteine dioxygenase activity	0.0235318331503842	0.218464451004243	1	0	1	1
GO:0030229 very-low-density lipoprotein particle receptor activity	0.0235318331503842	0.292	1	Molecular Function	GO:0030229	very-low-density lipoprotein particle receptor activity	0.0235318331503842	0.218464451004243	1	0	1	1
GO:0030354 melanin-concentrating hormone activity	0.0235318331503842	0.292	1	Molecular Function	GO:0030354	melanin-concentrating hormone activity	0.0235318331503842	0.218464451004243	0	1	1	1
GO:0030729 acetoacetate-CoA ligase activity	0.0235318331503842	0.292	1	Molecular Function	GO:0030729	acetoacetate-CoA ligase activity	0.0235318331503842	0.218464451004243	0	1	1	1
GO:0036139 peptidyl-histidine dioxygenase activity	0.0235318331503842	0.292	1	Molecular Function	GO:0036139	peptidyl-histidine dioxygenase activity	0.0235318331503842	0.218464451004243	1	0	1	1
GO:0036140 peptidyl-asparagine 3-dioxygenase activity	0.0235318331503842	0.292	1	Molecular Function	GO:0036140	peptidyl-asparagine 3-dioxygenase activity	0.0235318331503842	0.218464451004243	1	0	1	1
GO:0043184 vascular endothelial growth factor receptor 2 binding	0.0235318331503842	0.292	1	Molecular Function	GO:0043184	vascular endothelial growth factor receptor 2 binding	0.0235318331503842	0.218464451004243	1	0	1	1
GO:0050459 ethanolamine-phosphate phospho-lyase activity	0.0235318331503842	0.292	1	Molecular Function	GO:0050459	ethanolamine-phosphate phospho-lyase activity	0.0235318331503842	0.218464451004243	1	0	1	1
GO:0051424 corticotropin-releasing hormone binding	0.0235318331503842	0.292	1	Molecular Function	GO:0051424	corticotropin-releasing hormone binding	0.0235318331503842	0.218464451004243	1	0	1	1
GO:0008610 lipid biosynthetic process	0.0111007173673954	3.892	0.048	Biological Process	GO:0008610	lipid biosynthetic process	0.0111007173673954	0.22148243372936	2	11	13	271
GO:0044699 single-organism process	0.0111013308306608	81.437	0.025	Biological Process	GO:0044699	single-organism process	0.0111013308306608	0.22148243372936	144	128	272	10926
GO:0007399 nervous system development	0.0120242458121249	14.671	0.032	Biological Process	GO:0007399	nervous system development	0.0120242458121249	0.23756640997742	28	21	49	1524
GO:0043407 negative regulation of MAP kinase activity	0.0121742656682891	0.898	0.143	Biological Process	GO:0043407	negative regulation of MAP kinase activity	0.0121742656682891	0.238217602259311	3	0	3	21
GO:0008235 metalloexopeptidase activity	0.0260244998178012	1.166	0.083	Molecular Function	GO:0008235	metalloexopeptidase activity	0.0260244998178012	0.238384418331059	3	1	4	48
GO:0060840 artery development	0.0124803505707992	1.198	0.103	Biological Process	GO:0060840	artery development	0.0124803505707992	0.240103631595455	4	0	4	39
GO:0051252 regulation of RNA metabolic process	0.0126744696084139	16.766	0.031	Biological Process	GO:0051252	regulation of RNA metabolic process	0.0126744696084139	0.240103631595455	30	26	56	1792
GO:0043207 response to external biotic stimulus	0.0127426005957293	3.593	0.049	Biological Process	GO:0043207	response to external biotic stimulus	0.0127426005957293	0.240103631595455	6	6	12	246
GO:0051707 response to other organism	0.0127426005957293	3.593	0.049	Biological Process	GO:0051707	response to other organism	0.0127426005957293	0.240103631595455	6	6	12	246
GO:0048534 hematopoietic or lymphoid organ development	0.0128609315752789	4.79	0.043	Biological Process	GO:0048534	hematopoietic or lymphoid organ development	0.0128609315752789	0.240110052804518	9	7	16	369
GO:0031099 regeneration	0.0131098645933975	2.695	0.056	Biological Process	GO:0031099	regeneration	0.0131098645933975	0.242335667089058	6	3	9	161
GO:0019222 regulation of metabolic process	0.0132183091139486	25.749	0.029	Biological Process	GO:0019222	regulation of metabolic process	0.0132183091139486	0.242335667089058	47	39	86	2962
GO:0005615 extracellular space	0.00344539345072415	6.452	0.043	Cellular Component	GO:0005615	extracellular space	0.00344539345072415	0.245388418722517	14	6	20	469
GO:0070069 cytochrome complex	0.00386438454681129	0.968	0.2	Cellular Component	GO:0070069	cytochrome complex	0.00386438454681129	0.245388418722517	2	1	3	15
GO:0090100 positive regulation of transmembrane receptor protein serine/threonine kinase signaling pathway	0.0136037140427612	1.497	0.082	Biological Process	GO:0090100	positive regulation of transmembrane receptor protein serine/threonine kinase signaling pathway	0.0136037140427612	0.247174625687669	4	1	5	61
GO:0004869 cysteine-type endopeptidase inhibitor activity	0.0273932934247796	0.875	0.107	Molecular Function	GO:0004869	cysteine-type endopeptidase inhibitor activity	0.0273932934247796	0.247620955037152	0	3	3	28
GO:0006818 hydrogen transport	0.0142682764182296	1.796	0.071	Biological Process	GO:0006818	hydrogen transport	0.0142682764182296	0.254701250097345	4	2	6	85
GO:0015992 proton transport	0.0142682764182296	1.796	0.071	Biological Process	GO:0015992	proton transport	0.0142682764182296	0.254701250097345	4	2	6	85
GO:0005576 extracellular region	0.00503663588783959	12.903	0.033	Cellular Component	GO:0005576	extracellular region	0.00503663588783959	0.255861103102251	28	12	40	1205
GO:0010605 negative regulation of macromolecule metabolic process	0.0145343192974271	7.186	0.038	Biological Process	GO:0010605	negative regulation of macromolecule metabolic process	0.0145343192974271	0.257194258871862	19	5	24	639
GO:0032103 positive regulation of response to external stimulus	0.0148213540232357	1.198	0.098	Biological Process	GO:0032103	positive regulation of response to external stimulus	0.0148213540232357	0.260012546873144	4	0	4	41
GO:0002520 immune system development	0.0151250752160723	4.79	0.043	Biological Process	GO:0002520	immune system development	0.0151250752160723	0.263072889441941	9	7	16	376
GO:0008299 isoprenoid biosynthetic process	0.0156667615580702	0.898	0.13	Biological Process	GO:0008299	isoprenoid biosynthetic process	0.0156667615580702	0.267914787988848	0	3	3	23
GO:0050921 positive regulation of chemotaxis	0.0156667615580702	0.898	0.13	Biological Process	GO:0050921	positive regulation of chemotaxis	0.0156667615580702	0.267914787988848	3	0	3	23
GO:0042127 regulation of cell proliferation	0.015859658404459	3.892	0.046	Biological Process	GO:0042127	regulation of cell proliferation	0.015859658404459	0.268953373775617	10	3	13	284
GO:0071900 regulation of protein serine/threonine kinase activity	0.0171612494157201	2.096	0.061	Biological Process	GO:0071900	regulation of protein serine/threonine kinase activity	0.0171612494157201	0.283199552771237	5	2	7	114
GO:0061298 retina vasculature development in camera-type eye	0.0174468666695149	0.599	0.222	Biological Process	GO:0061298	retina vasculature development in camera-type eye	0.0174468666695149	0.283199552771237	1	1	2	9
GO:0034097 response to cytokine	0.0180300818714094	2.395	0.056	Biological Process	GO:0034097	response to cytokine	0.0180300818714094	0.283199552771237	6	2	8	142
GO:0009607 response to biotic stimulus	0.0184015396552351	3.593	0.046	Biological Process	GO:0009607	response to biotic stimulus	0.0184015396552351	0.283199552771237	6	6	12	259
GO:0044707 single-multicellular organism process	0.0188241999958804	31.737	0.028	Biological Process	GO:0044707	single-multicellular organism process	0.0188241999958804	0.283199552771237	59	47	106	3811
GO:0000768 syncytium formation by plasma membrane fusion	0.019665050717326	0.898	0.12	Biological Process	GO:0000768	syncytium formation by plasma membrane fusion	0.019665050717326	0.283199552771237	2	1	3	25
GO:0002688 regulation of leukocyte chemotaxis	0.019665050717326	0.898	0.12	Biological Process	GO:0002688	regulation of leukocyte chemotaxis	0.019665050717326	0.283199552771237	3	0	3	25
GO:0006949 syncytium formation	0.019665050717326	0.898	0.12	Biological Process	GO:0006949	syncytium formation	0.019665050717326	0.283199552771237	2	1	3	25
GO:0050790 regulation of catalytic activity	0.0200409763981659	7.784	0.036	Biological Process	GO:0050790	regulation of catalytic activity	0.0200409763981659	0.283199552771237	15	11	26	728
GO:0048523 negative regulation of cellular process	0.0200477423162774	12.575	0.032	Biological Process	GO:0048523	negative regulation of cellular process	0.0200477423162774	0.283199552771237	31	11	42	1308
GO:0048793 pronephros development	0.0203469087285003	2.096	0.059	Biological Process	GO:0048793	pronephros development	0.0203469087285003	0.283199552771237	4	3	7	118
GO:0065009 regulation of molecular function	0.0206194229973972	8.683	0.035	Biological Process	GO:0065009	regulation of molecular function	0.0206194229973972	0.283199552771237	17	12	29	836
GO:0001776 leukocyte homeostasis	0.0214767435636295	0.599	0.2	Biological Process	GO:0001776	leukocyte homeostasis	0.0214767435636295	0.283199552771237	2	0	2	10
GO:0048485 sympathetic nervous system development	0.0214767435636295	0.599	0.2	Biological Process	GO:0048485	sympathetic nervous system development	0.0214767435636295	0.283199552771237	1	1	2	10
GO:0048520 positive regulation of behavior	0.0218553537587938	0.898	0.115	Biological Process	GO:0048520	positive regulation of behavior	0.0218553537587938	0.283199552771237	3	0	3	26
GO:0048670 regulation of collateral sprouting	0.0218553537587938	0.898	0.115	Biological Process	GO:0048670	regulation of collateral sprouting	0.0218553537587938	0.283199552771237	2	1	3	26
GO:0071901 negative regulation of protein serine/threonine kinase activity	0.0218553537587938	0.898	0.115	Biological Process	GO:0071901	negative regulation of protein serine/threonine kinase activity	0.0218553537587938	0.283199552771237	3	0	3	26
GO:0030154 cell differentiation	0.0222340830194055	17.365	0.03	Biological Process	GO:0030154	cell differentiation	0.0222340830194055	0.283199552771237	33	25	58	1925
GO:0001553 luteinization	0.0232720178372354	0.299	1	Biological Process	GO:0001553	luteinization	0.0232720178372354	0.283199552771237	1	0	1	1
GO:0001579 medium-chain fatty acid transport	0.0232720178372354	0.299	1	Biological Process	GO:0001579	medium-chain fatty acid transport	0.0232720178372354	0.283199552771237	1	0	1	1
GO:0009093 cysteine catabolic process	0.0232720178372354	0.299	1	Biological Process	GO:0009093	cysteine catabolic process	0.0232720178372354	0.283199552771237	1	0	1	1
GO:0010893 positive regulation of steroid biosynthetic process	0.0232720178372354	0.299	1	Biological Process	GO:0010893	positive regulation of steroid biosynthetic process	0.0232720178372354	0.283199552771237	0	1	1	1
GO:0014881 regulation of myofibril size	0.0232720178372354	0.299	1	Biological Process	GO:0014881	regulation of myofibril size	0.0232720178372354	0.283199552771237	1	0	1	1
GO:0018197 peptidyl-aspartic acid modification	0.0232720178372354	0.299	1	Biological Process	GO:0018197	peptidyl-aspartic acid modification	0.0232720178372354	0.283199552771237	1	0	1	1
GO:0019448 L-cysteine catabolic process	0.0232720178372354	0.299	1	Biological Process	GO:0019448	L-cysteine catabolic process	0.0232720178372354	0.283199552771237	1	0	1	1
GO:0019450 L-cysteine catabolic process to pyruvate	0.0232720178372354	0.299	1	Biological Process	GO:0019450	L-cysteine catabolic process to pyruvate	0.0232720178372354	0.283199552771237	1	0	1	1
GO:0019451 L-cysteine catabolic process to pyruvate, using cysteine dioxygenase	0.0232720178372354	0.299	1	Biological Process	GO:0019451	L-cysteine catabolic process to pyruvate, using cysteine dioxygenase	0.0232720178372354	0.283199552771237	1	0	1	1
GO:0033488 cholesterol biosynthetic process via 24,25-dihydrolanosterol	0.0232720178372354	0.299	1	Biological Process	GO:0033488	cholesterol biosynthetic process via 24,25-dihydrolanosterol	0.0232720178372354	0.283199552771237	0	1	1	1
GO:0035426 extracellular matrix-cell signaling	0.0232720178372354	0.299	1	Biological Process	GO:0035426	extracellular matrix-cell signaling	0.0232720178372354	0.283199552771237	1	0	1	1
GO:0035610 protein side chain deglutamylation	0.0232720178372354	0.299	1	Biological Process	GO:0035610	protein side chain deglutamylation	0.0232720178372354	0.283199552771237	0	1	1	1
GO:0036138 peptidyl-histidine hydroxylation	0.0232720178372354	0.299	1	Biological Process	GO:0036138	peptidyl-histidine hydroxylation	0.0232720178372354	0.283199552771237	1	0	1	1
GO:0042264 peptidyl-aspartic acid hydroxylation	0.0232720178372354	0.299	1	Biological Process	GO:0042264	peptidyl-aspartic acid hydroxylation	0.0232720178372354	0.283199552771237	1	0	1	1
GO:0042265 peptidyl-asparagine hydroxylation	0.0232720178372354	0.299	1	Biological Process	GO:0042265	peptidyl-asparagine hydroxylation	0.0232720178372354	0.283199552771237	1	0	1	1
GO:0042701 progesterone secretion	0.0232720178372354	0.299	1	Biological Process	GO:0042701	progesterone secretion	0.0232720178372354	0.283199552771237	1	0	1	1
GO:0042866 pyruvate biosynthetic process	0.0232720178372354	0.299	1	Biological Process	GO:0042866	pyruvate biosynthetic process	0.0232720178372354	0.283199552771237	1	0	1	1
GO:0045337 farnesyl diphosphate biosynthetic process	0.0232720178372354	0.299	1	Biological Process	GO:0045337	farnesyl diphosphate biosynthetic process	0.0232720178372354	0.283199552771237	0	1	1	1
GO:0045540 regulation of cholesterol biosynthetic process	0.0232720178372354	0.299	1	Biological Process	GO:0045540	regulation of cholesterol biosynthetic process	0.0232720178372354	0.283199552771237	0	1	1	1
GO:0045542 positive regulation of cholesterol biosynthetic process	0.0232720178372354	0.299	1	Biological Process	GO:0045542	positive regulation of cholesterol biosynthetic process	0.0232720178372354	0.283199552771237	0	1	1	1
GO:0046331 lateral inhibition	0.0232720178372354	0.299	1	Biological Process	GO:0046331	lateral inhibition	0.0232720178372354	0.283199552771237	0	1	1	1
GO:0046439 L-cysteine metabolic process	0.0232720178372354	0.299	1	Biological Process	GO:0046439	L-cysteine metabolic process	0.0232720178372354	0.283199552771237	1	0	1	1
GO:0050810 regulation of steroid biosynthetic process	0.0232720178372354	0.299	1	Biological Process	GO:0050810	regulation of steroid biosynthetic process	0.0232720178372354	0.283199552771237	0	1	1	1
GO:0060677 ureteric bud elongation	0.0232720178372354	0.299	1	Biological Process	GO:0060677	ureteric bud elongation	0.0232720178372354	0.283199552771237	0	1	1	1
GO:0060681 branch elongation involved in ureteric bud branching	0.0232720178372354	0.299	1	Biological Process	GO:0060681	branch elongation involved in ureteric bud branching	0.0232720178372354	0.283199552771237	0	1	1	1
GO:0061301 cerebellum vasculature morphogenesis	0.0232720178372354	0.299	1	Biological Process	GO:0061301	cerebellum vasculature morphogenesis	0.0232720178372354	0.283199552771237	1	0	1	1
GO:0090181 regulation of cholesterol metabolic process	0.0232720178372354	0.299	1	Biological Process	GO:0090181	regulation of cholesterol metabolic process	0.0232720178372354	0.283199552771237	0	1	1	1
GO:0090205 positive regulation of cholesterol metabolic process	0.0232720178372354	0.299	1	Biological Process	GO:0090205	positive regulation of cholesterol metabolic process	0.0232720178372354	0.283199552771237	0	1	1	1
GO:0097156 fasciculation of motor neuron axon	0.0232720178372354	0.299	1	Biological Process	GO:0097156	fasciculation of motor neuron axon	0.0232720178372354	0.283199552771237	0	1	1	1
GO:0001570 vasculogenesis	0.0234340739565972	1.198	0.085	Biological Process	GO:0001570	vasculogenesis	0.0234340739565972	0.283199552771237	4	0	4	47
GO:0071495 cellular response to endogenous stimulus	0.023634937759234	5.389	0.039	Biological Process	GO:0071495	cellular response to endogenous stimulus	0.023634937759234	0.283199552771237	13	5	18	463
GO:0007275 multicellular organism development	0.0237635859463431	29.641	0.028	Biological Process	GO:0007275	multicellular organism development	0.0237635859463431	0.283199552771237	55	44	99	3559
GO:0048732 gland development	0.0237971122967477	3.293	0.046	Biological Process	GO:0048732	gland development	0.0237971122967477	0.283199552771237	6	5	11	238
GO:0030099 myeloid cell differentiation	0.0243528755684735	2.695	0.05	Biological Process	GO:0030099	myeloid cell differentiation	0.0243528755684735	0.285103042750353	5	4	9	179
GO:0006629 lipid metabolic process	0.024481403099391	6.886	0.036	Biological Process	GO:0006629	lipid metabolic process	0.024481403099391	0.285103042750353	5	18	23	636
GO:0019219 regulation of nucleobase-containing compound metabolic process	0.0247691176450596	17.066	0.03	Biological Process	GO:0019219	regulation of nucleobase-containing compound metabolic process	0.0247691176450596	0.285103042750353	30	27	57	1898
GO:0006351 transcription, DNA-templated	0.025137419959658	16.766	0.03	Biological Process	GO:0006351	transcription, DNA-templated	0.025137419959658	0.285103042750353	30	26	56	1861
GO:2000112 regulation of cellular macromolecule biosynthetic process	0.0252312732418943	17.066	0.03	Biological Process	GO:2000112	regulation of cellular macromolecule biosynthetic process	0.0252312732418943	0.285103042750353	30	27	57	1900
GO:0097659 nucleic acid-templated transcription	0.0258481948055973	16.766	0.03	Biological Process	GO:0097659	nucleic acid-templated transcription	0.0258481948055973	0.285103042750353	30	26	56	1864
GO:0003181 atrioventricular valve morphogenesis	0.0258507325692344	0.599	0.182	Biological Process	GO:0003181	atrioventricular valve morphogenesis	0.0258507325692344	0.285103042750353	2	0	2	11
GO:0035188 hatching	0.0258507325692344	0.599	0.182	Biological Process	GO:0035188	hatching	0.0258507325692344	0.285103042750353	2	0	2	11
GO:0051893 regulation of focal adhesion assembly	0.0258507325692344	0.599	0.182	Biological Process	GO:0051893	regulation of focal adhesion assembly	0.0258507325692344	0.285103042750353	1	1	2	11
GO:0071684 organism emergence from protective structure	0.0258507325692344	0.599	0.182	Biological Process	GO:0071684	organism emergence from protective structure	0.0258507325692344	0.285103042750353	2	0	2	11
GO:0090109 regulation of cell-substrate junction assembly	0.0258507325692344	0.599	0.182	Biological Process	GO:0090109	regulation of cell-substrate junction assembly	0.0258507325692344	0.285103042750353	1	1	2	11
GO:1903391 regulation of adherens junction organization	0.0258507325692344	0.599	0.182	Biological Process	GO:1903391	regulation of adherens junction organization	0.0258507325692344	0.285103042750353	1	1	2	11
GO:0044281 small molecule metabolic process	0.0259465200892515	10.479	0.033	Biological Process	GO:0044281	small molecule metabolic process	0.0259465200892515	0.285103042750353	15	20	35	1071
GO:1902600 hydrogen ion transmembrane transport	0.0260698631704382	1.497	0.069	Biological Process	GO:1902600	hydrogen ion transmembrane transport	0.0260698631704382	0.285103042750353	3	2	5	72
GO:0009719 response to endogenous stimulus	0.0264297820442145	5.988	0.037	Biological Process	GO:0009719	response to endogenous stimulus	0.0264297820442145	0.285103042750353	15	5	20	537
GO:0034654 nucleobase-containing compound biosynthetic process	0.0266101631188484	18.862	0.029	Biological Process	GO:0034654	nucleobase-containing compound biosynthetic process	0.0266101631188484	0.285103042750353	33	30	63	2139
GO:0042775 mitochondrial ATP synthesis coupled electron transport	0.0266189573083868	0.898	0.107	Biological Process	GO:0042775	mitochondrial ATP synthesis coupled electron transport	0.0266189573083868	0.285103042750353	2	1	3	28
GO:0043409 negative regulation of MAPK cascade	0.0266189573083868	0.898	0.107	Biological Process	GO:0043409	negative regulation of MAPK cascade	0.0266189573083868	0.285103042750353	3	0	3	28
GO:0048668 collateral sprouting	0.0266189573083868	0.898	0.107	Biological Process	GO:0048668	collateral sprouting	0.0266189573083868	0.285103042750353	2	1	3	28
GO:0009617 response to bacterium	0.0267802905682304	2.395	0.052	Biological Process	GO:0009617	response to bacterium	0.0267802905682304	0.285329273855229	6	2	8	153
GO:0015129 lactate transmembrane transporter activity	0.0362911150101555	0.583	0.154	Molecular Function	GO:0015129	lactate transmembrane transporter activity	0.0362911150101555	0.287090667975116	1	1	2	13
GO:0005516 calmodulin binding	0.0384151380419951	1.458	0.063	Molecular Function	GO:0005516	calmodulin binding	0.0384151380419951	0.287090667975116	4	1	5	79
GO:0046914 transition metal ion binding	0.038830441292508	12.536	0.031	Molecular Function	GO:0046914	transition metal ion binding	0.038830441292508	0.287090667975116	25	18	43	1392
GO:0004879 RNA polymerase II transcription factor activity, ligand-activated sequence-specific DNA binding	0.0401979558073189	1.166	0.073	Molecular Function	GO:0004879	RNA polymerase II transcription factor activity, ligand-activated sequence-specific DNA binding	0.0401979558073189	0.287090667975116	3	1	4	55
GO:0051213 dioxygenase activity	0.0402191318584627	1.458	0.062	Molecular Function	GO:0051213	dioxygenase activity	0.0402191318584627	0.287090667975116	3	2	5	80
GO:0004385 guanylate kinase activity	0.0416934526053652	0.583	0.143	Molecular Function	GO:0004385	guanylate kinase activity	0.0416934526053652	0.287090667975116	0	2	2	14
GO:0022821 potassium ion antiporter activity	0.0416934526053652	0.583	0.143	Molecular Function	GO:0022821	potassium ion antiporter activity	0.0416934526053652	0.287090667975116	0	2	2	14
GO:0042887 amide transmembrane transporter activity	0.0416934526053652	0.583	0.143	Molecular Function	GO:0042887	amide transmembrane transporter activity	0.0416934526053652	0.287090667975116	2	0	2	14
GO:0098531 transcription factor activity, direct ligand regulated sequence-specific DNA binding	0.0425182087661102	1.166	0.071	Molecular Function	GO:0098531	transcription factor activity, direct ligand regulated sequence-specific DNA binding	0.0425182087661102	0.287090667975116	3	1	4	56
GO:0000989 transcription factor activity, transcription factor binding	0.0437152208122003	2.915	0.044	Molecular Function	GO:0000989	transcription factor activity, transcription factor binding	0.0437152208122003	0.287090667975116	8	2	10	228
GO:0004053 arginase activity	0.0465114956704129	0.292	0.5	Molecular Function	GO:0004053	arginase activity	0.0465114956704129	0.287090667975116	1	0	1	2
GO:0004420 hydroxymethylglutaryl-CoA reductase (NADPH) activity	0.0465114956704129	0.292	0.5	Molecular Function	GO:0004420	hydroxymethylglutaryl-CoA reductase (NADPH) activity	0.0465114956704129	0.287090667975116	0	1	1	2
GO:0004506 squalene monooxygenase activity	0.0465114956704129	0.292	0.5	Molecular Function	GO:0004506	squalene monooxygenase activity	0.0465114956704129	0.287090667975116	0	1	1	2
GO:0004615 phosphomannomutase activity	0.0465114956704129	0.292	0.5	Molecular Function	GO:0004615	phosphomannomutase activity	0.0465114956704129	0.287090667975116	1	0	1	2
GO:0004760 serine-pyruvate transaminase activity	0.0465114956704129	0.292	0.5	Molecular Function	GO:0004760	serine-pyruvate transaminase activity	0.0465114956704129	0.287090667975116	1	0	1	2
GO:0005004 GPI-linked ephrin receptor activity	0.0465114956704129	0.292	0.5	Molecular Function	GO:0005004	GPI-linked ephrin receptor activity	0.0465114956704129	0.287090667975116	0	1	1	2
GO:0005127 ciliary neurotrophic factor receptor binding	0.0465114956704129	0.292	0.5	Molecular Function	GO:0005127	ciliary neurotrophic factor receptor binding	0.0465114956704129	0.287090667975116	1	0	1	2
GO:0008434 calcitriol receptor activity	0.0465114956704129	0.292	0.5	Molecular Function	GO:0008434	calcitriol receptor activity	0.0465114956704129	0.287090667975116	1	0	1	2
GO:0008743 L-threonine 3-dehydrogenase activity	0.0465114956704129	0.292	0.5	Molecular Function	GO:0008743	L-threonine 3-dehydrogenase activity	0.0465114956704129	0.287090667975116	1	0	1	2
GO:0015440 peptide-transporting ATPase activity	0.0465114956704129	0.292	0.5	Molecular Function	GO:0015440	peptide-transporting ATPase activity	0.0465114956704129	0.287090667975116	1	0	1	2
GO:0015922 aspartate oxidase activity	0.0465114956704129	0.292	0.5	Molecular Function	GO:0015922	aspartate oxidase activity	0.0465114956704129	0.287090667975116	1	0	1	2
GO:0016290 palmitoyl-CoA hydrolase activity	0.0465114956704129	0.292	0.5	Molecular Function	GO:0016290	palmitoyl-CoA hydrolase activity	0.0465114956704129	0.287090667975116	1	0	1	2
GO:0016595 glutamate binding	0.0465114956704129	0.292	0.5	Molecular Function	GO:0016595	glutamate binding	0.0465114956704129	0.287090667975116	0	1	1	2
GO:0030228 lipoprotein particle receptor activity	0.0465114956704129	0.292	0.5	Molecular Function	GO:0030228	lipoprotein particle receptor activity	0.0465114956704129	0.287090667975116	1	0	1	2
GO:0034722 gamma-glutamyl-peptidase activity	0.0465114956704129	0.292	0.5	Molecular Function	GO:0034722	gamma-glutamyl-peptidase activity	0.0465114956704129	0.287090667975116	1	0	1	2
GO:0043183 vascular endothelial growth factor receptor 1 binding	0.0465114956704129	0.292	0.5	Molecular Function	GO:0043183	vascular endothelial growth factor receptor 1 binding	0.0465114956704129	0.287090667975116	1	0	1	2
GO:0044548 S100 protein binding	0.0465114956704129	0.292	0.5	Molecular Function	GO:0044548	S100 protein binding	0.0465114956704129	0.287090667975116	0	1	1	2
GO:0047750 cholestenol delta-isomerase activity	0.0465114956704129	0.292	0.5	Molecular Function	GO:0047750	cholestenol delta-isomerase activity	0.0465114956704129	0.287090667975116	0	1	1	2
GO:0070644 vitamin D response element binding	0.0465114956704129	0.292	0.5	Molecular Function	GO:0070644	vitamin D response element binding	0.0465114956704129	0.287090667975116	1	0	1	2
GO:1904680 peptide transmembrane transporter activity	0.0465114956704129	0.292	0.5	Molecular Function	GO:1904680	peptide transmembrane transporter activity	0.0465114956704129	0.287090667975116	1	0	1	2
GO:0035255 ionotropic glutamate receptor binding	0.0473751161616217	0.583	0.133	Molecular Function	GO:0035255	ionotropic glutamate receptor binding	0.0473751161616217	0.287090667975116	0	2	2	15
GO:0043548 phosphatidylinositol 3-kinase binding	0.0473751161616217	0.583	0.133	Molecular Function	GO:0043548	phosphatidylinositol 3-kinase binding	0.0473751161616217	0.287090667975116	0	2	2	15
GO:0009055 electron carrier activity	0.0473809184827794	1.166	0.069	Molecular Function	GO:0009055	electron carrier activity	0.0473809184827794	0.287090667975116	3	1	4	58
GO:0004114 3',5'-cyclic-nucleotide phosphodiesterase activity	0.0520935963316737	0.875	0.083	Molecular Function	GO:0004114	3',5'-cyclic-nucleotide phosphodiesterase activity	0.0520935963316737	0.287090667975116	2	1	3	36
GO:0000988 transcription factor activity, protein binding	0.0529253064595289	2.915	0.042	Molecular Function	GO:0000988	transcription factor activity, protein binding	0.0529253064595289	0.287090667975116	8	2	10	236
GO:0004620 phospholipase activity	0.0564866813719915	1.458	0.057	Molecular Function	GO:0004620	phospholipase activity	0.0564866813719915	0.287090667975116	3	2	5	88
GO:0001517 N-acetylglucosamine 6-O-sulfotransferase activity	0.0595001752206213	0.875	0.079	Molecular Function	GO:0001517	N-acetylglucosamine 6-O-sulfotransferase activity	0.0595001752206213	0.287090667975116	3	0	3	38
GO:0001537 N-acetylgalactosamine 4-O-sulfotransferase activity	0.0595001752206213	0.875	0.079	Molecular Function	GO:0001537	N-acetylgalactosamine 4-O-sulfotransferase activity	0.0595001752206213	0.287090667975116	3	0	3	38
GO:0004027 alcohol sulfotransferase activity	0.0595001752206213	0.875	0.079	Molecular Function	GO:0004027	alcohol sulfotransferase activity	0.0595001752206213	0.287090667975116	3	0	3	38
GO:0004112 cyclic-nucleotide phosphodiesterase activity	0.0595001752206213	0.875	0.079	Molecular Function	GO:0004112	cyclic-nucleotide phosphodiesterase activity	0.0595001752206213	0.287090667975116	2	1	3	38
GO:0004394 heparan sulfate 2-O-sulfotransferase activity	0.0595001752206213	0.875	0.079	Molecular Function	GO:0004394	heparan sulfate 2-O-sulfotransferase activity	0.0595001752206213	0.287090667975116	3	0	3	38
GO:0016232 HNK-1 sulfotransferase activity	0.0595001752206213	0.875	0.079	Molecular Function	GO:0016232	HNK-1 sulfotransferase activity	0.0595001752206213	0.287090667975116	3	0	3	38
GO:0018721 trans-9R,10R-dihydrodiolphenanthrene sulfotransferase activity	0.0595001752206213	0.875	0.079	Molecular Function	GO:0018721	trans-9R,10R-dihydrodiolphenanthrene sulfotransferase activity	0.0595001752206213	0.287090667975116	3	0	3	38
GO:0018722 1-phenanthrol sulfotransferase activity	0.0595001752206213	0.875	0.079	Molecular Function	GO:0018722	1-phenanthrol sulfotransferase activity	0.0595001752206213	0.287090667975116	3	0	3	38
GO:0018723 3-phenanthrol sulfotransferase activity	0.0595001752206213	0.875	0.079	Molecular Function	GO:0018723	3-phenanthrol sulfotransferase activity	0.0595001752206213	0.287090667975116	3	0	3	38
GO:0018724 4-phenanthrol sulfotransferase activity	0.0595001752206213	0.875	0.079	Molecular Function	GO:0018724	4-phenanthrol sulfotransferase activity	0.0595001752206213	0.287090667975116	3	0	3	38
GO:0018725 trans-3,4-dihydrodiolphenanthrene sulfotransferase activity	0.0595001752206213	0.875	0.079	Molecular Function	GO:0018725	trans-3,4-dihydrodiolphenanthrene sulfotransferase activity	0.0595001752206213	0.287090667975116	3	0	3	38
GO:0018726 9-phenanthrol sulfotransferase activity	0.0595001752206213	0.875	0.079	Molecular Function	GO:0018726	9-phenanthrol sulfotransferase activity	0.0595001752206213	0.287090667975116	3	0	3	38
GO:0018727 2-phenanthrol sulfotransferase activity	0.0595001752206213	0.875	0.079	Molecular Function	GO:0018727	2-phenanthrol sulfotransferase activity	0.0595001752206213	0.287090667975116	3	0	3	38
GO:0019111 phenanthrol sulfotransferase activity	0.0595001752206213	0.875	0.079	Molecular Function	GO:0019111	phenanthrol sulfotransferase activity	0.0595001752206213	0.287090667975116	3	0	3	38
GO:0034930 1-hydroxypyrene sulfotransferase activity	0.0595001752206213	0.875	0.079	Molecular Function	GO:0034930	1-hydroxypyrene sulfotransferase activity	0.0595001752206213	0.287090667975116	3	0	3	38
GO:0050698 proteoglycan sulfotransferase activity	0.0595001752206213	0.875	0.079	Molecular Function	GO:0050698	proteoglycan sulfotransferase activity	0.0595001752206213	0.287090667975116	3	0	3	38
GO:0051922 cholesterol sulfotransferase activity	0.0595001752206213	0.875	0.079	Molecular Function	GO:0051922	cholesterol sulfotransferase activity	0.0595001752206213	0.287090667975116	3	0	3	38
GO:0080131 hydroxyjasmonate sulfotransferase activity	0.0595001752206213	0.875	0.079	Molecular Function	GO:0080131	hydroxyjasmonate sulfotransferase activity	0.0595001752206213	0.287090667975116	3	0	3	38
GO:0001105 RNA polymerase II transcription coactivator activity	0.0595128012396903	0.583	0.118	Molecular Function	GO:0001105	RNA polymerase II transcription coactivator activity	0.0595128012396903	0.287090667975116	2	0	2	17
GO:0001190 transcriptional activator activity, RNA polymerase II transcription factor binding	0.0595128012396903	0.583	0.118	Molecular Function	GO:0001190	transcriptional activator activity, RNA polymerase II transcription factor binding	0.0595128012396903	0.287090667975116	2	0	2	17
GO:0042605 peptide antigen binding	0.0595128012396903	0.583	0.118	Molecular Function	GO:0042605	peptide antigen binding	0.0595128012396903	0.287090667975116	2	0	2	17
GO:0005520 insulin-like growth factor binding	0.063378681045148	0.875	0.077	Molecular Function	GO:0005520	insulin-like growth factor binding	0.063378681045148	0.287090667975116	1	2	3	39
GO:0098811 transcriptional repressor activity, RNA polymerase II activating transcription factor binding	0.0659384863086994	0.583	0.111	Molecular Function	GO:0098811	transcriptional repressor activity, RNA polymerase II activating transcription factor binding	0.0659384863086994	0.287090667975116	2	0	2	18
GO:0001076 transcription factor activity, RNA polymerase II transcription factor binding	0.0667114500955407	1.166	0.062	Molecular Function	GO:0001076	transcription factor activity, RNA polymerase II transcription factor binding	0.0667114500955407	0.287090667975116	3	1	4	65
GO:0003823 antigen binding	0.0673712196380793	0.875	0.075	Molecular Function	GO:0003823	antigen binding	0.0673712196380793	0.287090667975116	2	1	3	40
GO:0003835 beta-galactoside alpha-2,6-sialyltransferase activity	0.0689519071555956	0.292	0.333	Molecular Function	GO:0003835	beta-galactoside alpha-2,6-sialyltransferase activity	0.0689519071555956	0.287090667975116	0	1	1	3
GO:0003985 acetyl-CoA C-acetyltransferase activity	0.0689519071555956	0.292	0.333	Molecular Function	GO:0003985	acetyl-CoA C-acetyltransferase activity	0.0689519071555956	0.287090667975116	0	1	1	3
GO:0004346 glucose-6-phosphatase activity	0.0689519071555956	0.292	0.333	Molecular Function	GO:0004346	glucose-6-phosphatase activity	0.0689519071555956	0.287090667975116	0	1	1	3
GO:0004657 proline dehydrogenase activity	0.0689519071555956	0.292	0.333	Molecular Function	GO:0004657	proline dehydrogenase activity	0.0689519071555956	0.287090667975116	0	1	1	3
GO:0008453 alanine-glyoxylate transaminase activity	0.0689519071555956	0.292	0.333	Molecular Function	GO:0008453	alanine-glyoxylate transaminase activity	0.0689519071555956	0.287090667975116	1	0	1	3
GO:0008476 protein-tyrosine sulfotransferase activity	0.0689519071555956	0.292	0.333	Molecular Function	GO:0008476	protein-tyrosine sulfotransferase activity	0.0689519071555956	0.287090667975116	1	0	1	3
GO:0016863 intramolecular oxidoreductase activity, transposing C=C bonds	0.0689519071555956	0.292	0.333	Molecular Function	GO:0016863	intramolecular oxidoreductase activity, transposing C=C bonds	0.0689519071555956	0.287090667975116	0	1	1	3
GO:0018446 pinocarveol dehydrogenase activity	0.0689519071555956	0.292	0.333	Molecular Function	GO:0018446	pinocarveol dehydrogenase activity	0.0689519071555956	0.287090667975116	0	1	1	3
GO:0018447 chloral hydrate dehydrogenase activity	0.0689519071555956	0.292	0.333	Molecular Function	GO:0018447	chloral hydrate dehydrogenase activity	0.0689519071555956	0.287090667975116	0	1	1	3
GO:0018448 hydroxymethylmethylsilanediol oxidase activity	0.0689519071555956	0.292	0.333	Molecular Function	GO:0018448	hydroxymethylmethylsilanediol oxidase activity	0.0689519071555956	0.287090667975116	0	1	1	3
GO:0018449 1-phenylethanol dehydrogenase activity	0.0689519071555956	0.292	0.333	Molecular Function	GO:0018449	1-phenylethanol dehydrogenase activity	0.0689519071555956	0.287090667975116	0	1	1	3
GO:0018450 myrtenol dehydrogenase activity	0.0689519071555956	0.292	0.333	Molecular Function	GO:0018450	myrtenol dehydrogenase activity	0.0689519071555956	0.287090667975116	0	1	1	3
GO:0034522 cis-1,2-dihydroxy-1,2-dihydro-8-carboxynaphthalene dehydrogenase activity	0.0689519071555956	0.292	0.333	Molecular Function	GO:0034522	cis-1,2-dihydroxy-1,2-dihydro-8-carboxynaphthalene dehydrogenase activity	0.0689519071555956	0.287090667975116	0	1	1	3
GO:0034582 3-hydroxy-4-methyloctanoyl-CoA dehydrogenase activity	0.0689519071555956	0.292	0.333	Molecular Function	GO:0034582	3-hydroxy-4-methyloctanoyl-CoA dehydrogenase activity	0.0689519071555956	0.287090667975116	0	1	1	3
GO:0034778 2-hydroxy-4-isopropenylcyclohexane-1-carboxyl-CoA dehydrogenase activity	0.0689519071555956	0.292	0.333	Molecular Function	GO:0034778	2-hydroxy-4-isopropenylcyclohexane-1-carboxyl-CoA dehydrogenase activity	0.0689519071555956	0.287090667975116	0	1	1	3
GO:0034817 cis-9,10-dihydroanthracene-9,10-diol dehydrogenase activity	0.0689519071555956	0.292	0.333	Molecular Function	GO:0034817	cis-9,10-dihydroanthracene-9,10-diol dehydrogenase activity	0.0689519071555956	0.287090667975116	0	1	1	3
GO:0034821 citronellol dehydrogenase activity	0.0689519071555956	0.292	0.333	Molecular Function	GO:0034821	citronellol dehydrogenase activity	0.0689519071555956	0.287090667975116	0	1	1	3
GO:0034847 naphthyl-2-hydroxymethyl-succinyl-CoA dehydrogenase activity	0.0689519071555956	0.292	0.333	Molecular Function	GO:0034847	naphthyl-2-hydroxymethyl-succinyl-CoA dehydrogenase activity	0.0689519071555956	0.287090667975116	0	1	1	3
GO:0034863 2,4,4-trimethyl-1-pentanol dehydrogenase activity	0.0689519071555956	0.292	0.333	Molecular Function	GO:0034863	2,4,4-trimethyl-1-pentanol dehydrogenase activity	0.0689519071555956	0.287090667975116	0	1	1	3
GO:0034868 2,4,4-trimethyl-3-hydroxypentanoyl-CoA dehydrogenase activity	0.0689519071555956	0.292	0.333	Molecular Function	GO:0034868	2,4,4-trimethyl-3-hydroxypentanoyl-CoA dehydrogenase activity	0.0689519071555956	0.287090667975116	0	1	1	3
GO:0034871 1-hydroxy-4,4-dimethylpentan-3-one dehydrogenase activity	0.0689519071555956	0.292	0.333	Molecular Function	GO:0034871	1-hydroxy-4,4-dimethylpentan-3-one dehydrogenase activity	0.0689519071555956	0.287090667975116	0	1	1	3
GO:0034891 endosulfan diol dehydrogenase activity	0.0689519071555956	0.292	0.333	Molecular Function	GO:0034891	endosulfan diol dehydrogenase activity	0.0689519071555956	0.287090667975116	0	1	1	3
GO:0034901 endosulfan hydroxyether dehydrogenase activity	0.0689519071555956	0.292	0.333	Molecular Function	GO:0034901	endosulfan hydroxyether dehydrogenase activity	0.0689519071555956	0.287090667975116	0	1	1	3
GO:0034918 3-hydroxy-2-methylhexanoyl-CoA dehydrogenase activity	0.0689519071555956	0.292	0.333	Molecular Function	GO:0034918	3-hydroxy-2-methylhexanoyl-CoA dehydrogenase activity	0.0689519071555956	0.287090667975116	0	1	1	3
GO:0034944 3-hydroxy-2,6-dimethyl-5-methylene-heptanoyl-CoA dehydrogenase activity	0.0689519071555956	0.292	0.333	Molecular Function	GO:0034944	3-hydroxy-2,6-dimethyl-5-methylene-heptanoyl-CoA dehydrogenase activity	0.0689519071555956	0.287090667975116	0	1	1	3
GO:0042469 versicolorin reductase activity	0.0689519071555956	0.292	0.333	Molecular Function	GO:0042469	versicolorin reductase activity	0.0689519071555956	0.287090667975116	0	1	1	3
GO:0045703 ketoreductase activity	0.0689519071555956	0.292	0.333	Molecular Function	GO:0045703	ketoreductase activity	0.0689519071555956	0.287090667975116	0	1	1	3
GO:0050309 sugar-terminal-phosphatase activity	0.0689519071555956	0.292	0.333	Molecular Function	GO:0050309	sugar-terminal-phosphatase activity	0.0689519071555956	0.287090667975116	0	1	1	3
GO:0030165 PDZ domain binding	0.0725827868480019	0.583	0.105	Molecular Function	GO:0030165	PDZ domain binding	0.0725827868480019	0.300387798581791	1	1	2	19
GO:0006469 negative regulation of protein kinase activity	0.0286743013957794	1.198	0.08	Biological Process	GO:0006469	negative regulation of protein kinase activity	0.0286743013957794	0.301923493862346	3	1	4	50
GO:0009611 response to wounding	0.029105285182796	3.593	0.043	Biological Process	GO:0009611	response to wounding	0.029105285182796	0.301923493862346	8	4	12	277
GO:0042773 ATP synthesis coupled electron transport	0.0291918191624615	0.898	0.103	Biological Process	GO:0042773	ATP synthesis coupled electron transport	0.0291918191624615	0.301923493862346	2	1	3	29
GO:1901343 negative regulation of vasculature development	0.0291918191624615	0.898	0.103	Biological Process	GO:1901343	negative regulation of vasculature development	0.0291918191624615	0.301923493862346	3	0	3	29
GO:0043401 steroid hormone mediated signaling pathway	0.029225654415856	1.796	0.06	Biological Process	GO:0043401	steroid hormone mediated signaling pathway	0.029225654415856	0.301923493862346	3	3	6	100
GO:0048856 anatomical structure development	0.0296811325111703	30.24	0.028	Biological Process	GO:0048856	anatomical structure development	0.0296811325111703	0.301923493862346	56	45	101	3672
GO:0032774 RNA biosynthetic process	0.0299157295255964	16.766	0.03	Biological Process	GO:0032774	RNA biosynthetic process	0.0299157295255964	0.301923493862346	30	26	56	1880
GO:0021953 central nervous system neuron differentiation	0.0300642179873227	2.096	0.055	Biological Process	GO:0021953	central nervous system neuron differentiation	0.0300642179873227	0.301923493862346	2	5	7	128
GO:0010556 regulation of macromolecule biosynthetic process	0.0302443426129158	17.066	0.03	Biological Process	GO:0010556	regulation of macromolecule biosynthetic process	0.0302443426129158	0.301923493862346	30	27	57	1920
GO:0001936 regulation of endothelial cell proliferation	0.0305507348827042	0.599	0.167	Biological Process	GO:0001936	regulation of endothelial cell proliferation	0.0305507348827042	0.301923493862346	2	0	2	12
GO:0035879 plasma membrane lactate transport	0.0305507348827042	0.599	0.167	Biological Process	GO:0035879	plasma membrane lactate transport	0.0305507348827042	0.301923493862346	1	1	2	12
GO:0048041 focal adhesion assembly	0.0305507348827042	0.599	0.167	Biological Process	GO:0048041	focal adhesion assembly	0.0305507348827042	0.301923493862346	1	1	2	12
GO:1901888 regulation of cell junction assembly	0.0305507348827042	0.599	0.167	Biological Process	GO:1901888	regulation of cell junction assembly	0.0305507348827042	0.301923493862346	1	1	2	12
GO:0008217 regulation of blood pressure	0.0305632627693578	1.198	0.078	Biological Process	GO:0008217	regulation of blood pressure	0.0305632627693578	0.301923493862346	1	3	4	51
GO:0033673 negative regulation of kinase activity	0.0305632627693578	1.198	0.078	Biological Process	GO:0033673	negative regulation of kinase activity	0.0305632627693578	0.301923493862346	3	1	4	51
GO:0008238 exopeptidase activity	0.0734071399146834	1.458	0.053	Molecular Function	GO:0008238	exopeptidase activity	0.0734071399146834	0.301980270187949	4	1	5	95
GO:0048513 animal organ development	0.0310314609064103	18.862	0.029	Biological Process	GO:0048513	animal organ development	0.0310314609064103	0.305067743693454	31	32	63	2157
GO:0001878 response to yeast	0.0318914010543272	0.898	0.1	Biological Process	GO:0001878	response to yeast	0.0318914010543272	0.31008280844046	1	2	3	30
GO:0006119 oxidative phosphorylation	0.0318914010543272	0.898	0.1	Biological Process	GO:0006119	oxidative phosphorylation	0.0318914010543272	0.31008280844046	2	1	3	30
GO:0051336 regulation of hydrolase activity	0.0319987173329222	4.79	0.039	Biological Process	GO:0051336	regulation of hydrolase activity	0.0319987173329222	0.31008280844046	10	6	16	412
GO:0009892 negative regulation of metabolic process	0.0344812529814917	7.186	0.035	Biological Process	GO:0009892	negative regulation of metabolic process	0.0344812529814917	0.325960280641724	19	5	24	694
GO:0002685 regulation of leukocyte migration	0.0347169628959314	0.898	0.097	Biological Process	GO:0002685	regulation of leukocyte migration	0.0347169628959314	0.325960280641724	3	0	3	31
GO:0009145 purine nucleoside triphosphate biosynthetic process	0.0347169628959314	0.898	0.097	Biological Process	GO:0009145	purine nucleoside triphosphate biosynthetic process	0.0347169628959314	0.325960280641724	1	2	3	31
GO:0009206 purine ribonucleoside triphosphate biosynthetic process	0.0347169628959314	0.898	0.097	Biological Process	GO:0009206	purine ribonucleoside triphosphate biosynthetic process	0.0347169628959314	0.325960280641724	1	2	3	31
GO:0019882 antigen processing and presentation	0.0352016021984793	1.497	0.064	Biological Process	GO:0019882	antigen processing and presentation	0.0352016021984793	0.325960280641724	4	1	5	78
GO:0007417 central nervous system development	0.0352669694615997	6.886	0.035	Biological Process	GO:0007417	central nervous system development	0.0352669694615997	0.325960280641724	14	9	23	660
GO:0001952 regulation of cell-matrix adhesion	0.0355593033427335	0.599	0.154	Biological Process	GO:0001952	regulation of cell-matrix adhesion	0.0355593033427335	0.325960280641724	1	1	2	13
GO:0001966 thigmotaxis	0.0355593033427335	0.599	0.154	Biological Process	GO:0001966	thigmotaxis	0.0355593033427335	0.325960280641724	0	2	2	13
GO:0007045 cell-substrate adherens junction assembly	0.0355593033427335	0.599	0.154	Biological Process	GO:0007045	cell-substrate adherens junction assembly	0.0355593033427335	0.325960280641724	1	1	2	13
GO:0015727 lactate transport	0.0355593033427335	0.599	0.154	Biological Process	GO:0015727	lactate transport	0.0355593033427335	0.325960280641724	1	1	2	13
GO:0035844 cloaca development	0.0355593033427335	0.599	0.154	Biological Process	GO:0035844	cloaca development	0.0355593033427335	0.325960280641724	1	1	2	13
GO:0035873 lactate transmembrane transport	0.0355593033427335	0.599	0.154	Biological Process	GO:0035873	lactate transmembrane transport	0.0355593033427335	0.325960280641724	1	1	2	13
GO:0016706 oxidoreductase activity, acting on paired donors, with incorporation or reduction of molecular oxygen, 2-oxoglutarate as one donor, and incorporation of one atom each of oxygen into both donors	0.0800106179597497	0.875	0.07	Molecular Function	GO:0016706	oxidoreductase activity, acting on paired donors, with incorporation or reduction of molecular oxygen, 2-oxoglutarate as one donor, and incorporation of one atom each of oxygen into both donors	0.0800106179597497	0.327186277013977	1	2	3	43
GO:0021517 ventral spinal cord development	0.0366616780926018	1.198	0.074	Biological Process	GO:0021517	ventral spinal cord development	0.0366616780926018	0.332390541963849	1	3	4	54
GO:1903825 organic acid transmembrane transport	0.0366616780926018	1.198	0.074	Biological Process	GO:1903825	organic acid transmembrane transport	0.0366616780926018	0.332390541963849	1	3	4	54
GO:0031101 fin regeneration	0.0368927494648579	1.497	0.063	Biological Process	GO:0031101	fin regeneration	0.0368927494648579	0.332390541963849	3	2	5	79
GO:0043408 regulation of MAPK cascade	0.0369141338986879	2.695	0.047	Biological Process	GO:0043408	regulation of MAPK cascade	0.0369141338986879	0.332390541963849	6	3	9	193
GO:0055123 digestive system development	0.0371876571476061	2.096	0.052	Biological Process	GO:0055123	digestive system development	0.0371876571476061	0.332478946255953	4	3	7	134
GO:0031326 regulation of cellular biosynthetic process	0.0372507124060724	17.365	0.029	Biological Process	GO:0031326	regulation of cellular biosynthetic process	0.0372507124060724	0.332478946255953	30	28	58	1983
GO:0072330 monocarboxylic acid biosynthetic process	0.0386330304065972	1.497	0.062	Biological Process	GO:0072330	monocarboxylic acid biosynthetic process	0.0386330304065972	0.332733152097244	2	3	5	80
GO:0031324 negative regulation of cellular metabolic process	0.0387651156115276	6.587	0.035	Biological Process	GO:0031324	negative regulation of cellular metabolic process	0.0387651156115276	0.332733152097244	17	5	22	631
GO:0019221 cytokine-mediated signaling pathway	0.0403240706681947	1.796	0.056	Biological Process	GO:0019221	cytokine-mediated signaling pathway	0.0403240706681947	0.332733152097244	4	2	6	108
GO:1901342 regulation of vasculature development	0.0404226764688664	1.497	0.062	Biological Process	GO:1901342	regulation of vasculature development	0.0404226764688664	0.332733152097244	4	1	5	81
GO:0009889 regulation of biosynthetic process	0.0408353112908549	17.365	0.029	Biological Process	GO:0009889	regulation of biosynthetic process	0.0408353112908549	0.332733152097244	30	28	58	1994
GO:0003179 heart valve morphogenesis	0.0408596220507744	0.599	0.143	Biological Process	GO:0003179	heart valve morphogenesis	0.0408596220507744	0.332733152097244	2	0	2	14
GO:0097120 receptor localization to synapse	0.0408596220507744	0.599	0.143	Biological Process	GO:0097120	receptor localization to synapse	0.0408596220507744	0.332733152097244	0	2	2	14
GO:0045859 regulation of protein kinase activity	0.0416984173266132	2.395	0.048	Biological Process	GO:0045859	regulation of protein kinase activity	0.0416984173266132	0.332733152097244	5	3	8	167
GO:0019438 aromatic compound biosynthetic process	0.0419453055017511	18.862	0.029	Biological Process	GO:0019438	aromatic compound biosynthetic process	0.0419453055017511	0.332733152097244	33	30	63	2194
GO:0031076 embryonic camera-type eye development	0.0434111307411612	1.198	0.07	Biological Process	GO:0031076	embryonic camera-type eye development	0.0434111307411612	0.332733152097244	0	4	4	57
GO:0022904 respiratory electron transport chain	0.0439394346567281	0.898	0.088	Biological Process	GO:0022904	respiratory electron transport chain	0.0439394346567281	0.332733152097244	2	1	3	34
GO:0048821 erythrocyte development	0.0439394346567281	0.898	0.088	Biological Process	GO:0048821	erythrocyte development	0.0439394346567281	0.332733152097244	3	0	3	34
GO:0006508 proteolysis	0.0442146184032805	9.88	0.032	Biological Process	GO:0006508	proteolysis	0.0442146184032805	0.332733152097244	25	8	33	1043
GO:0048869 cellular developmental process	0.0450043043016448	18.263	0.029	Biological Process	GO:0048869	cellular developmental process	0.0450043043016448	0.332733152097244	33	28	61	2124
GO:0018130 heterocycle biosynthetic process	0.0457074915536896	18.862	0.029	Biological Process	GO:0018130	heterocycle biosynthetic process	0.0457074915536896	0.332733152097244	33	30	63	2205
GO:0000012 single strand break repair	0.0460040327520399	0.299	0.5	Biological Process	GO:0000012	single strand break repair	0.0460040327520399	0.332733152097244	0	1	1	2
GO:0001712 ectodermal cell fate commitment	0.0460040327520399	0.299	0.5	Biological Process	GO:0001712	ectodermal cell fate commitment	0.0460040327520399	0.332733152097244	1	0	1	2
GO:0001715 ectodermal cell fate specification	0.0460040327520399	0.299	0.5	Biological Process	GO:0001715	ectodermal cell fate specification	0.0460040327520399	0.332733152097244	1	0	1	2
GO:0002053 positive regulation of mesenchymal cell proliferation	0.0460040327520399	0.299	0.5	Biological Process	GO:0002053	positive regulation of mesenchymal cell proliferation	0.0460040327520399	0.332733152097244	0	1	1	2
GO:0009606 tropism	0.0460040327520399	0.299	0.5	Biological Process	GO:0009606	tropism	0.0460040327520399	0.332733152097244	0	1	1	2
GO:0009652 thigmotropism	0.0460040327520399	0.299	0.5	Biological Process	GO:0009652	thigmotropism	0.0460040327520399	0.332733152097244	0	1	1	2
GO:0010133 proline catabolic process to glutamate	0.0460040327520399	0.299	0.5	Biological Process	GO:0010133	proline catabolic process to glutamate	0.0460040327520399	0.332733152097244	0	1	1	2
GO:0010668 ectodermal cell differentiation	0.0460040327520399	0.299	0.5	Biological Process	GO:0010668	ectodermal cell differentiation	0.0460040327520399	0.332733152097244	1	0	1	2
GO:0019265 glycine biosynthetic process, by transamination of glyoxylate	0.0460040327520399	0.299	0.5	Biological Process	GO:0019265	glycine biosynthetic process, by transamination of glyoxylate	0.0460040327520399	0.332733152097244	1	0	1	2
GO:0019530 taurine metabolic process	0.0460040327520399	0.299	0.5	Biological Process	GO:0019530	taurine metabolic process	0.0460040327520399	0.332733152097244	1	0	1	2
GO:0021862 early neuron differentiation in forebrain	0.0460040327520399	0.299	0.5	Biological Process	GO:0021862	early neuron differentiation in forebrain	0.0460040327520399	0.332733152097244	0	1	1	2
GO:0030511 positive regulation of transforming growth factor beta receptor signaling pathway	0.0460040327520399	0.299	0.5	Biological Process	GO:0030511	positive regulation of transforming growth factor beta receptor signaling pathway	0.0460040327520399	0.332733152097244	1	0	1	2
GO:0031590 wybutosine metabolic process	0.0460040327520399	0.299	0.5	Biological Process	GO:0031590	wybutosine metabolic process	0.0460040327520399	0.332733152097244	0	1	1	2
GO:0031591 wybutosine biosynthetic process	0.0460040327520399	0.299	0.5	Biological Process	GO:0031591	wybutosine biosynthetic process	0.0460040327520399	0.332733152097244	0	1	1	2
GO:0031657 regulation of cyclin-dependent protein serine/threonine kinase activity involved in G1/S transition of mitotic cell cycle	0.0460040327520399	0.299	0.5	Biological Process	GO:0031657	regulation of cyclin-dependent protein serine/threonine kinase activity involved in G1/S transition of mitotic cell cycle	0.0460040327520399	0.332733152097244	1	0	1	2
GO:0031659 positive regulation of cyclin-dependent protein serine/threonine kinase activity involved in G1/S transition of mitotic cell cycle	0.0460040327520399	0.299	0.5	Biological Process	GO:0031659	positive regulation of cyclin-dependent protein serine/threonine kinase activity involved in G1/S transition of mitotic cell cycle	0.0460040327520399	0.332733152097244	1	0	1	2
GO:0033280 response to vitamin D	0.0460040327520399	0.299	0.5	Biological Process	GO:0033280	response to vitamin D	0.0460040327520399	0.332733152097244	1	0	1	2
GO:0035477 regulation of angioblast cell migration involved in selective angioblast sprouting	0.0460040327520399	0.299	0.5	Biological Process	GO:0035477	regulation of angioblast cell migration involved in selective angioblast sprouting	0.0460040327520399	0.332733152097244	1	0	1	2
GO:0035608 protein deglutamylation	0.0460040327520399	0.299	0.5	Biological Process	GO:0035608	protein deglutamylation	0.0460040327520399	0.332733152097244	0	1	1	2
GO:0042412 taurine biosynthetic process	0.0460040327520399	0.299	0.5	Biological Process	GO:0042412	taurine biosynthetic process	0.0460040327520399	0.332733152097244	1	0	1	2
GO:0042665 regulation of ectodermal cell fate specification	0.0460040327520399	0.299	0.5	Biological Process	GO:0042665	regulation of ectodermal cell fate specification	0.0460040327520399	0.332733152097244	1	0	1	2
GO:0045168 cell-cell signaling involved in cell fate commitment	0.0460040327520399	0.299	0.5	Biological Process	GO:0045168	cell-cell signaling involved in cell fate commitment	0.0460040327520399	0.332733152097244	0	1	1	2
GO:0045338 farnesyl diphosphate metabolic process	0.0460040327520399	0.299	0.5	Biological Process	GO:0045338	farnesyl diphosphate metabolic process	0.0460040327520399	0.332733152097244	0	1	1	2
GO:0048143 astrocyte activation	0.0460040327520399	0.299	0.5	Biological Process	GO:0048143	astrocyte activation	0.0460040327520399	0.332733152097244	1	0	1	2
GO:0048265 response to pain	0.0460040327520399	0.299	0.5	Biological Process	GO:0048265	response to pain	0.0460040327520399	0.332733152097244	0	1	1	2
GO:0060602 branch elongation of an epithelium	0.0460040327520399	0.299	0.5	Biological Process	GO:0060602	branch elongation of an epithelium	0.0460040327520399	0.332733152097244	0	1	1	2
GO:0070120 ciliary neurotrophic factor-mediated signaling pathway	0.0460040327520399	0.299	0.5	Biological Process	GO:0070120	ciliary neurotrophic factor-mediated signaling pathway	0.0460040327520399	0.332733152097244	1	0	1	2
GO:0070561 vitamin D receptor signaling pathway	0.0460040327520399	0.299	0.5	Biological Process	GO:0070561	vitamin D receptor signaling pathway	0.0460040327520399	0.332733152097244	1	0	1	2
GO:0071305 cellular response to vitamin D	0.0460040327520399	0.299	0.5	Biological Process	GO:0071305	cellular response to vitamin D	0.0460040327520399	0.332733152097244	1	0	1	2
GO:0097155 fasciculation of sensory neuron axon	0.0460040327520399	0.299	0.5	Biological Process	GO:0097155	fasciculation of sensory neuron axon	0.0460040327520399	0.332733152097244	0	1	1	2
GO:1900533 palmitic acid metabolic process	0.0460040327520399	0.299	0.5	Biological Process	GO:1900533	palmitic acid metabolic process	0.0460040327520399	0.332733152097244	1	0	1	2
GO:1900535 palmitic acid biosynthetic process	0.0460040327520399	0.299	0.5	Biological Process	GO:1900535	palmitic acid biosynthetic process	0.0460040327520399	0.332733152097244	1	0	1	2
GO:1902037 negative regulation of hematopoietic stem cell differentiation	0.0460040327520399	0.299	0.5	Biological Process	GO:1902037	negative regulation of hematopoietic stem cell differentiation	0.0460040327520399	0.332733152097244	0	1	1	2
GO:1902930 regulation of alcohol biosynthetic process	0.0460040327520399	0.299	0.5	Biological Process	GO:1902930	regulation of alcohol biosynthetic process	0.0460040327520399	0.332733152097244	0	1	1	2
GO:1902932 positive regulation of alcohol biosynthetic process	0.0460040327520399	0.299	0.5	Biological Process	GO:1902932	positive regulation of alcohol biosynthetic process	0.0460040327520399	0.332733152097244	0	1	1	2
GO:1903846 positive regulation of cellular response to transforming growth factor beta stimulus	0.0460040327520399	0.299	0.5	Biological Process	GO:1903846	positive regulation of cellular response to transforming growth factor beta stimulus	0.0460040327520399	0.332733152097244	1	0	1	2
GO:2000383 regulation of ectoderm development	0.0460040327520399	0.299	0.5	Biological Process	GO:2000383	regulation of ectoderm development	0.0460040327520399	0.332733152097244	1	0	1	2
GO:2000648 positive regulation of stem cell proliferation	0.0460040327520399	0.299	0.5	Biological Process	GO:2000648	positive regulation of stem cell proliferation	0.0460040327520399	0.332733152097244	0	1	1	2
GO:0014074 response to purine-containing compound	0.0464354865826129	0.599	0.133	Biological Process	GO:0014074	response to purine-containing compound	0.0464354865826129	0.332733152097244	2	0	2	15
GO:0035469 determination of pancreatic left/right asymmetry	0.0464354865826129	0.599	0.133	Biological Process	GO:0035469	determination of pancreatic left/right asymmetry	0.0464354865826129	0.332733152097244	0	2	2	15
GO:0046683 response to organophosphorus	0.0464354865826129	0.599	0.133	Biological Process	GO:0046683	response to organophosphorus	0.0464354865826129	0.332733152097244	2	0	2	15
GO:0002474 antigen processing and presentation of peptide antigen via MHC class I	0.0472580093308304	0.898	0.086	Biological Process	GO:0002474	antigen processing and presentation of peptide antigen via MHC class I	0.0472580093308304	0.335087278704668	3	0	3	35
GO:0009620 response to fungus	0.0472580093308304	0.898	0.086	Biological Process	GO:0009620	response to fungus	0.0472580093308304	0.335087278704668	1	2	3	35
GO:0048010 vascular endothelial growth factor receptor signaling pathway	0.0472580093308304	0.898	0.086	Biological Process	GO:0048010	vascular endothelial growth factor receptor signaling pathway	0.0472580093308304	0.335087278704668	3	0	3	35
GO:0008237 metallopeptidase activity	0.0842571488397576	2.332	0.042	Molecular Function	GO:0008237	metallopeptidase activity	0.0842571488397576	0.335616807143041	6	2	8	192
GO:0050694 galactose 3-O-sulfotransferase activity	0.0844364881961808	0.875	0.068	Molecular Function	GO:0050694	galactose 3-O-sulfotransferase activity	0.0844364881961808	0.335616807143041	3	0	3	44
GO:0008331 high voltage-gated calcium channel activity	0.0864726451175207	0.583	0.095	Molecular Function	GO:0008331	high voltage-gated calcium channel activity	0.0864726451175207	0.335616807143041	0	2	2	21
GO:0035254 glutamate receptor binding	0.0864726451175207	0.583	0.095	Molecular Function	GO:0035254	glutamate receptor binding	0.0864726451175207	0.335616807143041	0	2	2	21
GO:0005125 cytokine activity	0.0895202377349503	1.166	0.056	Molecular Function	GO:0005125	cytokine activity	0.0895202377349503	0.335616807143041	3	1	4	72
GO:0004337 geranyltranstransferase activity	0.0908656857767185	0.292	0.25	Molecular Function	GO:0004337	geranyltranstransferase activity	0.0908656857767185	0.335616807143041	0	1	1	4
GO:0004517 nitric-oxide synthase activity	0.0908656857767185	0.292	0.25	Molecular Function	GO:0004517	nitric-oxide synthase activity	0.0908656857767185	0.335616807143041	0	1	1	4
GO:0004814 arginine-tRNA ligase activity	0.0908656857767185	0.292	0.25	Molecular Function	GO:0004814	arginine-tRNA ligase activity	0.0908656857767185	0.335616807143041	1	0	1	4
GO:0015197 peptide transporter activity	0.0908656857767185	0.292	0.25	Molecular Function	GO:0015197	peptide transporter activity	0.0908656857767185	0.335616807143041	1	0	1	4
GO:0015232 heme transporter activity	0.0908656857767185	0.292	0.25	Molecular Function	GO:0015232	heme transporter activity	0.0908656857767185	0.335616807143041	1	0	1	4
GO:0016453 C-acetyltransferase activity	0.0908656857767185	0.292	0.25	Molecular Function	GO:0016453	C-acetyltransferase activity	0.0908656857767185	0.335616807143041	0	1	1	4
GO:0016838 carbon-oxygen lyase activity, acting on phosphates	0.0908656857767185	0.292	0.25	Molecular Function	GO:0016838	carbon-oxygen lyase activity, acting on phosphates	0.0908656857767185	0.335616807143041	1	0	1	4
GO:0017081 chloride channel regulator activity	0.0908656857767185	0.292	0.25	Molecular Function	GO:0017081	chloride channel regulator activity	0.0908656857767185	0.335616807143041	1	0	1	4
GO:0019797 procollagen-proline 3-dioxygenase activity	0.0908656857767185	0.292	0.25	Molecular Function	GO:0019797	procollagen-proline 3-dioxygenase activity	0.0908656857767185	0.335616807143041	0	1	1	4
GO:0031402 sodium ion binding	0.0908656857767185	0.292	0.25	Molecular Function	GO:0031402	sodium ion binding	0.0908656857767185	0.335616807143041	0	1	1	4
GO:0031544 peptidyl-proline 3-dioxygenase activity	0.0908656857767185	0.292	0.25	Molecular Function	GO:0031544	peptidyl-proline 3-dioxygenase activity	0.0908656857767185	0.335616807143041	0	1	1	4
GO:0032217 riboflavin transporter activity	0.0908656857767185	0.292	0.25	Molecular Function	GO:0032217	riboflavin transporter activity	0.0908656857767185	0.335616807143041	0	1	1	4
GO:0070324 thyroid hormone binding	0.0908656857767185	0.292	0.25	Molecular Function	GO:0070324	thyroid hormone binding	0.0908656857767185	0.335616807143041	1	0	1	4
GO:0016298 lipase activity	0.092789192441709	1.458	0.049	Molecular Function	GO:0016298	lipase activity	0.092789192441709	0.340563716377995	3	2	5	102
GO:0001637 G-protein coupled chemoattractant receptor activity	0.0936922014489682	0.583	0.091	Molecular Function	GO:0001637	G-protein coupled chemoattractant receptor activity	0.0936922014489682	0.340563716377995	2	0	2	22
GO:0004950 chemokine receptor activity	0.0936922014489682	0.583	0.091	Molecular Function	GO:0004950	chemokine receptor activity	0.0936922014489682	0.340563716377995	2	0	2	22
GO:0042246 tissue regeneration	0.0484527990033378	1.796	0.053	Biological Process	GO:0042246	tissue regeneration	0.0484527990033378	0.342366131846501	4	2	6	113
GO:0050662 coenzyme binding	0.0951553606830336	2.041	0.042	Molecular Function	GO:0050662	coenzyme binding	0.0951553606830336	0.344061751522337	2	5	7	165
GO:0021510 spinal cord development	0.0501174437291604	1.497	0.058	Biological Process	GO:0021510	spinal cord development	0.0501174437291604	0.352530997567845	2	3	5	86
GO:0007507 heart development	0.0502378325772358	5.09	0.036	Biological Process	GO:0007507	heart development	0.0502378325772358	0.352530997567845	10	7	17	472
GO:0032501 multicellular organismal process	0.0505962553139456	33.832	0.027	Biological Process	GO:0032501	multicellular organismal process	0.0505962553139456	0.353311797124906	62	51	113	4249
GO:0022900 electron transport chain	0.0506963364916327	0.898	0.083	Biological Process	GO:0022900	electron transport chain	0.0506963364916327	0.353311797124906	2	1	3	36
GO:0004252 serine-type endopeptidase activity	0.09936822150762	1.749	0.044	Molecular Function	GO:0004252	serine-type endopeptidase activity	0.09936822150762	0.355551917581953	4	2	6	135
GO:0008134 transcription factor binding	0.09936822150762	1.749	0.044	Molecular Function	GO:0008134	transcription factor binding	0.09936822150762	0.355551917581953	4	2	6	135
GO:0002684 positive regulation of immune system process	0.0513706144230189	2.096	0.049	Biological Process	GO:0002684	positive regulation of immune system process	0.0513706144230189	0.355707268304644	6	1	7	144
GO:0001944 vasculature development	0.0518732585787828	5.09	0.036	Biological Process	GO:0001944	vasculature development	0.0518732585787828	0.355707268304644	13	4	17	474
GO:0003171 atrioventricular valve development	0.052271284774733	0.599	0.125	Biological Process	GO:0003171	atrioventricular valve development	0.052271284774733	0.355707268304644	2	0	2	16
GO:0035418 protein localization to synapse	0.052271284774733	0.599	0.125	Biological Process	GO:0035418	protein localization to synapse	0.052271284774733	0.355707268304644	0	2	2	16
GO:0048679 regulation of axon regeneration	0.052271284774733	0.599	0.125	Biological Process	GO:0048679	regulation of axon regeneration	0.052271284774733	0.355707268304644	1	1	2	16
GO:0070570 regulation of neuron projection regeneration	0.052271284774733	0.599	0.125	Biological Process	GO:0070570	regulation of neuron projection regeneration	0.052271284774733	0.355707268304644	1	1	2	16
GO:0090022 regulation of neutrophil chemotaxis	0.052271284774733	0.599	0.125	Biological Process	GO:0090022	regulation of neutrophil chemotaxis	0.052271284774733	0.355707268304644	2	0	2	16
GO:0010468 regulation of gene expression	0.05256035506655	17.066	0.029	Biological Process	GO:0010468	regulation of gene expression	0.05256035506655	0.355707268304644	30	27	57	1986
GO:0045595 regulation of cell differentiation	0.0527048823817356	5.09	0.036	Biological Process	GO:0045595	regulation of cell differentiation	0.0527048823817356	0.355707268304644	12	5	17	475
GO:2000026 regulation of multicellular organismal development	0.0527891280219328	6.287	0.034	Biological Process	GO:2000026	regulation of multicellular organismal development	0.0527891280219328	0.355707268304644	14	7	21	617
GO:0007166 cell surface receptor signaling pathway	0.0529628021112075	12.275	0.03	Biological Process	GO:0007166	cell surface receptor signaling pathway	0.0529628021112075	0.355707268304644	22	19	41	1364
GO:0051171 regulation of nitrogen compound metabolic process	0.0532048793334074	17.365	0.029	Biological Process	GO:0051171	regulation of nitrogen compound metabolic process	0.0532048793334074	0.35615766264304	30	28	58	2027
GO:0050660 flavin adenine dinucleotide binding	0.100302646295919	1.166	0.053	Molecular Function	GO:0050660	flavin adenine dinucleotide binding	0.100302646295919	0.357035844587028	1	3	4	75
GO:0004709 MAP kinase kinase kinase activity	0.101078337124498	0.583	0.087	Molecular Function	GO:0004709	MAP kinase kinase kinase activity	0.101078337124498	0.357942358786239	0	2	2	23
GO:0032502 developmental process	0.0536682011179092	32.036	0.027	Biological Process	GO:0032502	developmental process	0.0536682011179092	0.358081276311296	59	48	107	4011
GO:0021522 spinal cord motor neuron differentiation	0.0542527443618428	0.898	0.081	Biological Process	GO:0021522	spinal cord motor neuron differentiation	0.0542527443618428	0.360798479661275	0	3	3	37
GO:0003677 DNA binding	0.102814302775623	13.12	0.028	Molecular Function	GO:0003677	DNA binding	0.102814302775623	0.36150594272155	23	22	45	1582
GO:0008201 heparin binding	0.103137066627982	0.875	0.062	Molecular Function	GO:0008201	heparin binding	0.103137066627982	0.36150594272155	2	1	3	48
GO:0042060 wound healing	0.0546504733055773	2.695	0.043	Biological Process	GO:0042060	wound healing	0.0546504733055773	0.362259652041856	7	2	9	208
GO:0044710 single-organism metabolic process	0.0555960990363281	24.551	0.027	Biological Process	GO:0044710	single-organism metabolic process	0.0555960990363281	0.367331368632882	44	38	82	2994
GO:0048037 cofactor binding	0.108001975299276	2.624	0.038	Molecular Function	GO:0048037	cofactor binding	0.108001975299276	0.374398843134436	4	5	9	237
GO:0008483 transaminase activity	0.108619270531152	0.583	0.083	Molecular Function	GO:0008483	transaminase activity	0.108619270531152	0.374398843134436	2	0	2	24
GO:0008236 serine-type peptidase activity	0.109453732890743	2.041	0.041	Molecular Function	GO:0008236	serine-type peptidase activity	0.109453732890743	0.374398843134436	5	2	7	171
GO:0001604 urotensin II receptor activity	0.112265155292131	0.292	0.2	Molecular Function	GO:0001604	urotensin II receptor activity	0.112265155292131	0.374398843134436	0	1	1	5
GO:0003988 acetyl-CoA C-acyltransferase activity	0.112265155292131	0.292	0.2	Molecular Function	GO:0003988	acetyl-CoA C-acyltransferase activity	0.112265155292131	0.374398843134436	0	1	1	5
GO:0004128 cytochrome-b5 reductase activity, acting on NAD(P)H	0.112265155292131	0.292	0.2	Molecular Function	GO:0004128	cytochrome-b5 reductase activity, acting on NAD(P)H	0.112265155292131	0.374398843134436	0	1	1	5
GO:0004464 leukotriene-C4 synthase activity	0.112265155292131	0.292	0.2	Molecular Function	GO:0004464	leukotriene-C4 synthase activity	0.112265155292131	0.374398843134436	0	1	1	5
GO:0005172 vascular endothelial growth factor receptor binding	0.112265155292131	0.292	0.2	Molecular Function	GO:0005172	vascular endothelial growth factor receptor binding	0.112265155292131	0.374398843134436	1	0	1	5
GO:0016286 small conductance calcium-activated potassium channel activity	0.112265155292131	0.292	0.2	Molecular Function	GO:0016286	small conductance calcium-activated potassium channel activity	0.112265155292131	0.374398843134436	1	0	1	5
GO:0032052 bile acid binding	0.112265155292131	0.292	0.2	Molecular Function	GO:0032052	bile acid binding	0.112265155292131	0.374398843134436	1	0	1	5
GO:0043130 ubiquitin binding	0.113048989698419	0.875	0.06	Molecular Function	GO:0043130	ubiquitin binding	0.113048989698419	0.375191574506347	3	0	3	50
GO:0043565 sequence-specific DNA binding	0.113854074103007	6.706	0.031	Molecular Function	GO:0043565	sequence-specific DNA binding	0.113854074103007	0.376046869753681	10	13	23	747
GO:0046872 metal ion binding	0.114510646468219	24.781	0.027	Molecular Function	GO:0046872	metal ion binding	0.114510646468219	0.376405809204145	51	34	85	3202
GO:0016769 transferase activity, transferring nitrogenous groups	0.116303679401909	0.583	0.08	Molecular Function	GO:0016769	transferase activity, transferring nitrogenous groups	0.116303679401909	0.377397074862269	2	0	2	25
GO:0042562 hormone binding	0.116303679401909	0.583	0.08	Molecular Function	GO:0042562	hormone binding	0.116303679401909	0.377397074862269	2	0	2	25
GO:0022857 transmembrane transporter activity	0.116678829505497	9.038	0.029	Molecular Function	GO:0022857	transmembrane transporter activity	0.116678829505497	0.377397074862269	12	19	31	1054
GO:0017171 serine hydrolase activity	0.117009573428913	2.041	0.04	Molecular Function	GO:0017171	serine hydrolase activity	0.117009573428913	0.377397074862269	5	2	7	174
GO:0001932 regulation of protein phosphorylation	0.0581671792005503	3.593	0.039	Biological Process	GO:0001932	regulation of protein phosphorylation	0.0581671792005503	0.381820821130389	8	4	12	309
GO:0007044 cell-substrate junction assembly	0.0583519780695582	0.599	0.118	Biological Process	GO:0007044	cell-substrate junction assembly	0.0583519780695582	0.381820821130389	1	1	2	17
GO:0030947 regulation of vascular endothelial growth factor receptor signaling pathway	0.0583519780695582	0.599	0.118	Biological Process	GO:0030947	regulation of vascular endothelial growth factor receptor signaling pathway	0.0583519780695582	0.381820821130389	2	0	2	17
GO:0051246 regulation of protein metabolic process	0.0588554210844886	7.485	0.032	Biological Process	GO:0051246	regulation of protein metabolic process	0.0588554210844886	0.382684032909692	18	7	25	771
GO:0021515 cell differentiation in spinal cord	0.0588600011305817	1.198	0.063	Biological Process	GO:0021515	cell differentiation in spinal cord	0.0588600011305817	0.382684032909692	1	3	4	63
GO:0051241 negative regulation of multicellular organismal process	0.0616154115530624	2.695	0.042	Biological Process	GO:0051241	negative regulation of multicellular organismal process	0.0616154115530624	0.390998240057324	7	2	9	213
GO:0009201 ribonucleoside triphosphate biosynthetic process	0.0617125341398284	0.898	0.077	Biological Process	GO:0009201	ribonucleoside triphosphate biosynthetic process	0.0617125341398284	0.390998240057324	1	2	3	39
GO:0009755 hormone-mediated signaling pathway	0.0634245961296895	1.796	0.05	Biological Process	GO:0009755	hormone-mediated signaling pathway	0.0634245961296895	0.390998240057324	3	3	6	121
GO:0035295 tube development	0.0637343212523645	4.79	0.035	Biological Process	GO:0035295	tube development	0.0637343212523645	0.390998240057324	10	6	16	452
GO:0006633 fatty acid biosynthetic process	0.0645804468611297	1.198	0.062	Biological Process	GO:0006633	fatty acid biosynthetic process	0.0645804468611297	0.390998240057324	1	3	4	65
GO:0015985 energy coupled proton transport, down electrochemical gradient	0.0646630834040822	0.599	0.111	Biological Process	GO:0015985	energy coupled proton transport, down electrochemical gradient	0.0646630834040822	0.390998240057324	1	1	2	18
GO:0015986 ATP synthesis coupled proton transport	0.0646630834040822	0.599	0.111	Biological Process	GO:0015986	ATP synthesis coupled proton transport	0.0646630834040822	0.390998240057324	1	1	2	18
GO:0034333 adherens junction assembly	0.0646630834040822	0.599	0.111	Biological Process	GO:0034333	adherens junction assembly	0.0646630834040822	0.390998240057324	1	1	2	18
GO:0048883 neuromast primordium migration	0.0646630834040822	0.599	0.111	Biological Process	GO:0048883	neuromast primordium migration	0.0646630834040822	0.390998240057324	2	0	2	18
GO:0048920 posterior lateral line neuromast primordium migration	0.0646630834040822	0.599	0.111	Biological Process	GO:0048920	posterior lateral line neuromast primordium migration	0.0646630834040822	0.390998240057324	2	0	2	18
GO:0055003 cardiac myofibril assembly	0.0646630834040822	0.599	0.111	Biological Process	GO:0055003	cardiac myofibril assembly	0.0646630834040822	0.390998240057324	2	0	2	18
GO:0071622 regulation of granulocyte chemotaxis	0.0646630834040822	0.599	0.111	Biological Process	GO:0071622	regulation of granulocyte chemotaxis	0.0646630834040822	0.390998240057324	2	0	2	18
GO:1902622 regulation of neutrophil migration	0.0646630834040822	0.599	0.111	Biological Process	GO:1902622	regulation of neutrophil migration	0.0646630834040822	0.390998240057324	2	0	2	18
GO:0008361 regulation of cell size	0.0654677560887605	1.796	0.049	Biological Process	GO:0008361	regulation of cell size	0.0654677560887605	0.390998240057324	4	2	6	122
GO:0050770 regulation of axonogenesis	0.0654677560887605	1.796	0.049	Biological Process	GO:0050770	regulation of axonogenesis	0.0654677560887605	0.390998240057324	4	2	6	122
GO:0048002 antigen processing and presentation of peptide antigen	0.0656120191515386	0.898	0.075	Biological Process	GO:0048002	antigen processing and presentation of peptide antigen	0.0656120191515386	0.390998240057324	3	0	3	40
GO:0001822 kidney development	0.0661544048257683	2.395	0.043	Biological Process	GO:0001822	kidney development	0.0661544048257683	0.390998240057324	4	4	8	184
GO:0044767 single-organism developmental process	0.067497658034175	31.437	0.026	Biological Process	GO:0044767	single-organism developmental process	0.067497658034175	0.390998240057324	57	48	105	3968
GO:0008285 negative regulation of cell proliferation	0.0675458965282476	1.198	0.061	Biological Process	GO:0008285	negative regulation of cell proliferation	0.0675458965282476	0.390998240057324	4	0	4	66
GO:0032102 negative regulation of response to external stimulus	0.0675458965282476	1.198	0.061	Biological Process	GO:0032102	negative regulation of response to external stimulus	0.0675458965282476	0.390998240057324	3	1	4	66
GO:0001937 negative regulation of endothelial cell proliferation	0.0682085381918183	0.299	0.333	Biological Process	GO:0001937	negative regulation of endothelial cell proliferation	0.0682085381918183	0.390998240057324	1	0	1	3
GO:0002154 thyroid hormone mediated signaling pathway	0.0682085381918183	0.299	0.333	Biological Process	GO:0002154	thyroid hormone mediated signaling pathway	0.0682085381918183	0.390998240057324	1	0	1	3
GO:0006477 protein sulfation	0.0682085381918183	0.299	0.333	Biological Process	GO:0006477	protein sulfation	0.0682085381918183	0.390998240057324	1	0	1	3
GO:0006478 peptidyl-tyrosine sulfation	0.0682085381918183	0.299	0.333	Biological Process	GO:0006478	peptidyl-tyrosine sulfation	0.0682085381918183	0.390998240057324	1	0	1	3
GO:0006590 thyroid hormone generation	0.0682085381918183	0.299	0.333	Biological Process	GO:0006590	thyroid hormone generation	0.0682085381918183	0.390998240057324	0	1	1	3
GO:0007202 activation of phospholipase C activity	0.0682085381918183	0.299	0.333	Biological Process	GO:0007202	activation of phospholipase C activity	0.0682085381918183	0.390998240057324	1	0	1	3
GO:0009240 isopentenyl diphosphate biosynthetic process	0.0682085381918183	0.299	0.333	Biological Process	GO:0009240	isopentenyl diphosphate biosynthetic process	0.0682085381918183	0.390998240057324	0	1	1	3
GO:0010463 mesenchymal cell proliferation	0.0682085381918183	0.299	0.333	Biological Process	GO:0010463	mesenchymal cell proliferation	0.0682085381918183	0.390998240057324	0	1	1	3
GO:0010464 regulation of mesenchymal cell proliferation	0.0682085381918183	0.299	0.333	Biological Process	GO:0010464	regulation of mesenchymal cell proliferation	0.0682085381918183	0.390998240057324	0	1	1	3
GO:0014002 astrocyte development	0.0682085381918183	0.299	0.333	Biological Process	GO:0014002	astrocyte development	0.0682085381918183	0.390998240057324	1	0	1	3
GO:0019287 isopentenyl diphosphate biosynthetic process, mevalonate pathway	0.0682085381918183	0.299	0.333	Biological Process	GO:0019287	isopentenyl diphosphate biosynthetic process, mevalonate pathway	0.0682085381918183	0.390998240057324	0	1	1	3
GO:0031987 locomotion involved in locomotory behavior	0.0682085381918183	0.299	0.333	Biological Process	GO:0031987	locomotion involved in locomotory behavior	0.0682085381918183	0.390998240057324	1	0	1	3
GO:0042662 negative regulation of mesodermal cell fate specification	0.0682085381918183	0.299	0.333	Biological Process	GO:0042662	negative regulation of mesodermal cell fate specification	0.0682085381918183	0.390998240057324	1	0	1	3
GO:0045580 regulation of T cell differentiation	0.0682085381918183	0.299	0.333	Biological Process	GO:0045580	regulation of T cell differentiation	0.0682085381918183	0.390998240057324	0	1	1	3
GO:0046487 glyoxylate metabolic process	0.0682085381918183	0.299	0.333	Biological Process	GO:0046487	glyoxylate metabolic process	0.0682085381918183	0.390998240057324	1	0	1	3
GO:0046490 isopentenyl diphosphate metabolic process	0.0682085381918183	0.299	0.333	Biological Process	GO:0046490	isopentenyl diphosphate metabolic process	0.0682085381918183	0.390998240057324	0	1	1	3
GO:0050731 positive regulation of peptidyl-tyrosine phosphorylation	0.0682085381918183	0.299	0.333	Biological Process	GO:0050731	positive regulation of peptidyl-tyrosine phosphorylation	0.0682085381918183	0.390998240057324	1	0	1	3
GO:0061549 sympathetic ganglion development	0.0682085381918183	0.299	0.333	Biological Process	GO:0061549	sympathetic ganglion development	0.0682085381918183	0.390998240057324	0	1	1	3
GO:0071295 cellular response to vitamin	0.0682085381918183	0.299	0.333	Biological Process	GO:0071295	cellular response to vitamin	0.0682085381918183	0.390998240057324	1	0	1	3
GO:1903045 neural crest cell migration involved in sympathetic nervous system development	0.0682085381918183	0.299	0.333	Biological Process	GO:1903045	neural crest cell migration involved in sympathetic nervous system development	0.0682085381918183	0.390998240057324	1	0	1	3
GO:2000096 positive regulation of Wnt signaling pathway, planar cell polarity pathway	0.0682085381918183	0.299	0.333	Biological Process	GO:2000096	positive regulation of Wnt signaling pathway, planar cell polarity pathway	0.0682085381918183	0.390998240057324	0	1	1	3
GO:2001238 positive regulation of extrinsic apoptotic signaling pathway	0.0682085381918183	0.299	0.333	Biological Process	GO:2001238	positive regulation of extrinsic apoptotic signaling pathway	0.0682085381918183	0.390998240057324	1	0	1	3
GO:0005215 transporter activity	0.122105769442998	10.787	0.029	Molecular Function	GO:0005215	transporter activity	0.122105769442998	0.391993755174485	16	21	37	1292
GO:0004896 cytokine receptor activity	0.12330663242406	0.875	0.058	Molecular Function	GO:0004896	cytokine receptor activity	0.12330663242406	0.394007704536415	3	0	3	52
GO:0043549 regulation of kinase activity	0.0695123000499231	2.395	0.043	Biological Process	GO:0043549	regulation of kinase activity	0.0695123000499231	0.39630179471819	5	3	8	186
GO:0060395 SMAD protein signal transduction	0.0696218085037731	0.898	0.073	Biological Process	GO:0060395	SMAD protein signal transduction	0.0696218085037731	0.39630179471819	2	1	3	41
GO:0048583 regulation of response to stimulus	0.0697179570069346	11.078	0.03	Biological Process	GO:0048583	regulation of response to stimulus	0.0697179570069346	0.39630179471819	24	13	37	1240
GO:0035239 tube morphogenesis	0.0701294131053403	3.293	0.039	Biological Process	GO:0035239	tube morphogenesis	0.0701294131053403	0.396831359869723	5	6	11	285
GO:0050793 regulation of developmental process	0.0702011250875186	7.485	0.032	Biological Process	GO:0050793	regulation of developmental process	0.0702011250875186	0.396831359869723	17	8	25	786
GO:0006754 ATP biosynthetic process	0.0711906556268192	0.599	0.105	Biological Process	GO:0006754	ATP biosynthetic process	0.0711906556268192	0.39822148332673	1	1	2	19
GO:0007398 ectoderm development	0.0711906556268192	0.599	0.105	Biological Process	GO:0007398	ectoderm development	0.0711906556268192	0.39822148332673	2	0	2	19
GO:2000736 regulation of stem cell differentiation	0.0711906556268192	0.599	0.105	Biological Process	GO:2000736	regulation of stem cell differentiation	0.0711906556268192	0.39822148332673	0	2	2	19
GO:0072001 renal system development	0.0712297886638476	2.395	0.043	Biological Process	GO:0072001	renal system development	0.0712297886638476	0.39822148332673	4	4	8	187
GO:0001191 transcriptional repressor activity, RNA polymerase II transcription factor binding	0.132059841705163	0.583	0.074	Molecular Function	GO:0001191	transcriptional repressor activity, RNA polymerase II transcription factor binding	0.132059841705163	0.399917733936221	2	0	2	27
GO:0017147 Wnt-protein binding	0.132059841705163	0.583	0.074	Molecular Function	GO:0017147	Wnt-protein binding	0.132059841705163	0.399917733936221	1	1	2	27
GO:0019201 nucleotide kinase activity	0.132059841705163	0.583	0.074	Molecular Function	GO:0019201	nucleotide kinase activity	0.132059841705163	0.399917733936221	0	2	2	27
GO:0033293 monocarboxylic acid binding	0.132059841705163	0.583	0.074	Molecular Function	GO:0033293	monocarboxylic acid binding	0.132059841705163	0.399917733936221	2	0	2	27
GO:0042813 Wnt-activated receptor activity	0.132059841705163	0.583	0.074	Molecular Function	GO:0042813	Wnt-activated receptor activity	0.132059841705163	0.399917733936221	1	1	2	27
GO:0022891 substrate-specific transmembrane transporter activity	0.132230172375885	8.163	0.029	Molecular Function	GO:0022891	substrate-specific transmembrane transporter activity	0.132230172375885	0.399917733936221	11	17	28	953
GO:0003873 6-phosphofructo-2-kinase activity	0.13316235189736	0.292	0.167	Molecular Function	GO:0003873	6-phosphofructo-2-kinase activity	0.13316235189736	0.399917733936221	1	0	1	6
GO:0003884 D-amino-acid oxidase activity	0.13316235189736	0.292	0.167	Molecular Function	GO:0003884	D-amino-acid oxidase activity	0.13316235189736	0.399917733936221	1	0	1	6
GO:0004731 purine-nucleoside phosphorylase activity	0.13316235189736	0.292	0.167	Molecular Function	GO:0004731	purine-nucleoside phosphorylase activity	0.13316235189736	0.399917733936221	1	0	1	6
GO:0005112 Notch binding	0.13316235189736	0.292	0.167	Molecular Function	GO:0005112	Notch binding	0.13316235189736	0.399917733936221	0	1	1	6
GO:0009374 biotin binding	0.13316235189736	0.292	0.167	Molecular Function	GO:0009374	biotin binding	0.13316235189736	0.399917733936221	1	0	1	6
GO:0017169 CDP-alcohol phosphatidyltransferase activity	0.13316235189736	0.292	0.167	Molecular Function	GO:0017169	CDP-alcohol phosphatidyltransferase activity	0.13316235189736	0.399917733936221	0	1	1	6
GO:0042287 MHC protein binding	0.13316235189736	0.292	0.167	Molecular Function	GO:0042287	MHC protein binding	0.13316235189736	0.399917733936221	1	0	1	6
GO:0032182 ubiquitin-like protein binding	0.133888033195533	0.875	0.056	Molecular Function	GO:0032182	ubiquitin-like protein binding	0.133888033195533	0.399917733936221	3	0	3	54
GO:1901618 organic hydroxy compound transmembrane transporter activity	0.133888033195533	0.875	0.056	Molecular Function	GO:1901618	organic hydroxy compound transmembrane transporter activity	0.133888033195533	0.399917733936221	1	2	3	54
GO:0032268 regulation of cellular protein metabolic process	0.071977693743907	6.886	0.032	Biological Process	GO:0032268	regulation of cellular protein metabolic process	0.071977693743907	0.401300292517399	16	7	23	714
GO:0043169 cation binding	0.136615121543916	25.073	0.026	Molecular Function	GO:0043169	cation binding	0.136615121543916	0.406296919916321	52	34	86	3277
GO:0001933 negative regulation of protein phosphorylation	0.0736845595767427	1.198	0.059	Biological Process	GO:0001933	negative regulation of protein phosphorylation	0.0736845595767427	0.40969420420402	3	1	4	68
GO:0006869 lipid transport	0.0740221396212961	1.796	0.048	Biological Process	GO:0006869	lipid transport	0.0740221396212961	0.410449738772037	4	2	6	126
GO:0051093 negative regulation of developmental process	0.0747419632993479	2.395	0.042	Biological Process	GO:0051093	negative regulation of developmental process	0.0747419632993479	0.413314932918948	6	2	8	189
GO:0022892 substrate-specific transporter activity	0.14252436942078	9.038	0.029	Molecular Function	GO:0022892	substrate-specific transporter activity	0.14252436942078	0.420960790049251	13	18	31	1078
GO:0098772 molecular function regulator	0.143967392141144	6.997	0.03	Molecular Function	GO:0098772	molecular function regulator	0.143967392141144	0.420960790049251	12	12	24	809
GO:0008233 peptidase activity	0.147167676032616	5.831	0.03	Molecular Function	GO:0008233	peptidase activity	0.147167676032616	0.420960790049251	14	6	20	659
GO:0019838 growth factor binding	0.150318755914925	0.875	0.053	Molecular Function	GO:0019838	growth factor binding	0.150318755914925	0.420960790049251	1	2	3	57
GO:0000254 C-4 methylsterol oxidase activity	0.153569030915837	0.292	0.143	Molecular Function	GO:0000254	C-4 methylsterol oxidase activity	0.153569030915837	0.420960790049251	0	1	1	7
GO:0004692 cGMP-dependent protein kinase activity	0.153569030915837	0.292	0.143	Molecular Function	GO:0004692	cGMP-dependent protein kinase activity	0.153569030915837	0.420960790049251	0	1	1	7
GO:0008190 eukaryotic initiation factor 4E binding	0.153569030915837	0.292	0.143	Molecular Function	GO:0008190	eukaryotic initiation factor 4E binding	0.153569030915837	0.420960790049251	0	1	1	7
GO:0008273 calcium, potassium:sodium antiporter activity	0.153569030915837	0.292	0.143	Molecular Function	GO:0008273	calcium, potassium:sodium antiporter activity	0.153569030915837	0.420960790049251	0	1	1	7
GO:0015386 potassium:proton antiporter activity	0.153569030915837	0.292	0.143	Molecular Function	GO:0015386	potassium:proton antiporter activity	0.153569030915837	0.420960790049251	0	1	1	7
GO:0016813 hydrolase activity, acting on carbon-nitrogen (but not peptide) bonds, in linear amidines	0.153569030915837	0.292	0.143	Molecular Function	GO:0016813	hydrolase activity, acting on carbon-nitrogen (but not peptide) bonds, in linear amidines	0.153569030915837	0.420960790049251	1	0	1	7
GO:0019203 carbohydrate phosphatase activity	0.153569030915837	0.292	0.143	Molecular Function	GO:0019203	carbohydrate phosphatase activity	0.153569030915837	0.420960790049251	0	1	1	7
GO:0019911 structural constituent of myelin sheath	0.153569030915837	0.292	0.143	Molecular Function	GO:0019911	structural constituent of myelin sheath	0.153569030915837	0.420960790049251	1	0	1	7
GO:0030955 potassium ion binding	0.153569030915837	0.292	0.143	Molecular Function	GO:0030955	potassium ion binding	0.153569030915837	0.420960790049251	0	1	1	7
GO:0031420 alkali metal ion binding	0.153569030915837	0.292	0.143	Molecular Function	GO:0031420	alkali metal ion binding	0.153569030915837	0.420960790049251	0	1	1	7
GO:0043014 alpha-tubulin binding	0.153569030915837	0.292	0.143	Molecular Function	GO:0043014	alpha-tubulin binding	0.153569030915837	0.420960790049251	1	0	1	7
GO:0047617 acyl-CoA hydrolase activity	0.153569030915837	0.292	0.143	Molecular Function	GO:0047617	acyl-CoA hydrolase activity	0.153569030915837	0.420960790049251	1	0	1	7
GO:0048039 ubiquinone binding	0.153569030915837	0.292	0.143	Molecular Function	GO:0048039	ubiquinone binding	0.153569030915837	0.420960790049251	1	0	1	7
GO:0050291 sphingosine N-acyltransferase activity	0.153569030915837	0.292	0.143	Molecular Function	GO:0050291	sphingosine N-acyltransferase activity	0.153569030915837	0.420960790049251	1	0	1	7
GO:0050308 sugar-phosphatase activity	0.153569030915837	0.292	0.143	Molecular Function	GO:0050308	sugar-phosphatase activity	0.153569030915837	0.420960790049251	0	1	1	7
GO:0000981 RNA polymerase II transcription factor activity, sequence-specific DNA binding	0.153800812667194	3.499	0.033	Molecular Function	GO:0000981	RNA polymerase II transcription factor activity, sequence-specific DNA binding	0.153800812667194	0.420960790049251	8	4	12	365
GO:0001655 urogenital system development	0.0765366757803572	2.395	0.042	Biological Process	GO:0001655	urogenital system development	0.0765366757803572	0.422092507352377	4	4	8	190
GO:0045765 regulation of angiogenesis	0.0768565591205904	1.198	0.058	Biological Process	GO:0045765	regulation of angiogenesis	0.0768565591205904	0.422711075163247	3	1	4	69
GO:0044711 single-organism biosynthetic process	0.0773005849504219	7.784	0.031	Biological Process	GO:0044711	single-organism biosynthetic process	0.0773005849504219	0.424007251682234	8	18	26	832
GO:0019205 nucleobase-containing compound kinase activity	0.155933547047588	0.875	0.052	Molecular Function	GO:0019205	nucleobase-containing compound kinase activity	0.155933547047588	0.425104550879734	0	3	3	58
GO:0048752 semicircular canal morphogenesis	0.0779212704284048	0.599	0.1	Biological Process	GO:0048752	semicircular canal morphogenesis	0.0779212704284048	0.425350645149823	0	2	2	20
GO:0006720 isoprenoid metabolic process	0.0779635334844639	0.898	0.07	Biological Process	GO:0006720	isoprenoid metabolic process	0.0779635334844639	0.425350645149823	0	3	3	43
GO:0071345 cellular response to cytokine stimulus	0.078527655752254	1.796	0.047	Biological Process	GO:0071345	cellular response to cytokine stimulus	0.078527655752254	0.427282832769618	4	2	6	128
GO:0045333 cellular respiration	0.0800961221154158	1.198	0.057	Biological Process	GO:0045333	cellular respiration	0.0800961221154158	0.43465495601299	3	1	4	70
GO:0061371 determination of heart left/right asymmetry	0.0803582787178418	2.096	0.044	Biological Process	GO:0061371	determination of heart left/right asymmetry	0.0803582787178418	0.434917811677681	2	5	7	160
GO:0002253 activation of immune response	0.0811704985546643	1.497	0.051	Biological Process	GO:0002253	activation of immune response	0.0811704985546643	0.435575951653046	4	1	5	99
GO:0061387 regulation of extent of cell growth	0.0811704985546643	1.497	0.051	Biological Process	GO:0061387	regulation of extent of cell growth	0.0811704985546643	0.435575951653046	4	1	5	99
GO:0040007 growth	0.0821513161644219	4.79	0.034	Biological Process	GO:0040007	growth	0.0821513161644219	0.435575951653046	11	5	16	469
GO:0042326 negative regulation of phosphorylation	0.083402535159354	1.198	0.056	Biological Process	GO:0042326	negative regulation of phosphorylation	0.083402535159354	0.435575951653046	3	1	4	71
GO:0003170 heart valve development	0.0848420077715749	0.599	0.095	Biological Process	GO:0003170	heart valve development	0.0848420077715749	0.435575951653046	2	0	2	21
GO:0051781 positive regulation of cell division	0.0848420077715749	0.599	0.095	Biological Process	GO:0051781	positive regulation of cell division	0.0848420077715749	0.435575951653046	1	1	2	21
GO:1902105 regulation of leukocyte differentiation	0.0848420077715749	0.599	0.095	Biological Process	GO:1902105	regulation of leukocyte differentiation	0.0848420077715749	0.435575951653046	0	2	2	21
GO:0006631 fatty acid metabolic process	0.0855693500080164	1.796	0.046	Biological Process	GO:0006631	fatty acid metabolic process	0.0855693500080164	0.435575951653046	1	5	6	131
GO:0022412 cellular process involved in reproduction in multicellular organism	0.0866865498062595	1.497	0.05	Biological Process	GO:0022412	cellular process involved in reproduction in multicellular organism	0.0866865498062595	0.435575951653046	3	2	5	101
GO:0030522 intracellular receptor signaling pathway	0.0866865498062595	1.497	0.05	Biological Process	GO:0030522	intracellular receptor signaling pathway	0.0866865498062595	0.435575951653046	3	2	5	101
GO:0009142 nucleoside triphosphate biosynthetic process	0.0867194644333199	0.898	0.067	Biological Process	GO:0009142	nucleoside triphosphate biosynthetic process	0.0867194644333199	0.435575951653046	1	2	3	45
GO:0048546 digestive tract morphogenesis	0.0867194644333199	0.898	0.067	Biological Process	GO:0048546	digestive tract morphogenesis	0.0867194644333199	0.435575951653046	1	2	3	45
GO:0051090 regulation of sequence-specific DNA binding transcription factor activity	0.0867750452763491	1.198	0.056	Biological Process	GO:0051090	regulation of sequence-specific DNA binding transcription factor activity	0.0867750452763491	0.435575951653046	2	2	4	72
GO:0051239 regulation of multicellular organismal process	0.0875776789241625	7.485	0.031	Biological Process	GO:0051239	regulation of multicellular organismal process	0.0875776789241625	0.435575951653046	16	9	25	806
GO:0050767 regulation of neurogenesis	0.0876942920145475	3.293	0.037	Biological Process	GO:0050767	regulation of neurogenesis	0.0876942920145475	0.435575951653046	8	3	11	297
GO:0042325 regulation of phosphorylation	0.088219451046589	3.593	0.036	Biological Process	GO:0042325	regulation of phosphorylation	0.088219451046589	0.435575951653046	8	4	12	332
GO:0048565 digestive tract development	0.0895165114664977	1.497	0.049	Biological Process	GO:0048565	digestive tract development	0.0895165114664977	0.435575951653046	3	2	5	102
GO:0000098 sulfur amino acid catabolic process	0.0898977394075082	0.299	0.25	Biological Process	GO:0000098	sulfur amino acid catabolic process	0.0898977394075082	0.435575951653046	1	0	1	4
GO:0001705 ectoderm formation	0.0898977394075082	0.299	0.25	Biological Process	GO:0001705	ectoderm formation	0.0898977394075082	0.435575951653046	1	0	1	4
GO:0002230 positive regulation of defense response to virus by host	0.0898977394075082	0.299	0.25	Biological Process	GO:0002230	positive regulation of defense response to virus by host	0.0898977394075082	0.435575951653046	0	1	1	4
GO:0006189 'de novo' IMP biosynthetic process	0.0898977394075082	0.299	0.25	Biological Process	GO:0006189	'de novo' IMP biosynthetic process	0.0898977394075082	0.435575951653046	0	1	1	4
GO:0006420 arginyl-tRNA aminoacylation	0.0898977394075082	0.299	0.25	Biological Process	GO:0006420	arginyl-tRNA aminoacylation	0.0898977394075082	0.435575951653046	1	0	1	4
GO:0006562 proline catabolic process	0.0898977394075082	0.299	0.25	Biological Process	GO:0006562	proline catabolic process	0.0898977394075082	0.435575951653046	0	1	1	4
GO:0006691 leukotriene metabolic process	0.0898977394075082	0.299	0.25	Biological Process	GO:0006691	leukotriene metabolic process	0.0898977394075082	0.435575951653046	0	1	1	4
GO:0007198 adenylate cyclase-inhibiting serotonin receptor signaling pathway	0.0898977394075082	0.299	0.25	Biological Process	GO:0007198	adenylate cyclase-inhibiting serotonin receptor signaling pathway	0.0898977394075082	0.435575951653046	1	0	1	4
GO:0007263 nitric oxide mediated signal transduction	0.0898977394075082	0.299	0.25	Biological Process	GO:0007263	nitric oxide mediated signal transduction	0.0898977394075082	0.435575951653046	0	1	1	4
GO:0010812 negative regulation of cell-substrate adhesion	0.0898977394075082	0.299	0.25	Biological Process	GO:0010812	negative regulation of cell-substrate adhesion	0.0898977394075082	0.435575951653046	1	0	1	4
GO:0010863 positive regulation of phospholipase C activity	0.0898977394075082	0.299	0.25	Biological Process	GO:0010863	positive regulation of phospholipase C activity	0.0898977394075082	0.435575951653046	1	0	1	4
GO:0019370 leukotriene biosynthetic process	0.0898977394075082	0.299	0.25	Biological Process	GO:0019370	leukotriene biosynthetic process	0.0898977394075082	0.435575951653046	0	1	1	4
GO:0031670 cellular response to nutrient	0.0898977394075082	0.299	0.25	Biological Process	GO:0031670	cellular response to nutrient	0.0898977394075082	0.435575951653046	1	0	1	4
GO:0032218 riboflavin transport	0.0898977394075082	0.299	0.25	Biological Process	GO:0032218	riboflavin transport	0.0898977394075082	0.435575951653046	0	1	1	4
GO:0039528 cytoplasmic pattern recognition receptor signaling pathway in response to virus	0.0898977394075082	0.299	0.25	Biological Process	GO:0039528	cytoplasmic pattern recognition receptor signaling pathway in response to virus	0.0898977394075082	0.435575951653046	0	1	1	4
GO:0042403 thyroid hormone metabolic process	0.0898977394075082	0.299	0.25	Biological Process	GO:0042403	thyroid hormone metabolic process	0.0898977394075082	0.435575951653046	0	1	1	4
GO:0045475 locomotor rhythm	0.0898977394075082	0.299	0.25	Biological Process	GO:0045475	locomotor rhythm	0.0898977394075082	0.435575951653046	1	0	1	4
GO:0046685 response to arsenic-containing substance	0.0898977394075082	0.299	0.25	Biological Process	GO:0046685	response to arsenic-containing substance	0.0898977394075082	0.435575951653046	1	0	1	4
GO:0046900 tetrahydrofolylpolyglutamate metabolic process	0.0898977394075082	0.299	0.25	Biological Process	GO:0046900	tetrahydrofolylpolyglutamate metabolic process	0.0898977394075082	0.435575951653046	1	0	1	4
GO:0050691 regulation of defense response to virus by host	0.0898977394075082	0.299	0.25	Biological Process	GO:0050691	regulation of defense response to virus by host	0.0898977394075082	0.435575951653046	0	1	1	4
GO:0051923 sulfation	0.0898977394075082	0.299	0.25	Biological Process	GO:0051923	sulfation	0.0898977394075082	0.435575951653046	1	0	1	4
GO:0055005 ventricular cardiac myofibril assembly	0.0898977394075082	0.299	0.25	Biological Process	GO:0055005	ventricular cardiac myofibril assembly	0.0898977394075082	0.435575951653046	1	0	1	4
GO:0061056 sclerotome development	0.0898977394075082	0.299	0.25	Biological Process	GO:0061056	sclerotome development	0.0898977394075082	0.435575951653046	0	1	1	4
GO:0072378 blood coagulation, fibrin clot formation	0.0898977394075082	0.299	0.25	Biological Process	GO:0072378	blood coagulation, fibrin clot formation	0.0898977394075082	0.435575951653046	1	0	1	4
GO:1900274 regulation of phospholipase C activity	0.0898977394075082	0.299	0.25	Biological Process	GO:1900274	regulation of phospholipase C activity	0.0898977394075082	0.435575951653046	1	0	1	4
GO:1901166 neural crest cell migration involved in autonomic nervous system development	0.0898977394075082	0.299	0.25	Biological Process	GO:1901166	neural crest cell migration involved in autonomic nervous system development	0.0898977394075082	0.435575951653046	1	0	1	4
GO:1902176 negative regulation of oxidative stress-induced intrinsic apoptotic signaling pathway	0.0898977394075082	0.299	0.25	Biological Process	GO:1902176	negative regulation of oxidative stress-induced intrinsic apoptotic signaling pathway	0.0898977394075082	0.435575951653046	0	1	1	4
GO:0001558 regulation of cell growth	0.0910282740595343	2.096	0.042	Biological Process	GO:0001558	regulation of cell growth	0.0910282740595343	0.435885446884888	6	1	7	165
GO:0009064 glutamine family amino acid metabolic process	0.0912467815100552	0.898	0.065	Biological Process	GO:0009064	glutamine family amino acid metabolic process	0.0912467815100552	0.435885446884888	2	1	3	46
GO:0009127 purine nucleoside monophosphate biosynthetic process	0.0912467815100552	0.898	0.065	Biological Process	GO:0009127	purine nucleoside monophosphate biosynthetic process	0.0912467815100552	0.435885446884888	1	2	3	46
GO:0009168 purine ribonucleoside monophosphate biosynthetic process	0.0912467815100552	0.898	0.065	Biological Process	GO:0009168	purine ribonucleoside monophosphate biosynthetic process	0.0912467815100552	0.435885446884888	1	2	3	46
GO:0042493 response to drug	0.0912467815100552	0.898	0.065	Biological Process	GO:0042493	response to drug	0.0912467815100552	0.435885446884888	3	0	3	46
GO:1903706 regulation of hemopoiesis	0.0912467815100552	0.898	0.065	Biological Process	GO:1903706	regulation of hemopoiesis	0.0912467815100552	0.435885446884888	1	2	3	46
GO:0008283 cell proliferation	0.0917232781685901	4.192	0.035	Biological Process	GO:0008283	cell proliferation	0.0917232781685901	0.436127708313506	11	3	14	405
GO:0007520 myoblast fusion	0.091940435806631	0.599	0.091	Biological Process	GO:0007520	myoblast fusion	0.091940435806631	0.436127708313506	1	1	2	22
GO:0030513 positive regulation of BMP signaling pathway	0.091940435806631	0.599	0.091	Biological Process	GO:0030513	positive regulation of BMP signaling pathway	0.091940435806631	0.436127708313506	2	0	2	22
GO:0006954 inflammatory response	0.0929480030119817	1.796	0.045	Biological Process	GO:0006954	inflammatory response	0.0929480030119817	0.439881828207867	5	1	6	134
GO:0051348 negative regulation of transferase activity	0.0937151569334992	1.198	0.054	Biological Process	GO:0051348	negative regulation of transferase activity	0.0937151569334992	0.442077352335198	3	1	4	74
GO:1901657 glycosyl compound metabolic process	0.0938463961714031	2.395	0.04	Biological Process	GO:1901657	glycosyl compound metabolic process	0.0938463961714031	0.442077352335198	3	5	8	199
GO:0016614 oxidoreductase activity, acting on CH-OH group of donors	0.164390642274523	1.458	0.041	Molecular Function	GO:0016614	oxidoreductase activity, acting on CH-OH group of donors	0.164390642274523	0.446388819140702	3	2	5	123
GO:0030234 enzyme regulator activity	0.167510907381473	5.248	0.03	Molecular Function	GO:0030234	enzyme regulator activity	0.167510907381473	0.45307084004359	9	9	18	596
GO:0008152 metabolic process	0.0968373806428044	60.778	0.025	Biological Process	GO:0008152	metabolic process	0.0968373806428044	0.455113324730039	110	93	203	8203
GO:0004887 thyroid hormone receptor activity	0.173496673334388	0.292	0.125	Molecular Function	GO:0004887	thyroid hormone receptor activity	0.173496673334388	0.458431594541248	1	0	1	8
GO:0005451 monovalent cation:proton antiporter activity	0.173496673334388	0.292	0.125	Molecular Function	GO:0005451	monovalent cation:proton antiporter activity	0.173496673334388	0.458431594541248	0	1	1	8
GO:0015385 sodium:proton antiporter activity	0.173496673334388	0.292	0.125	Molecular Function	GO:0015385	sodium:proton antiporter activity	0.173496673334388	0.458431594541248	0	1	1	8
GO:0016289 CoA hydrolase activity	0.173496673334388	0.292	0.125	Molecular Function	GO:0016289	CoA hydrolase activity	0.173496673334388	0.458431594541248	1	0	1	8
GO:0035014 phosphatidylinositol 3-kinase regulator activity	0.173496673334388	0.292	0.125	Molecular Function	GO:0035014	phosphatidylinositol 3-kinase regulator activity	0.173496673334388	0.458431594541248	0	1	1	8
GO:0046935 1-phosphatidylinositol-3-kinase regulator activity	0.173496673334388	0.292	0.125	Molecular Function	GO:0046935	1-phosphatidylinositol-3-kinase regulator activity	0.173496673334388	0.458431594541248	0	1	1	8
GO:0043113 receptor clustering	0.0992045952588749	0.599	0.087	Biological Process	GO:0043113	receptor clustering	0.0992045952588749	0.463030622366538	0	2	2	23
GO:0045766 positive regulation of angiogenesis	0.0992045952588749	0.599	0.087	Biological Process	GO:0045766	positive regulation of angiogenesis	0.0992045952588749	0.463030622366538	1	1	2	23
GO:0048844 artery morphogenesis	0.0992045952588749	0.599	0.087	Biological Process	GO:0048844	artery morphogenesis	0.0992045952588749	0.463030622366538	2	0	2	23
GO:0005126 cytokine receptor binding	0.17594244161699	1.166	0.043	Molecular Function	GO:0005126	cytokine receptor binding	0.17594244161699	0.46311286356656	3	1	4	93
GO:0001568 blood vessel development	0.100200205874209	4.192	0.034	Biological Process	GO:0001568	blood vessel development	0.100200205874209	0.466607366027497	10	4	14	411
GO:0010876 lipid localization	0.100659055669775	1.796	0.044	Biological Process	GO:0010876	lipid localization	0.100659055669775	0.466871935053077	4	2	6	137
GO:0000165 MAPK cascade	0.100715862156413	2.695	0.038	Biological Process	GO:0000165	MAPK cascade	0.100715862156413	0.466871935053077	6	3	9	236
GO:0046777 protein autophosphorylation	0.101307635746224	1.497	0.047	Biological Process	GO:0046777	protein autophosphorylation	0.101307635746224	0.468547815326287	2	3	5	106
GO:1901700 response to oxygen-containing compound	0.102089594540746	2.994	0.037	Biological Process	GO:1901700	response to oxygen-containing compound	0.102089594540746	0.471093707234509	9	1	10	271
GO:0010941 regulation of cell death	0.10291501690363	4.491	0.033	Biological Process	GO:0010941	regulation of cell death	0.10291501690363	0.473828188685266	10	5	15	449
GO:0015491 cation:cation antiporter activity	0.181725511042418	0.583	0.061	Molecular Function	GO:0015491	cation:cation antiporter activity	0.181725511042418	0.476509259870767	0	2	2	33
GO:0001934 positive regulation of protein phosphorylation	0.106534598906407	2.395	0.039	Biological Process	GO:0001934	positive regulation of protein phosphorylation	0.106534598906407	0.480968180355128	5	3	8	205
GO:0021952 central nervous system projection neuron axonogenesis	0.106622984274857	0.599	0.083	Biological Process	GO:0021952	central nervous system projection neuron axonogenesis	0.106622984274857	0.480968180355128	0	2	2	24
GO:0030104 water homeostasis	0.106622984274857	0.599	0.083	Biological Process	GO:0030104	water homeostasis	0.106622984274857	0.480968180355128	0	2	2	24
GO:0060914 heart formation	0.106622984274857	0.599	0.083	Biological Process	GO:0060914	heart formation	0.106622984274857	0.480968180355128	2	0	2	24
GO:0070098 chemokine-mediated signaling pathway	0.106622984274857	0.599	0.083	Biological Process	GO:0070098	chemokine-mediated signaling pathway	0.106622984274857	0.480968180355128	2	0	2	24
GO:1903035 negative regulation of response to wounding	0.106622984274857	0.599	0.083	Biological Process	GO:1903035	negative regulation of response to wounding	0.106622984274857	0.480968180355128	1	1	2	24
GO:0002252 immune effector process	0.107480337825366	1.497	0.046	Biological Process	GO:0002252	immune effector process	0.107480337825366	0.480968180355128	4	1	5	108
GO:0003146 heart jogging	0.110293411863811	0.898	0.06	Biological Process	GO:0003146	heart jogging	0.110293411863811	0.480968180355128	2	1	3	50
GO:0015718 monocarboxylic acid transport	0.110293411863811	0.898	0.06	Biological Process	GO:0015718	monocarboxylic acid transport	0.110293411863811	0.480968180355128	2	1	3	50
GO:0050778 positive regulation of immune response	0.110634430565805	1.497	0.046	Biological Process	GO:0050778	positive regulation of immune response	0.110634430565805	0.480968180355128	4	1	5	109
GO:0001766 membrane raft polarization	0.11108356008202	0.299	0.2	Biological Process	GO:0001766	membrane raft polarization	0.11108356008202	0.480968180355128	1	0	1	5
GO:0002043 blood vessel endothelial cell proliferation involved in sprouting angiogenesis	0.11108356008202	0.299	0.2	Biological Process	GO:0002043	blood vessel endothelial cell proliferation involved in sprouting angiogenesis	0.11108356008202	0.480968180355128	1	0	1	5
GO:0003190 atrioventricular valve formation	0.11108356008202	0.299	0.2	Biological Process	GO:0003190	atrioventricular valve formation	0.11108356008202	0.480968180355128	1	0	1	5
GO:0003262 endocardial progenitor cell migration to the midline involved in heart field formation	0.11108356008202	0.299	0.2	Biological Process	GO:0003262	endocardial progenitor cell migration to the midline involved in heart field formation	0.11108356008202	0.480968180355128	1	0	1	5
GO:0006534 cysteine metabolic process	0.11108356008202	0.299	0.2	Biological Process	GO:0006534	cysteine metabolic process	0.11108356008202	0.480968180355128	1	0	1	5
GO:0006545 glycine biosynthetic process	0.11108356008202	0.299	0.2	Biological Process	GO:0006545	glycine biosynthetic process	0.11108356008202	0.480968180355128	1	0	1	5
GO:0007530 sex determination	0.11108356008202	0.299	0.2	Biological Process	GO:0007530	sex determination	0.11108356008202	0.480968180355128	1	0	1	5
GO:0009071 serine family amino acid catabolic process	0.11108356008202	0.299	0.2	Biological Process	GO:0009071	serine family amino acid catabolic process	0.11108356008202	0.480968180355128	1	0	1	5
GO:0015886 heme transport	0.11108356008202	0.299	0.2	Biological Process	GO:0015886	heme transport	0.11108356008202	0.480968180355128	1	0	1	5
GO:0035929 steroid hormone secretion	0.11108356008202	0.299	0.2	Biological Process	GO:0035929	steroid hormone secretion	0.11108356008202	0.480968180355128	1	0	1	5
GO:0048708 astrocyte differentiation	0.11108356008202	0.299	0.2	Biological Process	GO:0048708	astrocyte differentiation	0.11108356008202	0.480968180355128	1	0	1	5
GO:0060294 cilium movement involved in cell motility	0.11108356008202	0.299	0.2	Biological Process	GO:0060294	cilium movement involved in cell motility	0.11108356008202	0.480968180355128	0	1	1	5
GO:0060754 positive regulation of mast cell chemotaxis	0.11108356008202	0.299	0.2	Biological Process	GO:0060754	positive regulation of mast cell chemotaxis	0.11108356008202	0.480968180355128	1	0	1	5
GO:1900408 negative regulation of cellular response to oxidative stress	0.11108356008202	0.299	0.2	Biological Process	GO:1900408	negative regulation of cellular response to oxidative stress	0.11108356008202	0.480968180355128	0	1	1	5
GO:1901678 iron coordination entity transport	0.11108356008202	0.299	0.2	Biological Process	GO:1901678	iron coordination entity transport	0.11108356008202	0.480968180355128	1	0	1	5
GO:1902883 negative regulation of response to oxidative stress	0.11108356008202	0.299	0.2	Biological Process	GO:1902883	negative regulation of response to oxidative stress	0.11108356008202	0.480968180355128	0	1	1	5
GO:1903202 negative regulation of oxidative stress-induced cell death	0.11108356008202	0.299	0.2	Biological Process	GO:1903202	negative regulation of oxidative stress-induced cell death	0.11108356008202	0.480968180355128	0	1	1	5
GO:2000737 negative regulation of stem cell differentiation	0.11108356008202	0.299	0.2	Biological Process	GO:2000737	negative regulation of stem cell differentiation	0.11108356008202	0.480968180355128	0	1	1	5
GO:0045664 regulation of neuron differentiation	0.112827901565334	2.695	0.037	Biological Process	GO:0045664	regulation of neuron differentiation	0.112827901565334	0.487483608674002	7	2	9	242
GO:0001935 endothelial cell proliferation	0.114184543714643	0.599	0.08	Biological Process	GO:0001935	endothelial cell proliferation	0.114184543714643	0.491259083423463	2	0	2	25
GO:0009069 serine family amino acid metabolic process	0.114184543714643	0.599	0.08	Biological Process	GO:0009069	serine family amino acid metabolic process	0.114184543714643	0.491259083423463	2	0	2	25
GO:0048699 generation of neurons	0.114443222703057	8.084	0.03	Biological Process	GO:0048699	generation of neurons	0.114443222703057	0.491333245149199	14	13	27	909
GO:0051091 positive regulation of sequence-specific DNA binding transcription factor activity	0.115276546182214	0.898	0.059	Biological Process	GO:0051091	positive regulation of sequence-specific DNA binding transcription factor activity	0.115276546182214	0.492604479706953	2	1	3	51
GO:0061515 myeloid cell development	0.115276546182214	0.898	0.059	Biological Process	GO:0061515	myeloid cell development	0.115276546182214	0.492604479706953	3	0	3	51
GO:0008219 cell death	0.11570758786237	5.689	0.031	Biological Process	GO:0008219	cell death	0.11570758786237	0.492604479706953	12	7	19	606
GO:0016265 death	0.11570758786237	5.689	0.031	Biological Process	GO:0016265	death	0.11570758786237	0.492604479706953	12	7	19	606
GO:0003712 transcription cofactor activity	0.189661110784816	2.041	0.035	Molecular Function	GO:0003712	transcription cofactor activity	0.189661110784816	0.492792230975975	6	1	7	199
GO:0016702 oxidoreductase activity, acting on single donors with incorporation of molecular oxygen, incorporation of two atoms of oxygen	0.190260412345953	0.583	0.059	Molecular Function	GO:0016702	oxidoreductase activity, acting on single donors with incorporation of molecular oxygen, incorporation of two atoms of oxygen	0.190260412345953	0.492792230975975	2	0	2	34
GO:0003708 retinoic acid receptor activity	0.192956492187099	0.292	0.111	Molecular Function	GO:0003708	retinoic acid receptor activity	0.192956492187099	0.492792230975975	0	1	1	9
GO:0004689 phosphorylase kinase activity	0.192956492187099	0.292	0.111	Molecular Function	GO:0004689	phosphorylase kinase activity	0.192956492187099	0.492792230975975	0	1	1	9
GO:0016653 oxidoreductase activity, acting on NAD(P)H, heme protein as acceptor	0.192956492187099	0.292	0.111	Molecular Function	GO:0016653	oxidoreductase activity, acting on NAD(P)H, heme protein as acceptor	0.192956492187099	0.492792230975975	0	1	1	9
GO:0016878 acid-thiol ligase activity	0.192956492187099	0.292	0.111	Molecular Function	GO:0016878	acid-thiol ligase activity	0.192956492187099	0.492792230975975	0	1	1	9
GO:0017046 peptide hormone binding	0.192956492187099	0.292	0.111	Molecular Function	GO:0017046	peptide hormone binding	0.192956492187099	0.492792230975975	1	0	1	9
GO:0007420 brain development	0.11645516194032	4.79	0.032	Biological Process	GO:0007420	brain development	0.11645516194032	0.494752097178603	10	6	16	495
GO:0015980 energy derivation by oxidation of organic compounds	0.117075687658838	1.497	0.045	Biological Process	GO:0015980	energy derivation by oxidation of organic compounds	0.117075687658838	0.495784447022957	3	2	5	111
GO:0048585 negative regulation of response to stimulus	0.117425111071475	3.892	0.034	Biological Process	GO:0048585	negative regulation of response to stimulus	0.117425111071475	0.495784447022957	8	5	13	386
GO:0009967 positive regulation of signal transduction	0.117429043471777	3.593	0.034	Biological Process	GO:0009967	positive regulation of signal transduction	0.117429043471777	0.495784447022957	7	5	12	350
GO:0010562 positive regulation of phosphorus metabolic process	0.119174923824666	2.695	0.037	Biological Process	GO:0010562	positive regulation of phosphorus metabolic process	0.119174923824666	0.501076384262801	5	4	9	245
GO:0045937 positive regulation of phosphate metabolic process	0.119174923824666	2.695	0.037	Biological Process	GO:0045937	positive regulation of phosphate metabolic process	0.119174923824666	0.501076384262801	5	4	9	245
GO:0015075 ion transmembrane transporter activity	0.197455916783278	7.289	0.028	Molecular Function	GO:0015075	ion transmembrane transporter activity	0.197455916783278	0.502415610481896	9	16	25	885
GO:1901605 alpha-amino acid metabolic process	0.119910667724812	1.796	0.042	Biological Process	GO:1901605	alpha-amino acid metabolic process	0.119910667724812	0.503130327463903	5	1	6	144
GO:0097529 myeloid leukocyte migration	0.120343030341069	0.898	0.058	Biological Process	GO:0097529	myeloid leukocyte migration	0.120343030341069	0.503905487127725	3	0	3	52
GO:0016701 oxidoreductase activity, acting on single donors with incorporation of molecular oxygen	0.198847744620684	0.583	0.057	Molecular Function	GO:0016701	oxidoreductase activity, acting on single donors with incorporation of molecular oxygen	0.198847744620684	0.504090038946161	2	0	2	35
GO:0008081 phosphoric diester hydrolase activity	0.199696593696237	1.166	0.041	Molecular Function	GO:0008081	phosphoric diester hydrolase activity	0.199696593696237	0.504380734813657	2	2	4	98
GO:0003140 determination of left/right asymmetry in lateral mesoderm	0.12187864287763	0.599	0.077	Biological Process	GO:0003140	determination of left/right asymmetry in lateral mesoderm	0.12187864287763	0.504571728071029	0	2	2	26
GO:0021514 ventral spinal cord interneuron differentiation	0.12187864287763	0.599	0.077	Biological Process	GO:0021514	ventral spinal cord interneuron differentiation	0.12187864287763	0.504571728071029	1	1	2	26
GO:0042327 positive regulation of phosphorylation	0.122474138648741	2.395	0.038	Biological Process	GO:0042327	positive regulation of phosphorylation	0.122474138648741	0.504571728071029	5	3	8	212
GO:1901576 organic substance biosynthetic process	0.12437427104209	26.347	0.026	Biological Process	GO:1901576	organic substance biosynthetic process	0.12437427104209	0.504571728071029	42	46	88	3379
GO:0021954 central nervous system neuron development	0.125490209774889	0.898	0.057	Biological Process	GO:0021954	central nervous system neuron development	0.125490209774889	0.504571728071029	1	2	3	53
GO:0022603 regulation of anatomical structure morphogenesis	0.126742306667594	4.192	0.033	Biological Process	GO:0022603	regulation of anatomical structure morphogenesis	0.126742306667594	0.504571728071029	9	5	14	428
GO:0032535 regulation of cellular component size	0.127248171050939	2.395	0.037	Biological Process	GO:0032535	regulation of cellular component size	0.127248171050939	0.504571728071029	5	3	8	214
GO:0007368 determination of left/right symmetry	0.12793451348121	2.695	0.036	Biological Process	GO:0007368	determination of left/right symmetry	0.12793451348121	0.504571728071029	3	6	9	249
GO:0042592 homeostatic process	0.129528960150033	5.988	0.031	Biological Process	GO:0042592	homeostatic process	0.129528960150033	0.504571728071029	9	11	20	654
GO:0016525 negative regulation of angiogenesis	0.129695065649815	0.599	0.074	Biological Process	GO:0016525	negative regulation of angiogenesis	0.129695065649815	0.504571728071029	2	0	2	27
GO:0021955 central nervous system neuron axonogenesis	0.129695065649815	0.599	0.074	Biological Process	GO:0021955	central nervous system neuron axonogenesis	0.129695065649815	0.504571728071029	0	2	2	27
GO:0042221 response to chemical	0.130051160222944	11.976	0.028	Biological Process	GO:0042221	response to chemical	0.130051160222944	0.504571728071029	28	12	40	1434
GO:0032101 regulation of response to external stimulus	0.130185605620877	2.096	0.039	Biological Process	GO:0032101	regulation of response to external stimulus	0.130185605620877	0.504571728071029	5	2	7	181
GO:0030182 neuron differentiation	0.130395576865349	7.485	0.03	Biological Process	GO:0030182	neuron differentiation	0.130395576865349	0.504571728071029	13	12	25	846
GO:0000050 urea cycle	0.131777648806673	0.299	0.167	Biological Process	GO:0000050	urea cycle	0.131777648806673	0.504571728071029	1	0	1	6
GO:0003128 heart field specification	0.131777648806673	0.299	0.167	Biological Process	GO:0003128	heart field specification	0.131777648806673	0.504571728071029	1	0	1	6
GO:0008063 Toll signaling pathway	0.131777648806673	0.299	0.167	Biological Process	GO:0008063	Toll signaling pathway	0.131777648806673	0.504571728071029	1	0	1	6
GO:0009298 GDP-mannose biosynthetic process	0.131777648806673	0.299	0.167	Biological Process	GO:0009298	GDP-mannose biosynthetic process	0.131777648806673	0.504571728071029	1	0	1	6
GO:0015791 polyol transport	0.131777648806673	0.299	0.167	Biological Process	GO:0015791	polyol transport	0.131777648806673	0.504571728071029	0	1	1	6
GO:0015793 glycerol transport	0.131777648806673	0.299	0.167	Biological Process	GO:0015793	glycerol transport	0.131777648806673	0.504571728071029	0	1	1	6
GO:0019627 urea metabolic process	0.131777648806673	0.299	0.167	Biological Process	GO:0019627	urea metabolic process	0.131777648806673	0.504571728071029	1	0	1	6
GO:0021523 somatic motor neuron differentiation	0.131777648806673	0.299	0.167	Biological Process	GO:0021523	somatic motor neuron differentiation	0.131777648806673	0.504571728071029	0	1	1	6
GO:0031580 membrane raft distribution	0.131777648806673	0.299	0.167	Biological Process	GO:0031580	membrane raft distribution	0.131777648806673	0.504571728071029	1	0	1	6
GO:0032481 positive regulation of type I interferon production	0.131777648806673	0.299	0.167	Biological Process	GO:0032481	positive regulation of type I interferon production	0.131777648806673	0.504571728071029	0	1	1	6
GO:0033273 response to vitamin	0.131777648806673	0.299	0.167	Biological Process	GO:0033273	response to vitamin	0.131777648806673	0.504571728071029	1	0	1	6
GO:0035475 angioblast cell migration involved in selective angioblast sprouting	0.131777648806673	0.299	0.167	Biological Process	GO:0035475	angioblast cell migration involved in selective angioblast sprouting	0.131777648806673	0.504571728071029	1	0	1	6
GO:0035479 angioblast cell migration from lateral mesoderm to midline	0.131777648806673	0.299	0.167	Biological Process	GO:0035479	angioblast cell migration from lateral mesoderm to midline	0.131777648806673	0.504571728071029	1	0	1	6
GO:0035912 dorsal aorta morphogenesis	0.131777648806673	0.299	0.167	Biological Process	GO:0035912	dorsal aorta morphogenesis	0.131777648806673	0.504571728071029	1	0	1	6
GO:0042759 long-chain fatty acid biosynthetic process	0.131777648806673	0.299	0.167	Biological Process	GO:0042759	long-chain fatty acid biosynthetic process	0.131777648806673	0.504571728071029	1	0	1	6
GO:0045670 regulation of osteoclast differentiation	0.131777648806673	0.299	0.167	Biological Process	GO:0045670	regulation of osteoclast differentiation	0.131777648806673	0.504571728071029	0	1	1	6
GO:0045940 positive regulation of steroid metabolic process	0.131777648806673	0.299	0.167	Biological Process	GO:0045940	positive regulation of steroid metabolic process	0.131777648806673	0.504571728071029	0	1	1	6
GO:0048673 collateral sprouting of intact axon in response to injury	0.131777648806673	0.299	0.167	Biological Process	GO:0048673	collateral sprouting of intact axon in response to injury	0.131777648806673	0.504571728071029	0	1	1	6
GO:0048683 regulation of collateral sprouting of intact axon in response to injury	0.131777648806673	0.299	0.167	Biological Process	GO:0048683	regulation of collateral sprouting of intact axon in response to injury	0.131777648806673	0.504571728071029	0	1	1	6
GO:0048685 negative regulation of collateral sprouting of intact axon in response to injury	0.131777648806673	0.299	0.167	Biological Process	GO:0048685	negative regulation of collateral sprouting of intact axon in response to injury	0.131777648806673	0.504571728071029	0	1	1	6
GO:0055015 ventricular cardiac muscle cell development	0.131777648806673	0.299	0.167	Biological Process	GO:0055015	ventricular cardiac muscle cell development	0.131777648806673	0.504571728071029	1	0	1	6
GO:0071918 urea transmembrane transport	0.131777648806673	0.299	0.167	Biological Process	GO:0071918	urea transmembrane transport	0.131777648806673	0.504571728071029	1	0	1	6
GO:0098586 cellular response to virus	0.131777648806673	0.299	0.167	Biological Process	GO:0098586	cellular response to virus	0.131777648806673	0.504571728071029	0	1	1	6
GO:1901533 negative regulation of hematopoietic progenitor cell differentiation	0.131777648806673	0.299	0.167	Biological Process	GO:1901533	negative regulation of hematopoietic progenitor cell differentiation	0.131777648806673	0.504571728071029	0	1	1	6
GO:1902175 regulation of oxidative stress-induced intrinsic apoptotic signaling pathway	0.131777648806673	0.299	0.167	Biological Process	GO:1902175	regulation of oxidative stress-induced intrinsic apoptotic signaling pathway	0.131777648806673	0.504571728071029	0	1	1	6
GO:2000381 negative regulation of mesoderm development	0.131777648806673	0.299	0.167	Biological Process	GO:2000381	negative regulation of mesoderm development	0.131777648806673	0.504571728071029	1	0	1	6
GO:0048514 blood vessel morphogenesis	0.133895742242683	3.593	0.033	Biological Process	GO:0048514	blood vessel morphogenesis	0.133895742242683	0.504571728071029	8	4	12	359
GO:0044238 primary metabolic process	0.134765580747466	51.796	0.025	Biological Process	GO:0044238	primary metabolic process	0.134765580747466	0.504571728071029	91	82	173	6984
GO:0030595 leukocyte chemotaxis	0.136015978298348	0.898	0.055	Biological Process	GO:0030595	leukocyte chemotaxis	0.136015978298348	0.504571728071029	3	0	3	55
GO:0009746 response to hexose	0.137623997060694	0.599	0.071	Biological Process	GO:0009746	response to hexose	0.137623997060694	0.504571728071029	1	1	2	28
GO:0009749 response to glucose	0.137623997060694	0.599	0.071	Biological Process	GO:0009749	response to glucose	0.137623997060694	0.504571728071029	1	1	2	28
GO:0021872 forebrain generation of neurons	0.137623997060694	0.599	0.071	Biological Process	GO:0021872	forebrain generation of neurons	0.137623997060694	0.504571728071029	1	1	2	28
GO:0021879 forebrain neuron differentiation	0.137623997060694	0.599	0.071	Biological Process	GO:0021879	forebrain neuron differentiation	0.137623997060694	0.504571728071029	1	1	2	28
GO:0030168 platelet activation	0.137623997060694	0.599	0.071	Biological Process	GO:0030168	platelet activation	0.137623997060694	0.504571728071029	2	0	2	28
GO:0034284 response to monosaccharide	0.137623997060694	0.599	0.071	Biological Process	GO:0034284	response to monosaccharide	0.137623997060694	0.504571728071029	1	1	2	28
GO:0050678 regulation of epithelial cell proliferation	0.137623997060694	0.599	0.071	Biological Process	GO:0050678	regulation of epithelial cell proliferation	0.137623997060694	0.504571728071029	2	0	2	28
GO:0060037 pharyngeal system development	0.137623997060694	0.599	0.071	Biological Process	GO:0060037	pharyngeal system development	0.137623997060694	0.504571728071029	0	2	2	28
GO:0060872 semicircular canal development	0.137623997060694	0.599	0.071	Biological Process	GO:0060872	semicircular canal development	0.137623997060694	0.504571728071029	0	2	2	28
GO:1904018 positive regulation of vasculature development	0.137623997060694	0.599	0.071	Biological Process	GO:1904018	positive regulation of vasculature development	0.137623997060694	0.504571728071029	1	1	2	28
GO:1990542 mitochondrial transmembrane transport	0.137623997060694	0.599	0.071	Biological Process	GO:1990542	mitochondrial transmembrane transport	0.137623997060694	0.504571728071029	1	1	2	28
GO:2000181 negative regulation of blood vessel morphogenesis	0.137623997060694	0.599	0.071	Biological Process	GO:2000181	negative regulation of blood vessel morphogenesis	0.137623997060694	0.504571728071029	2	0	2	28
GO:0060284 regulation of cell development	0.13826358845718	3.293	0.034	Biological Process	GO:0060284	regulation of cell development	0.13826358845718	0.504571728071029	8	3	11	325
GO:0010975 regulation of neuron projection development	0.138342335964037	2.096	0.038	Biological Process	GO:0010975	regulation of neuron projection development	0.138342335964037	0.504571728071029	5	2	7	184
GO:0003007 heart morphogenesis	0.139599453251832	2.395	0.037	Biological Process	GO:0003007	heart morphogenesis	0.139599453251832	0.504571728071029	5	3	8	219
GO:0031016 pancreas development	0.140961460697109	1.497	0.042	Biological Process	GO:0031016	pancreas development	0.140961460697109	0.504571728071029	2	3	5	118
GO:0060322 head development	0.14127705251327	4.79	0.031	Biological Process	GO:0060322	head development	0.14127705251327	0.504571728071029	10	6	16	511
GO:0007229 integrin-mediated signaling pathway	0.141389212358505	0.898	0.054	Biological Process	GO:0007229	integrin-mediated signaling pathway	0.141389212358505	0.504571728071029	3	0	3	56
GO:1903034 regulation of response to wounding	0.141389212358505	0.898	0.054	Biological Process	GO:1903034	regulation of response to wounding	0.141389212358505	0.504571728071029	2	1	3	56
GO:0016053 organic acid biosynthetic process	0.143968958515612	1.796	0.039	Biological Process	GO:0016053	organic acid biosynthetic process	0.143968958515612	0.504571728071029	3	3	6	152
GO:0046394 carboxylic acid biosynthetic process	0.143968958515612	1.796	0.039	Biological Process	GO:0046394	carboxylic acid biosynthetic process	0.143968958515612	0.504571728071029	3	3	6	152
GO:1901659 glycosyl compound biosynthetic process	0.144680187184205	1.198	0.046	Biological Process	GO:1901659	glycosyl compound biosynthetic process	0.144680187184205	0.504571728071029	1	3	4	87
GO:0009743 response to carbohydrate	0.145656010238341	0.599	0.069	Biological Process	GO:0009743	response to carbohydrate	0.145656010238341	0.504571728071029	1	1	2	29
GO:0043406 positive regulation of MAP kinase activity	0.145656010238341	0.599	0.069	Biological Process	GO:0043406	positive regulation of MAP kinase activity	0.145656010238341	0.504571728071029	1	1	2	29
GO:0045637 regulation of myeloid cell differentiation	0.145656010238341	0.599	0.069	Biological Process	GO:0045637	regulation of myeloid cell differentiation	0.145656010238341	0.504571728071029	1	1	2	29
GO:0048368 lateral mesoderm development	0.145656010238341	0.599	0.069	Biological Process	GO:0048368	lateral mesoderm development	0.145656010238341	0.504571728071029	0	2	2	29
GO:0051960 regulation of nervous system development	0.146554735076236	3.293	0.033	Biological Process	GO:0051960	regulation of nervous system development	0.146554735076236	0.504571728071029	8	3	11	329
GO:0022008 neurogenesis	0.146619878984214	8.383	0.029	Biological Process	GO:0022008	neurogenesis	0.146619878984214	0.504571728071029	15	13	28	976
GO:0009156 ribonucleoside monophosphate biosynthetic process	0.146832439115024	0.898	0.053	Biological Process	GO:0009156	ribonucleoside monophosphate biosynthetic process	0.146832439115024	0.504571728071029	1	2	3	57
GO:0051338 regulation of transferase activity	0.147289136370919	2.395	0.036	Biological Process	GO:0051338	regulation of transferase activity	0.147289136370919	0.504571728071029	5	3	8	222
GO:0048589 developmental growth	0.147537409507363	3.593	0.033	Biological Process	GO:0048589	developmental growth	0.147537409507363	0.504571728071029	7	5	12	366
GO:0071704 organic substance metabolic process	0.148795449103069	53.293	0.025	Biological Process	GO:0071704	organic substance metabolic process	0.148795449103069	0.504571728071029	93	85	178	7223
GO:0040017 positive regulation of locomotion	0.148981826746095	1.198	0.045	Biological Process	GO:0040017	positive regulation of locomotion	0.148981826746095	0.504571728071029	3	1	4	88
GO:0019220 regulation of phosphate metabolic process	0.151702238414857	3.892	0.032	Biological Process	GO:0019220	regulation of phosphate metabolic process	0.151702238414857	0.504571728071029	8	5	13	405
GO:0051174 regulation of phosphorus metabolic process	0.151702238414857	3.892	0.032	Biological Process	GO:0051174	regulation of phosphorus metabolic process	0.151702238414857	0.504571728071029	8	5	13	405
GO:0001658 branching involved in ureteric bud morphogenesis	0.151991385409111	0.299	0.143	Biological Process	GO:0001658	branching involved in ureteric bud morphogenesis	0.151991385409111	0.504571728071029	0	1	1	7
GO:0002428 antigen processing and presentation of peptide antigen via MHC class Ib	0.151991385409111	0.299	0.143	Biological Process	GO:0002428	antigen processing and presentation of peptide antigen via MHC class Ib	0.151991385409111	0.504571728071029	1	0	1	7
GO:0002475 antigen processing and presentation via MHC class Ib	0.151991385409111	0.299	0.143	Biological Process	GO:0002475	antigen processing and presentation via MHC class Ib	0.151991385409111	0.504571728071029	1	0	1	7
GO:0002476 antigen processing and presentation of endogenous peptide antigen via MHC class Ib	0.151991385409111	0.299	0.143	Biological Process	GO:0002476	antigen processing and presentation of endogenous peptide antigen via MHC class Ib	0.151991385409111	0.504571728071029	1	0	1	7
GO:0002477 antigen processing and presentation of exogenous peptide antigen via MHC class Ib	0.151991385409111	0.299	0.143	Biological Process	GO:0002477	antigen processing and presentation of exogenous peptide antigen via MHC class Ib	0.151991385409111	0.504571728071029	1	0	1	7
GO:0002481 antigen processing and presentation of exogenous protein antigen via MHC class Ib, TAP-dependent	0.151991385409111	0.299	0.143	Biological Process	GO:0002481	antigen processing and presentation of exogenous protein antigen via MHC class Ib, TAP-dependent	0.151991385409111	0.504571728071029	1	0	1	7
GO:0002484 antigen processing and presentation of endogenous peptide antigen via MHC class I via ER pathway	0.151991385409111	0.299	0.143	Biological Process	GO:0002484	antigen processing and presentation of endogenous peptide antigen via MHC class I via ER pathway	0.151991385409111	0.504571728071029	1	0	1	7
GO:0002485 antigen processing and presentation of endogenous peptide antigen via MHC class I via ER pathway, TAP-dependent	0.151991385409111	0.299	0.143	Biological Process	GO:0002485	antigen processing and presentation of endogenous peptide antigen via MHC class I via ER pathway, TAP-dependent	0.151991385409111	0.504571728071029	1	0	1	7
GO:0002488 antigen processing and presentation of endogenous peptide antigen via MHC class Ib via ER pathway	0.151991385409111	0.299	0.143	Biological Process	GO:0002488	antigen processing and presentation of endogenous peptide antigen via MHC class Ib via ER pathway	0.151991385409111	0.504571728071029	1	0	1	7
GO:0002489 antigen processing and presentation of endogenous peptide antigen via MHC class Ib via ER pathway, TAP-dependent	0.151991385409111	0.299	0.143	Biological Process	GO:0002489	antigen processing and presentation of endogenous peptide antigen via MHC class Ib via ER pathway, TAP-dependent	0.151991385409111	0.504571728071029	1	0	1	7
GO:0002577 regulation of antigen processing and presentation	0.151991385409111	0.299	0.143	Biological Process	GO:0002577	regulation of antigen processing and presentation	0.151991385409111	0.504571728071029	1	0	1	7
GO:0002579 positive regulation of antigen processing and presentation	0.151991385409111	0.299	0.143	Biological Process	GO:0002579	positive regulation of antigen processing and presentation	0.151991385409111	0.504571728071029	1	0	1	7
GO:0002583 regulation of antigen processing and presentation of peptide antigen	0.151991385409111	0.299	0.143	Biological Process	GO:0002583	regulation of antigen processing and presentation of peptide antigen	0.151991385409111	0.504571728071029	1	0	1	7
GO:0002585 positive regulation of antigen processing and presentation of peptide antigen	0.151991385409111	0.299	0.143	Biological Process	GO:0002585	positive regulation of antigen processing and presentation of peptide antigen	0.151991385409111	0.504571728071029	1	0	1	7
GO:0002589 regulation of antigen processing and presentation of peptide antigen via MHC class I	0.151991385409111	0.299	0.143	Biological Process	GO:0002589	regulation of antigen processing and presentation of peptide antigen via MHC class I	0.151991385409111	0.504571728071029	1	0	1	7
GO:0002591 positive regulation of antigen processing and presentation of peptide antigen via MHC class I	0.151991385409111	0.299	0.143	Biological Process	GO:0002591	positive regulation of antigen processing and presentation of peptide antigen via MHC class I	0.151991385409111	0.504571728071029	1	0	1	7
GO:0003188 heart valve formation	0.151991385409111	0.299	0.143	Biological Process	GO:0003188	heart valve formation	0.151991385409111	0.504571728071029	1	0	1	7
GO:0003279 cardiac septum development	0.151991385409111	0.299	0.143	Biological Process	GO:0003279	cardiac septum development	0.151991385409111	0.504571728071029	1	0	1	7
GO:0006003 fructose 2,6-bisphosphate metabolic process	0.151991385409111	0.299	0.143	Biological Process	GO:0006003	fructose 2,6-bisphosphate metabolic process	0.151991385409111	0.504571728071029	1	0	1	7
GO:0007584 response to nutrient	0.151991385409111	0.299	0.143	Biological Process	GO:0007584	response to nutrient	0.151991385409111	0.504571728071029	1	0	1	7
GO:0008631 intrinsic apoptotic signaling pathway in response to oxidative stress	0.151991385409111	0.299	0.143	Biological Process	GO:0008631	intrinsic apoptotic signaling pathway in response to oxidative stress	0.151991385409111	0.504571728071029	0	1	1	7
GO:0015840 urea transport	0.151991385409111	0.299	0.143	Biological Process	GO:0015840	urea transport	0.151991385409111	0.504571728071029	1	0	1	7
GO:0018202 peptidyl-histidine modification	0.151991385409111	0.299	0.143	Biological Process	GO:0018202	peptidyl-histidine modification	0.151991385409111	0.504571728071029	1	0	1	7
GO:0019218 regulation of steroid metabolic process	0.151991385409111	0.299	0.143	Biological Process	GO:0019218	regulation of steroid metabolic process	0.151991385409111	0.504571728071029	0	1	1	7
GO:0021794 thalamus development	0.151991385409111	0.299	0.143	Biological Process	GO:0021794	thalamus development	0.151991385409111	0.504571728071029	1	0	1	7
GO:0022602 ovulation cycle process	0.151991385409111	0.299	0.143	Biological Process	GO:0022602	ovulation cycle process	0.151991385409111	0.504571728071029	1	0	1	7
GO:0035474 selective angioblast sprouting	0.151991385409111	0.299	0.143	Biological Process	GO:0035474	selective angioblast sprouting	0.151991385409111	0.504571728071029	1	0	1	7
GO:0035909 aorta morphogenesis	0.151991385409111	0.299	0.143	Biological Process	GO:0035909	aorta morphogenesis	0.151991385409111	0.504571728071029	1	0	1	7
GO:0042698 ovulation cycle	0.151991385409111	0.299	0.143	Biological Process	GO:0042698	ovulation cycle	0.151991385409111	0.504571728071029	1	0	1	7
GO:0044030 regulation of DNA methylation	0.151991385409111	0.299	0.143	Biological Process	GO:0044030	regulation of DNA methylation	0.151991385409111	0.504571728071029	1	0	1	7
GO:0044458 motile cilium assembly	0.151991385409111	0.299	0.143	Biological Process	GO:0044458	motile cilium assembly	0.151991385409111	0.504571728071029	0	1	1	7
GO:0045947 negative regulation of translational initiation	0.151991385409111	0.299	0.143	Biological Process	GO:0045947	negative regulation of translational initiation	0.151991385409111	0.504571728071029	0	1	1	7
GO:0046416 D-amino acid metabolic process	0.151991385409111	0.299	0.143	Biological Process	GO:0046416	D-amino acid metabolic process	0.151991385409111	0.504571728071029	1	0	1	7
GO:0046548 retinal rod cell development	0.151991385409111	0.299	0.143	Biological Process	GO:0046548	retinal rod cell development	0.151991385409111	0.504571728071029	0	1	1	7
GO:0048680 positive regulation of axon regeneration	0.151991385409111	0.299	0.143	Biological Process	GO:0048680	positive regulation of axon regeneration	0.151991385409111	0.504571728071029	1	0	1	7
GO:0050680 negative regulation of epithelial cell proliferation	0.151991385409111	0.299	0.143	Biological Process	GO:0050680	negative regulation of epithelial cell proliferation	0.151991385409111	0.504571728071029	1	0	1	7
GO:0051894 positive regulation of focal adhesion assembly	0.151991385409111	0.299	0.143	Biological Process	GO:0051894	positive regulation of focal adhesion assembly	0.151991385409111	0.504571728071029	1	0	1	7
GO:0060675 ureteric bud morphogenesis	0.151991385409111	0.299	0.143	Biological Process	GO:0060675	ureteric bud morphogenesis	0.151991385409111	0.504571728071029	0	1	1	7
GO:0060753 regulation of mast cell chemotaxis	0.151991385409111	0.299	0.143	Biological Process	GO:0060753	regulation of mast cell chemotaxis	0.151991385409111	0.504571728071029	1	0	1	7
GO:0070059 intrinsic apoptotic signaling pathway in response to endoplasmic reticulum stress	0.151991385409111	0.299	0.143	Biological Process	GO:0070059	intrinsic apoptotic signaling pathway in response to endoplasmic reticulum stress	0.151991385409111	0.504571728071029	1	0	1	7
GO:0070572 positive regulation of neuron projection regeneration	0.151991385409111	0.299	0.143	Biological Process	GO:0070572	positive regulation of neuron projection regeneration	0.151991385409111	0.504571728071029	1	0	1	7
GO:0072171 mesonephric tubule morphogenesis	0.151991385409111	0.299	0.143	Biological Process	GO:0072171	mesonephric tubule morphogenesis	0.151991385409111	0.504571728071029	0	1	1	7
GO:0098719 sodium ion import across plasma membrane	0.151991385409111	0.299	0.143	Biological Process	GO:0098719	sodium ion import across plasma membrane	0.151991385409111	0.504571728071029	0	1	1	7
GO:1901890 positive regulation of cell junction assembly	0.151991385409111	0.299	0.143	Biological Process	GO:1901890	positive regulation of cell junction assembly	0.151991385409111	0.504571728071029	1	0	1	7
GO:1902036 regulation of hematopoietic stem cell differentiation	0.151991385409111	0.299	0.143	Biological Process	GO:1902036	regulation of hematopoietic stem cell differentiation	0.151991385409111	0.504571728071029	0	1	1	7
GO:1903201 regulation of oxidative stress-induced cell death	0.151991385409111	0.299	0.143	Biological Process	GO:1903201	regulation of oxidative stress-induced cell death	0.151991385409111	0.504571728071029	0	1	1	7
GO:1903393 positive regulation of adherens junction organization	0.151991385409111	0.299	0.143	Biological Process	GO:1903393	positive regulation of adherens junction organization	0.151991385409111	0.504571728071029	1	0	1	7
GO:1990118 sodium ion import into cell	0.151991385409111	0.299	0.143	Biological Process	GO:1990118	sodium ion import into cell	0.151991385409111	0.504571728071029	0	1	1	7
GO:2000095 regulation of Wnt signaling pathway, planar cell polarity pathway	0.151991385409111	0.299	0.143	Biological Process	GO:2000095	regulation of Wnt signaling pathway, planar cell polarity pathway	0.151991385409111	0.504571728071029	0	1	1	7
GO:0043534 blood vessel endothelial cell migration	0.153782053751485	0.599	0.067	Biological Process	GO:0043534	blood vessel endothelial cell migration	0.153782053751485	0.509684819844091	1	1	2	30
GO:0070011 peptidase activity, acting on L-amino acid peptides	0.203243895513645	5.248	0.029	Molecular Function	GO:0070011	peptidase activity, acting on L-amino acid peptides	0.203243895513645	0.511459912885985	13	5	18	616
GO:0015298 solute:cation antiporter activity	0.207480341578861	0.583	0.056	Molecular Function	GO:0015298	solute:cation antiporter activity	0.207480341578861	0.512732867779771	0	2	2	36
GO:0005509 calcium ion binding	0.207543858020839	5.539	0.029	Molecular Function	GO:0005509	calcium ion binding	0.207543858020839	0.512732867779771	11	8	19	657
GO:0005539 glycosaminoglycan binding	0.209035808933324	0.875	0.045	Molecular Function	GO:0005539	glycosaminoglycan binding	0.209035808933324	0.512732867779771	2	1	3	67
GO:0008381 mechanically-gated ion channel activity	0.211959438791055	0.292	0.1	Molecular Function	GO:0008381	mechanically-gated ion channel activity	0.211959438791055	0.512732867779771	0	1	1	10
GO:0015467 G-protein activated inward rectifier potassium channel activity	0.211959438791055	0.292	0.1	Molecular Function	GO:0015467	G-protein activated inward rectifier potassium channel activity	0.211959438791055	0.512732867779771	1	0	1	10
GO:0016868 intramolecular transferase activity, phosphotransferases	0.211959438791055	0.292	0.1	Molecular Function	GO:0016868	intramolecular transferase activity, phosphotransferases	0.211959438791055	0.512732867779771	1	0	1	10
GO:0022833 mechanically gated channel activity	0.211959438791055	0.292	0.1	Molecular Function	GO:0022833	mechanically gated channel activity	0.211959438791055	0.512732867779771	0	1	1	10
GO:0031994 insulin-like growth factor I binding	0.211959438791055	0.292	0.1	Molecular Function	GO:0031994	insulin-like growth factor I binding	0.211959438791055	0.512732867779771	1	0	1	10
GO:0031995 insulin-like growth factor II binding	0.211959438791055	0.292	0.1	Molecular Function	GO:0031995	insulin-like growth factor II binding	0.211959438791055	0.512732867779771	1	0	1	10
GO:0043176 amine binding	0.211959438791055	0.292	0.1	Molecular Function	GO:0043176	amine binding	0.211959438791055	0.512732867779771	1	0	1	10
GO:0051378 serotonin binding	0.211959438791055	0.292	0.1	Molecular Function	GO:0051378	serotonin binding	0.211959438791055	0.512732867779771	1	0	1	10
GO:0009116 nucleoside metabolic process	0.155379140956019	2.096	0.037	Biological Process	GO:0009116	nucleoside metabolic process	0.155379140956019	0.512845183489779	3	4	7	190
GO:0015849 organic acid transport	0.155491635485599	1.497	0.041	Biological Process	GO:0015849	organic acid transport	0.155491635485599	0.512845183489779	2	3	5	122
GO:0046942 carboxylic acid transport	0.155491635485599	1.497	0.041	Biological Process	GO:0046942	carboxylic acid transport	0.155491635485599	0.512845183489779	2	3	5	122
GO:0016616 oxidoreductase activity, acting on the CH-OH group of donors, NAD or NADP as acceptor	0.214389630210848	1.166	0.04	Molecular Function	GO:0016616	oxidoreductase activity, acting on the CH-OH group of donors, NAD or NADP as acceptor	0.214389630210848	0.516791845455622	3	1	4	101
GO:0020037 heme binding	0.219352913385098	1.166	0.039	Molecular Function	GO:0020037	heme binding	0.219352913385098	0.526907173061407	2	2	4	102
GO:0009888 tissue development	0.160133516792597	11.677	0.027	Biological Process	GO:0009888	tissue development	0.160133516792597	0.527300496234521	23	16	39	1424
GO:0030593 neutrophil chemotaxis	0.16199343932773	0.599	0.065	Biological Process	GO:0030593	neutrophil chemotaxis	0.16199343932773	0.529518985336244	2	0	2	31
GO:0030155 regulation of cell adhesion	0.162174688030516	1.198	0.044	Biological Process	GO:0030155	regulation of cell adhesion	0.162174688030516	0.529518985336244	2	2	4	91
GO:0007389 pattern specification process	0.162991208028657	5.389	0.03	Biological Process	GO:0007389	pattern specification process	0.162991208028657	0.529518985336244	9	9	18	600
GO:0009124 nucleoside monophosphate biosynthetic process	0.1635553275435	0.898	0.05	Biological Process	GO:0009124	nucleoside monophosphate biosynthetic process	0.1635553275435	0.529518985336244	1	2	3	60
GO:0031589 cell-substrate adhesion	0.1635553275435	0.898	0.05	Biological Process	GO:0031589	cell-substrate adhesion	0.1635553275435	0.529518985336244	2	1	3	60
GO:0023056 positive regulation of signaling	0.163992697654768	3.593	0.032	Biological Process	GO:0023056	positive regulation of signaling	0.163992697654768	0.529518985336244	7	5	12	374
GO:0060560 developmental growth involved in morphogenesis	0.164244930540595	2.096	0.036	Biological Process	GO:0060560	developmental growth involved in morphogenesis	0.164244930540595	0.529518985336244	4	3	7	193
GO:0050789 regulation of biological process	0.166114811171988	49.701	0.025	Biological Process	GO:0050789	regulation of biological process	0.166114811171988	0.529518985336244	97	69	166	6736
GO:0010647 positive regulation of cell communication	0.168246470911727	3.593	0.032	Biological Process	GO:0010647	positive regulation of cell communication	0.168246470911727	0.529518985336244	7	5	12	376
GO:0010769 regulation of cell morphogenesis involved in differentiation	0.1700481287119	1.796	0.037	Biological Process	GO:0010769	regulation of cell morphogenesis involved in differentiation	0.1700481287119	0.529518985336244	4	2	6	160
GO:0048754 branching morphogenesis of an epithelial tube	0.170281829937345	0.599	0.062	Biological Process	GO:0048754	branching morphogenesis of an epithelial tube	0.170281829937345	0.529518985336244	1	1	2	32
GO:0050922 negative regulation of chemotaxis	0.170281829937345	0.599	0.062	Biological Process	GO:0050922	negative regulation of chemotaxis	0.170281829937345	0.529518985336244	2	0	2	32
GO:0060218 hematopoietic stem cell differentiation	0.170281829937345	0.599	0.062	Biological Process	GO:0060218	hematopoietic stem cell differentiation	0.170281829937345	0.529518985336244	0	2	2	32
GO:0060993 kidney morphogenesis	0.170281829937345	0.599	0.062	Biological Process	GO:0060993	kidney morphogenesis	0.170281829937345	0.529518985336244	0	2	2	32
GO:0018105 peptidyl-serine phosphorylation	0.170611598289834	1.497	0.04	Biological Process	GO:0018105	peptidyl-serine phosphorylation	0.170611598289834	0.529518985336244	4	1	5	126
GO:0048638 regulation of developmental growth	0.170611598289834	1.497	0.04	Biological Process	GO:0048638	regulation of developmental growth	0.170611598289834	0.529518985336244	4	1	5	126
GO:0045860 positive regulation of protein kinase activity	0.171197766275859	1.198	0.043	Biological Process	GO:0045860	positive regulation of protein kinase activity	0.171197766275859	0.529518985336244	2	2	4	93
GO:0001657 ureteric bud development	0.171735887136079	0.299	0.125	Biological Process	GO:0001657	ureteric bud development	0.171735887136079	0.529518985336244	0	1	1	8
GO:0001954 positive regulation of cell-matrix adhesion	0.171735887136079	0.299	0.125	Biological Process	GO:0001954	positive regulation of cell-matrix adhesion	0.171735887136079	0.529518985336244	1	0	1	8
GO:0006384 transcription initiation from RNA polymerase III promoter	0.171735887136079	0.299	0.125	Biological Process	GO:0006384	transcription initiation from RNA polymerase III promoter	0.171735887136079	0.529518985336244	0	1	1	8
GO:0006560 proline metabolic process	0.171735887136079	0.299	0.125	Biological Process	GO:0006560	proline metabolic process	0.171735887136079	0.529518985336244	0	1	1	8
GO:0006833 water transport	0.171735887136079	0.299	0.125	Biological Process	GO:0006833	water transport	0.171735887136079	0.529518985336244	0	1	1	8
GO:0015015 heparan sulfate proteoglycan biosynthetic process, enzymatic modification	0.171735887136079	0.299	0.125	Biological Process	GO:0015015	heparan sulfate proteoglycan biosynthetic process, enzymatic modification	0.171735887136079	0.529518985336244	0	1	1	8
GO:0015909 long-chain fatty acid transport	0.171735887136079	0.299	0.125	Biological Process	GO:0015909	long-chain fatty acid transport	0.171735887136079	0.529518985336244	1	0	1	8
GO:0019673 GDP-mannose metabolic process	0.171735887136079	0.299	0.125	Biological Process	GO:0019673	GDP-mannose metabolic process	0.171735887136079	0.529518985336244	1	0	1	8
GO:0032836 glomerular basement membrane development	0.171735887136079	0.299	0.125	Biological Process	GO:0032836	glomerular basement membrane development	0.171735887136079	0.529518985336244	1	0	1	8
GO:0036473 cell death in response to oxidative stress	0.171735887136079	0.299	0.125	Biological Process	GO:0036473	cell death in response to oxidative stress	0.171735887136079	0.529518985336244	0	1	1	8
GO:0042661 regulation of mesodermal cell fate specification	0.171735887136079	0.299	0.125	Biological Process	GO:0042661	regulation of mesodermal cell fate specification	0.171735887136079	0.529518985336244	1	0	1	8
GO:0043507 positive regulation of JUN kinase activity	0.171735887136079	0.299	0.125	Biological Process	GO:0043507	positive regulation of JUN kinase activity	0.171735887136079	0.529518985336244	1	0	1	8
GO:0045619 regulation of lymphocyte differentiation	0.171735887136079	0.299	0.125	Biological Process	GO:0045619	regulation of lymphocyte differentiation	0.171735887136079	0.529518985336244	0	1	1	8
GO:0051665 membrane raft localization	0.171735887136079	0.299	0.125	Biological Process	GO:0051665	membrane raft localization	0.171735887136079	0.529518985336244	1	0	1	8
GO:0060986 endocrine hormone secretion	0.171735887136079	0.299	0.125	Biological Process	GO:0060986	endocrine hormone secretion	0.171735887136079	0.529518985336244	1	0	1	8
GO:0072091 regulation of stem cell proliferation	0.171735887136079	0.299	0.125	Biological Process	GO:0072091	regulation of stem cell proliferation	0.171735887136079	0.529518985336244	0	1	1	8
GO:0072163 mesonephric epithelium development	0.171735887136079	0.299	0.125	Biological Process	GO:0072163	mesonephric epithelium development	0.171735887136079	0.529518985336244	0	1	1	8
GO:0072164 mesonephric tubule development	0.171735887136079	0.299	0.125	Biological Process	GO:0072164	mesonephric tubule development	0.171735887136079	0.529518985336244	0	1	1	8
GO:0090594 inflammatory response to wounding	0.171735887136079	0.299	0.125	Biological Process	GO:0090594	inflammatory response to wounding	0.171735887136079	0.529518985336244	0	1	1	8
GO:0098659 inorganic cation import into cell	0.171735887136079	0.299	0.125	Biological Process	GO:0098659	inorganic cation import into cell	0.171735887136079	0.529518985336244	0	1	1	8
GO:0098739 import across plasma membrane	0.171735887136079	0.299	0.125	Biological Process	GO:0098739	import across plasma membrane	0.171735887136079	0.529518985336244	0	1	1	8
GO:0098773 skin epidermis development	0.171735887136079	0.299	0.125	Biological Process	GO:0098773	skin epidermis development	0.171735887136079	0.529518985336244	0	1	1	8
GO:0099587 inorganic ion import into cell	0.171735887136079	0.299	0.125	Biological Process	GO:0099587	inorganic ion import into cell	0.171735887136079	0.529518985336244	0	1	1	8
GO:1990126 retrograde transport, endosome to plasma membrane	0.171735887136079	0.299	0.125	Biological Process	GO:1990126	retrograde transport, endosome to plasma membrane	0.171735887136079	0.529518985336244	1	0	1	8
GO:2000052 positive regulation of non-canonical Wnt signaling pathway	0.171735887136079	0.299	0.125	Biological Process	GO:2000052	positive regulation of non-canonical Wnt signaling pathway	0.171735887136079	0.529518985336244	0	1	1	8
GO:0005160 transforming growth factor beta receptor binding	0.224854186003521	0.583	0.053	Molecular Function	GO:0005160	transforming growth factor beta receptor binding	0.224854186003521	0.533214260846046	1	1	2	38
GO:0015144 carbohydrate transmembrane transporter activity	0.224854186003521	0.583	0.053	Molecular Function	GO:0015144	carbohydrate transmembrane transporter activity	0.224854186003521	0.533214260846046	1	1	2	38
GO:1901476 carbohydrate transporter activity	0.224854186003521	0.583	0.053	Molecular Function	GO:1901476	carbohydrate transporter activity	0.224854186003521	0.533214260846046	1	1	2	38
GO:0003713 transcription coactivator activity	0.229370082564658	1.166	0.038	Molecular Function	GO:0003713	transcription coactivator activity	0.229370082564658	0.533214260846046	4	0	4	104
GO:1901681 sulfur compound binding	0.229370082564658	1.166	0.038	Molecular Function	GO:1901681	sulfur compound binding	0.229370082564658	0.533214260846046	3	1	4	104
GO:0005351 sugar:proton symporter activity	0.230516208837374	0.292	0.091	Molecular Function	GO:0005351	sugar:proton symporter activity	0.230516208837374	0.533214260846046	1	0	1	11
GO:0005402 cation:sugar symporter activity	0.230516208837374	0.292	0.091	Molecular Function	GO:0005402	cation:sugar symporter activity	0.230516208837374	0.533214260846046	1	0	1	11
GO:0005504 fatty acid binding	0.230516208837374	0.292	0.091	Molecular Function	GO:0005504	fatty acid binding	0.230516208837374	0.533214260846046	1	0	1	11
GO:0005546 phosphatidylinositol-4,5-bisphosphate binding	0.230516208837374	0.292	0.091	Molecular Function	GO:0005546	phosphatidylinositol-4,5-bisphosphate binding	0.230516208837374	0.533214260846046	1	0	1	11
GO:0008242 omega peptidase activity	0.230516208837374	0.292	0.091	Molecular Function	GO:0008242	omega peptidase activity	0.230516208837374	0.533214260846046	1	0	1	11
GO:0015204 urea transmembrane transporter activity	0.230516208837374	0.292	0.091	Molecular Function	GO:0015204	urea transmembrane transporter activity	0.230516208837374	0.533214260846046	1	0	1	11
GO:0065007 biological regulation	0.173322668141065	52.994	0.025	Biological Process	GO:0065007	biological regulation	0.173322668141065	0.533603070600706	101	76	177	7219
GO:0000976 transcription regulatory region sequence-specific DNA binding	0.233279129724528	2.041	0.033	Molecular Function	GO:0000976	transcription regulatory region sequence-specific DNA binding	0.233279129724528	0.535401031752358	5	2	7	212
GO:0008028 monocarboxylic acid transmembrane transporter activity	0.233582591676946	0.583	0.051	Molecular Function	GO:0008028	monocarboxylic acid transmembrane transporter activity	0.233582591676946	0.535401031752358	1	1	2	39
GO:0005319 lipid transporter activity	0.233799577184436	0.875	0.042	Molecular Function	GO:0005319	lipid transporter activity	0.233799577184436	0.535401031752358	2	1	3	71
GO:0001945 lymph vessel development	0.175004998414221	0.898	0.048	Biological Process	GO:0001945	lymph vessel development	0.175004998414221	0.537157121829471	3	0	3	62
GO:0009612 response to mechanical stimulus	0.175004998414221	0.898	0.048	Biological Process	GO:0009612	response to mechanical stimulus	0.175004998414221	0.537157121829471	2	1	3	62
GO:0007626 locomotory behavior	0.175773972564059	1.198	0.043	Biological Process	GO:0007626	locomotory behavior	0.175773972564059	0.538704870734729	2	2	4	94
GO:0050896 response to stimulus	0.176192212189659	38.323	0.025	Biological Process	GO:0050896	response to stimulus	0.176192212189659	0.539026615943556	75	53	128	5133
GO:0040008 regulation of growth	0.176408710672436	2.096	0.036	Biological Process	GO:0040008	regulation of growth	0.176408710672436	0.539026615943556	6	1	7	197
GO:0051704 multi-organism process	0.178336004377597	4.192	0.031	Biological Process	GO:0051704	multi-organism process	0.178336004377597	0.539153675316371	6	8	14	456
GO:0009058 biosynthetic process	0.178632700807867	26.347	0.025	Biological Process	GO:0009058	biosynthetic process	0.178632700807867	0.539153675316371	42	46	88	3455
GO:0003333 amino acid transmembrane transport	0.178639228232338	0.599	0.061	Biological Process	GO:0003333	amino acid transmembrane transport	0.178639228232338	0.539153675316371	0	2	2	33
GO:0031103 axon regeneration	0.178639228232338	0.599	0.061	Biological Process	GO:0031103	axon regeneration	0.178639228232338	0.539153675316371	1	1	2	33
GO:0048521 negative regulation of behavior	0.178639228232338	0.599	0.061	Biological Process	GO:0048521	negative regulation of behavior	0.178639228232338	0.539153675316371	2	0	2	33
GO:0048645 organ formation	0.178639228232338	0.599	0.061	Biological Process	GO:0048645	organ formation	0.178639228232338	0.539153675316371	2	0	2	33
GO:0055013 cardiac muscle cell development	0.178639228232338	0.599	0.061	Biological Process	GO:0055013	cardiac muscle cell development	0.178639228232338	0.539153675316371	2	0	2	33
GO:0001889 liver development	0.182312219918406	1.497	0.039	Biological Process	GO:0001889	liver development	0.182312219918406	0.539153675316371	1	4	5	129
GO:0018209 peptidyl-serine modification	0.182312219918406	1.497	0.039	Biological Process	GO:0018209	peptidyl-serine modification	0.182312219918406	0.539153675316371	4	1	5	129
GO:1902532 negative regulation of intracellular signal transduction	0.182312219918406	1.497	0.039	Biological Process	GO:1902532	negative regulation of intracellular signal transduction	0.182312219918406	0.539153675316371	3	2	5	129
GO:0009887 organ morphogenesis	0.182498048152493	6.287	0.029	Biological Process	GO:0009887	organ morphogenesis	0.182498048152493	0.539153675316371	13	8	21	728
GO:0043009 chordate embryonic development	0.183603553645247	4.79	0.03	Biological Process	GO:0043009	chordate embryonic development	0.183603553645247	0.539153675316371	9	7	16	535
GO:0008284 positive regulation of cell proliferation	0.185049505685774	1.198	0.042	Biological Process	GO:0008284	positive regulation of cell proliferation	0.185049505685774	0.539153675316371	2	2	4	96
GO:1902531 regulation of intracellular signal transduction	0.185493251512181	4.79	0.03	Biological Process	GO:1902531	regulation of intracellular signal transduction	0.185493251512181	0.539153675316371	7	9	16	536
GO:0032787 monocarboxylic acid metabolic process	0.185772816361109	2.395	0.034	Biological Process	GO:0032787	monocarboxylic acid metabolic process	0.185772816361109	0.539153675316371	3	5	8	236
GO:0006637 acyl-CoA metabolic process	0.187057965330814	0.599	0.059	Biological Process	GO:0006637	acyl-CoA metabolic process	0.187057965330814	0.539153675316371	1	1	2	34
GO:0035383 thioester metabolic process	0.187057965330814	0.599	0.059	Biological Process	GO:0035383	thioester metabolic process	0.187057965330814	0.539153675316371	1	1	2	34
GO:0048483 autonomic nervous system development	0.187057965330814	0.599	0.059	Biological Process	GO:0048483	autonomic nervous system development	0.187057965330814	0.539153675316371	1	1	2	34
GO:0048678 response to axon injury	0.187057965330814	0.599	0.059	Biological Process	GO:0048678	response to axon injury	0.187057965330814	0.539153675316371	1	1	2	34
GO:0042981 regulation of apoptotic process	0.188535528495666	3.892	0.031	Biological Process	GO:0042981	regulation of apoptotic process	0.188535528495666	0.539153675316371	8	5	13	423
GO:0061008 hepaticobiliary system development	0.190273677687269	1.497	0.038	Biological Process	GO:0061008	hepaticobiliary system development	0.190273677687269	0.539153675316371	1	4	5	131
GO:0001823 mesonephros development	0.1910220146944	0.299	0.111	Biological Process	GO:0001823	mesonephros development	0.1910220146944	0.539153675316371	0	1	1	9
GO:0001938 positive regulation of endothelial cell proliferation	0.1910220146944	0.299	0.111	Biological Process	GO:0001938	positive regulation of endothelial cell proliferation	0.1910220146944	0.539153675316371	1	0	1	9
GO:0006000 fructose metabolic process	0.1910220146944	0.299	0.111	Biological Process	GO:0006000	fructose metabolic process	0.1910220146944	0.539153675316371	1	0	1	9
GO:0006536 glutamate metabolic process	0.1910220146944	0.299	0.111	Biological Process	GO:0006536	glutamate metabolic process	0.1910220146944	0.539153675316371	0	1	1	9
GO:0006809 nitric oxide biosynthetic process	0.1910220146944	0.299	0.111	Biological Process	GO:0006809	nitric oxide biosynthetic process	0.1910220146944	0.539153675316371	0	1	1	9
GO:0006995 cellular response to nitrogen starvation	0.1910220146944	0.299	0.111	Biological Process	GO:0006995	cellular response to nitrogen starvation	0.1910220146944	0.539153675316371	1	0	1	9
GO:0010765 positive regulation of sodium ion transport	0.1910220146944	0.299	0.111	Biological Process	GO:0010765	positive regulation of sodium ion transport	0.1910220146944	0.539153675316371	1	0	1	9
GO:0014743 regulation of muscle hypertrophy	0.1910220146944	0.299	0.111	Biological Process	GO:0014743	regulation of muscle hypertrophy	0.1910220146944	0.539153675316371	1	0	1	9
GO:0015936 coenzyme A metabolic process	0.1910220146944	0.299	0.111	Biological Process	GO:0015936	coenzyme A metabolic process	0.1910220146944	0.539153675316371	0	1	1	9
GO:0018126 protein hydroxylation	0.1910220146944	0.299	0.111	Biological Process	GO:0018126	protein hydroxylation	0.1910220146944	0.539153675316371	1	0	1	9
GO:0019755 one-carbon compound transport	0.1910220146944	0.299	0.111	Biological Process	GO:0019755	one-carbon compound transport	0.1910220146944	0.539153675316371	1	0	1	9
GO:0021634 optic nerve formation	0.1910220146944	0.299	0.111	Biological Process	GO:0021634	optic nerve formation	0.1910220146944	0.539153675316371	1	0	1	9
GO:0030195 negative regulation of blood coagulation	0.1910220146944	0.299	0.111	Biological Process	GO:0030195	negative regulation of blood coagulation	0.1910220146944	0.539153675316371	1	0	1	9
GO:0030212 hyaluronan metabolic process	0.1910220146944	0.299	0.111	Biological Process	GO:0030212	hyaluronan metabolic process	0.1910220146944	0.539153675316371	1	0	1	9
GO:0032963 collagen metabolic process	0.1910220146944	0.299	0.111	Biological Process	GO:0032963	collagen metabolic process	0.1910220146944	0.539153675316371	0	1	1	9
GO:0043562 cellular response to nitrogen levels	0.1910220146944	0.299	0.111	Biological Process	GO:0043562	cellular response to nitrogen levels	0.1910220146944	0.539153675316371	1	0	1	9
GO:0043567 regulation of insulin-like growth factor receptor signaling pathway	0.1910220146944	0.299	0.111	Biological Process	GO:0043567	regulation of insulin-like growth factor receptor signaling pathway	0.1910220146944	0.539153675316371	1	0	1	9
GO:0044259 multicellular organismal macromolecule metabolic process	0.1910220146944	0.299	0.111	Biological Process	GO:0044259	multicellular organismal macromolecule metabolic process	0.1910220146944	0.539153675316371	0	1	1	9
GO:0044273 sulfur compound catabolic process	0.1910220146944	0.299	0.111	Biological Process	GO:0044273	sulfur compound catabolic process	0.1910220146944	0.539153675316371	1	0	1	9
GO:0046209 nitric oxide metabolic process	0.1910220146944	0.299	0.111	Biological Process	GO:0046209	nitric oxide metabolic process	0.1910220146944	0.539153675316371	0	1	1	9
GO:0046549 retinal cone cell development	0.1910220146944	0.299	0.111	Biological Process	GO:0046549	retinal cone cell development	0.1910220146944	0.539153675316371	1	0	1	9
GO:0048671 negative regulation of collateral sprouting	0.1910220146944	0.299	0.111	Biological Process	GO:0048671	negative regulation of collateral sprouting	0.1910220146944	0.539153675316371	0	1	1	9
GO:0048681 negative regulation of axon regeneration	0.1910220146944	0.299	0.111	Biological Process	GO:0048681	negative regulation of axon regeneration	0.1910220146944	0.539153675316371	0	1	1	9
GO:0055012 ventricular cardiac muscle cell differentiation	0.1910220146944	0.299	0.111	Biological Process	GO:0055012	ventricular cardiac muscle cell differentiation	0.1910220146944	0.539153675316371	1	0	1	9
GO:0060142 regulation of syncytium formation by plasma membrane fusion	0.1910220146944	0.299	0.111	Biological Process	GO:0060142	regulation of syncytium formation by plasma membrane fusion	0.1910220146944	0.539153675316371	1	0	1	9
GO:0060285 cilium-dependent cell motility	0.1910220146944	0.299	0.111	Biological Process	GO:0060285	cilium-dependent cell motility	0.1910220146944	0.539153675316371	0	1	1	9
GO:0061045 negative regulation of wound healing	0.1910220146944	0.299	0.111	Biological Process	GO:0061045	negative regulation of wound healing	0.1910220146944	0.539153675316371	1	0	1	9
GO:0061333 renal tubule morphogenesis	0.1910220146944	0.299	0.111	Biological Process	GO:0061333	renal tubule morphogenesis	0.1910220146944	0.539153675316371	0	1	1	9
GO:0070527 platelet aggregation	0.1910220146944	0.299	0.111	Biological Process	GO:0070527	platelet aggregation	0.1910220146944	0.539153675316371	1	0	1	9
GO:0070571 negative regulation of neuron projection regeneration	0.1910220146944	0.299	0.111	Biological Process	GO:0070571	negative regulation of neuron projection regeneration	0.1910220146944	0.539153675316371	0	1	1	9
GO:0071941 nitrogen cycle metabolic process	0.1910220146944	0.299	0.111	Biological Process	GO:0071941	nitrogen cycle metabolic process	0.1910220146944	0.539153675316371	1	0	1	9
GO:0072078 nephron tubule morphogenesis	0.1910220146944	0.299	0.111	Biological Process	GO:0072078	nephron tubule morphogenesis	0.1910220146944	0.539153675316371	0	1	1	9
GO:1900047 negative regulation of hemostasis	0.1910220146944	0.299	0.111	Biological Process	GO:1900047	negative regulation of hemostasis	0.1910220146944	0.539153675316371	1	0	1	9
GO:1900407 regulation of cellular response to oxidative stress	0.1910220146944	0.299	0.111	Biological Process	GO:1900407	regulation of cellular response to oxidative stress	0.1910220146944	0.539153675316371	0	1	1	9
GO:0009605 response to external stimulus	0.191355050318161	6.886	0.028	Biological Process	GO:0009605	response to external stimulus	0.191355050318161	0.539345605813655	11	12	23	812
GO:0043067 regulation of programmed cell death	0.192872471872844	3.892	0.031	Biological Process	GO:0043067	regulation of programmed cell death	0.192872471872844	0.542870650430481	8	5	13	425
GO:0009792 embryo development ending in birth or egg hatching	0.193148064412696	4.79	0.03	Biological Process	GO:0009792	embryo development ending in birth or egg hatching	0.193148064412696	0.542895457292592	9	7	16	540
GO:0019752 carboxylic acid metabolic process	0.194098048612592	4.491	0.03	Biological Process	GO:0019752	carboxylic acid metabolic process	0.194098048612592	0.544329622464483	9	6	15	502
GO:0009205 purine ribonucleoside triphosphate metabolic process	0.194480854157731	1.198	0.041	Biological Process	GO:0009205	purine ribonucleoside triphosphate metabolic process	0.194480854157731	0.544329622464483	2	2	4	98
GO:0031668 cellular response to extracellular stimulus	0.195530689936873	0.599	0.057	Biological Process	GO:0031668	cellular response to extracellular stimulus	0.195530689936873	0.544329622464483	2	0	2	35
GO:0031669 cellular response to nutrient levels	0.195530689936873	0.599	0.057	Biological Process	GO:0031669	cellular response to nutrient levels	0.195530689936873	0.544329622464483	2	0	2	35
GO:0034332 adherens junction organization	0.195530689936873	0.599	0.057	Biological Process	GO:0034332	adherens junction organization	0.195530689936873	0.544329622464483	1	1	2	35
GO:0055006 cardiac cell development	0.195530689936873	0.599	0.057	Biological Process	GO:0055006	cardiac cell development	0.195530689936873	0.544329622464483	2	0	2	35
GO:0071621 granulocyte chemotaxis	0.195530689936873	0.599	0.057	Biological Process	GO:0071621	granulocyte chemotaxis	0.195530689936873	0.544329622464483	2	0	2	35
GO:0060326 cell chemotaxis	0.198532508842236	0.898	0.045	Biological Process	GO:0060326	cell chemotaxis	0.198532508842236	0.551931223352392	3	0	3	66
GO:0090092 regulation of transmembrane receptor protein serine/threonine kinase signaling pathway	0.202442765725798	1.497	0.037	Biological Process	GO:0090092	regulation of transmembrane receptor protein serine/threonine kinase signaling pathway	0.202442765725798	0.556075350966297	4	1	5	134
GO:0009799 specification of symmetry	0.203661562275455	2.695	0.032	Biological Process	GO:0009799	specification of symmetry	0.203661562275455	0.556075350966297	3	6	9	279
GO:0009855 determination of bilateral symmetry	0.203661562275455	2.695	0.032	Biological Process	GO:0009855	determination of bilateral symmetry	0.203661562275455	0.556075350966297	3	6	9	279
GO:0032845 negative regulation of homeostatic process	0.204050357786593	0.599	0.056	Biological Process	GO:0032845	negative regulation of homeostatic process	0.204050357786593	0.556075350966297	2	0	2	36
GO:0045197 establishment or maintenance of epithelial cell apical/basal polarity	0.204050357786593	0.599	0.056	Biological Process	GO:0045197	establishment or maintenance of epithelial cell apical/basal polarity	0.204050357786593	0.556075350966297	0	2	2	36
GO:0042451 purine nucleoside biosynthetic process	0.204530245398705	0.898	0.045	Biological Process	GO:0042451	purine nucleoside biosynthetic process	0.204530245398705	0.556075350966297	1	2	3	67
GO:0046129 purine ribonucleoside biosynthetic process	0.204530245398705	0.898	0.045	Biological Process	GO:0046129	purine ribonucleoside biosynthetic process	0.204530245398705	0.556075350966297	1	2	3	67
GO:0043436 oxoacid metabolic process	0.206904571777862	4.79	0.029	Biological Process	GO:0043436	oxoacid metabolic process	0.206904571777862	0.556075350966297	9	7	16	547
GO:0055085 transmembrane transport	0.208437534759719	8.982	0.027	Biological Process	GO:0055085	transmembrane transport	0.208437534759719	0.556075350966297	11	19	30	1102
GO:0035050 embryonic heart tube development	0.208807366036603	1.796	0.035	Biological Process	GO:0035050	embryonic heart tube development	0.208807366036603	0.556075350966297	5	1	6	171
GO:0072522 purine-containing compound biosynthetic process	0.208807366036603	1.796	0.035	Biological Process	GO:0072522	purine-containing compound biosynthetic process	0.208807366036603	0.556075350966297	2	4	6	171
GO:0010563 negative regulation of phosphorus metabolic process	0.208898015321583	1.198	0.04	Biological Process	GO:0010563	negative regulation of phosphorus metabolic process	0.208898015321583	0.556075350966297	3	1	4	101
GO:0045936 negative regulation of phosphate metabolic process	0.208898015321583	1.198	0.04	Biological Process	GO:0045936	negative regulation of phosphate metabolic process	0.208898015321583	0.556075350966297	3	1	4	101
GO:0023014 signal transduction by protein phosphorylation	0.209277667029492	2.695	0.032	Biological Process	GO:0023014	signal transduction by protein phosphorylation	0.209277667029492	0.556075350966297	6	3	9	281
GO:0001539 cilium or flagellum-dependent cell motility	0.209860378153374	0.299	0.1	Biological Process	GO:0001539	cilium or flagellum-dependent cell motility	0.209860378153374	0.556075350966297	0	1	1	10
GO:0001909 leukocyte mediated cytotoxicity	0.209860378153374	0.299	0.1	Biological Process	GO:0001909	leukocyte mediated cytotoxicity	0.209860378153374	0.556075350966297	1	0	1	10
GO:0003260 cardioblast migration	0.209860378153374	0.299	0.1	Biological Process	GO:0003260	cardioblast migration	0.209860378153374	0.556075350966297	1	0	1	10
GO:0006228 UTP biosynthetic process	0.209860378153374	0.299	0.1	Biological Process	GO:0006228	UTP biosynthetic process	0.209860378153374	0.556075350966297	0	1	1	10
GO:0006525 arginine metabolic process	0.209860378153374	0.299	0.1	Biological Process	GO:0006525	arginine metabolic process	0.209860378153374	0.556075350966297	1	0	1	10
GO:0007622 rhythmic behavior	0.209860378153374	0.299	0.1	Biological Process	GO:0007622	rhythmic behavior	0.209860378153374	0.556075350966297	1	0	1	10
GO:0008585 female gonad development	0.209860378153374	0.299	0.1	Biological Process	GO:0008585	female gonad development	0.209860378153374	0.556075350966297	1	0	1	10
GO:0010092 specification of organ identity	0.209860378153374	0.299	0.1	Biological Process	GO:0010092	specification of organ identity	0.209860378153374	0.556075350966297	1	0	1	10
GO:0018200 peptidyl-glutamic acid modification	0.209860378153374	0.299	0.1	Biological Process	GO:0018200	peptidyl-glutamic acid modification	0.209860378153374	0.556075350966297	0	1	1	10
GO:0030316 osteoclast differentiation	0.209860378153374	0.299	0.1	Biological Process	GO:0030316	osteoclast differentiation	0.209860378153374	0.556075350966297	0	1	1	10
GO:0044236 multicellular organism metabolic process	0.209860378153374	0.299	0.1	Biological Process	GO:0044236	multicellular organism metabolic process	0.209860378153374	0.556075350966297	0	1	1	10
GO:0045776 negative regulation of blood pressure	0.209860378153374	0.299	0.1	Biological Process	GO:0045776	negative regulation of blood pressure	0.209860378153374	0.556075350966297	0	1	1	10
GO:0046051 UTP metabolic process	0.209860378153374	0.299	0.1	Biological Process	GO:0046051	UTP metabolic process	0.209860378153374	0.556075350966297	0	1	1	10
GO:0046545 development of primary female sexual characteristics	0.209860378153374	0.299	0.1	Biological Process	GO:0046545	development of primary female sexual characteristics	0.209860378153374	0.556075350966297	1	0	1	10
GO:0048512 circadian behavior	0.209860378153374	0.299	0.1	Biological Process	GO:0048512	circadian behavior	0.209860378153374	0.556075350966297	1	0	1	10
GO:0051181 cofactor transport	0.209860378153374	0.299	0.1	Biological Process	GO:0051181	cofactor transport	0.209860378153374	0.556075350966297	1	0	1	10
GO:0060975 cardioblast migration to the midline involved in heart field formation	0.209860378153374	0.299	0.1	Biological Process	GO:0060975	cardioblast migration to the midline involved in heart field formation	0.209860378153374	0.556075350966297	1	0	1	10
GO:0061300 cerebellum vasculature development	0.209860378153374	0.299	0.1	Biological Process	GO:0061300	cerebellum vasculature development	0.209860378153374	0.556075350966297	1	0	1	10
GO:0061548 ganglion development	0.209860378153374	0.299	0.1	Biological Process	GO:0061548	ganglion development	0.209860378153374	0.556075350966297	0	1	1	10
GO:0071479 cellular response to ionizing radiation	0.209860378153374	0.299	0.1	Biological Process	GO:0071479	cellular response to ionizing radiation	0.209860378153374	0.556075350966297	1	0	1	10
GO:0072088 nephron epithelium morphogenesis	0.209860378153374	0.299	0.1	Biological Process	GO:0072088	nephron epithelium morphogenesis	0.209860378153374	0.556075350966297	0	1	1	10
GO:0097369 sodium ion import	0.209860378153374	0.299	0.1	Biological Process	GO:0097369	sodium ion import	0.209860378153374	0.556075350966297	0	1	1	10
GO:0097285 cell-type specific apoptotic process	0.210569277052026	0.898	0.044	Biological Process	GO:0097285	cell-type specific apoptotic process	0.210569277052026	0.556700155699294	3	0	3	68
GO:0090287 regulation of cellular response to growth factor stimulus	0.21069804903205	1.497	0.037	Biological Process	GO:0090287	regulation of cellular response to growth factor stimulus	0.21069804903205	0.556700155699294	5	0	5	136
GO:0006082 organic acid metabolic process	0.210916864886563	4.79	0.029	Biological Process	GO:0006082	organic acid metabolic process	0.210916864886563	0.556700155699294	9	7	16	549
GO:0010862 positive regulation of pathway-restricted SMAD protein phosphorylation	0.212610221410865	0.599	0.054	Biological Process	GO:0010862	positive regulation of pathway-restricted SMAD protein phosphorylation	0.212610221410865	0.556836294171313	1	1	2	37
GO:0048854 brain morphogenesis	0.212610221410865	0.599	0.054	Biological Process	GO:0048854	brain morphogenesis	0.212610221410865	0.556836294171313	2	0	2	37
GO:0048857 neural nucleus development	0.212610221410865	0.599	0.054	Biological Process	GO:0048857	neural nucleus development	0.212610221410865	0.556836294171313	2	0	2	37
GO:0060393 regulation of pathway-restricted SMAD protein phosphorylation	0.212610221410865	0.599	0.054	Biological Process	GO:0060393	regulation of pathway-restricted SMAD protein phosphorylation	0.212610221410865	0.556836294171313	1	1	2	37
GO:0061138 morphogenesis of a branching epithelium	0.212610221410865	0.599	0.054	Biological Process	GO:0061138	morphogenesis of a branching epithelium	0.212610221410865	0.556836294171313	1	1	2	37
GO:1990266 neutrophil migration	0.212610221410865	0.599	0.054	Biological Process	GO:1990266	neutrophil migration	0.212610221410865	0.556836294171313	2	0	2	37
GO:0044271 cellular nitrogen compound biosynthetic process	0.214512079165645	20.06	0.026	Biological Process	GO:0044271	cellular nitrogen compound biosynthetic process	0.214512079165645	0.561095219925563	36	31	67	2622
GO:0004623 phospholipase A2 activity	0.248637248340894	0.292	0.083	Molecular Function	GO:0004623	phospholipase A2 activity	0.248637248340894	0.563726946833056	1	0	1	12
GO:0016846 carbon-sulfur lyase activity	0.248637248340894	0.292	0.083	Molecular Function	GO:0016846	carbon-sulfur lyase activity	0.248637248340894	0.563726946833056	0	1	1	12
GO:0017080 sodium channel regulator activity	0.248637248340894	0.292	0.083	Molecular Function	GO:0017080	sodium channel regulator activity	0.248637248340894	0.563726946833056	1	0	1	12
GO:0046906 tetrapyrrole binding	0.24973066857861	1.166	0.037	Molecular Function	GO:0046906	tetrapyrrole binding	0.24973066857861	0.563726946833056	2	2	4	108
GO:0004970 ionotropic glutamate receptor activity	0.251092351864505	0.583	0.049	Molecular Function	GO:0004970	ionotropic glutamate receptor activity	0.251092351864505	0.563726946833056	0	2	2	41
GO:0005484 SNAP receptor activity	0.251092351864505	0.583	0.049	Molecular Function	GO:0005484	SNAP receptor activity	0.251092351864505	0.563726946833056	1	1	2	41
GO:0042157 lipoprotein metabolic process	0.216647127867091	0.898	0.043	Biological Process	GO:0042157	lipoprotein metabolic process	0.216647127867091	0.56522680155068	2	1	3	69
GO:0071902 positive regulation of protein serine/threonine kinase activity	0.216647127867091	0.898	0.043	Biological Process	GO:0071902	positive regulation of protein serine/threonine kinase activity	0.216647127867091	0.56522680155068	2	1	3	69
GO:0004674 protein serine/threonine kinase activity	0.253666623363536	4.082	0.029	Molecular Function	GO:0004674	protein serine/threonine kinase activity	0.253666623363536	0.567651368894949	7	7	14	485
GO:0009144 purine nucleoside triphosphate metabolic process	0.218674840964252	1.198	0.039	Biological Process	GO:0009144	purine nucleoside triphosphate metabolic process	0.218674840964252	0.569138646309576	2	2	4	103
GO:0045596 negative regulation of cell differentiation	0.219060322888242	1.497	0.036	Biological Process	GO:0045596	negative regulation of cell differentiation	0.219060322888242	0.569138646309576	3	2	5	138
GO:0050776 regulation of immune response	0.219060322888242	1.497	0.036	Biological Process	GO:0050776	regulation of immune response	0.219060322888242	0.569138646309576	4	1	5	138
GO:0048646 anatomical structure formation involved in morphogenesis	0.219265208209684	7.186	0.028	Biological Process	GO:0048646	anatomical structure formation involved in morphogenesis	0.219265208209684	0.569138646309576	17	7	24	869
GO:0002088 lens development in camera-type eye	0.221203820206132	0.599	0.053	Biological Process	GO:0002088	lens development in camera-type eye	0.221203820206132	0.572709636284324	0	2	2	38
GO:0060389 pathway-restricted SMAD protein phosphorylation	0.221203820206132	0.599	0.053	Biological Process	GO:0060389	pathway-restricted SMAD protein phosphorylation	0.221203820206132	0.572709636284324	1	1	2	38
GO:0044249 cellular biosynthetic process	0.222291182639311	24.85	0.025	Biological Process	GO:0044249	cellular biosynthetic process	0.222291182639311	0.572764281650417	42	41	83	3297
GO:0015850 organic hydroxy compound transport	0.222761352005226	0.898	0.043	Biological Process	GO:0015850	organic hydroxy compound transport	0.222761352005226	0.572764281650417	1	2	3	70
GO:0048812 neuron projection morphogenesis	0.226826080470145	3.892	0.03	Biological Process	GO:0048812	neuron projection morphogenesis	0.226826080470145	0.572764281650417	6	7	13	440
GO:0002483 antigen processing and presentation of endogenous peptide antigen	0.228261342711788	0.299	0.091	Biological Process	GO:0002483	antigen processing and presentation of endogenous peptide antigen	0.228261342711788	0.572764281650417	1	0	1	11
GO:0002753 cytoplasmic pattern recognition receptor signaling pathway	0.228261342711788	0.299	0.091	Biological Process	GO:0002753	cytoplasmic pattern recognition receptor signaling pathway	0.228261342711788	0.572764281650417	0	1	1	11
GO:0006188 IMP biosynthetic process	0.228261342711788	0.299	0.091	Biological Process	GO:0006188	IMP biosynthetic process	0.228261342711788	0.572764281650417	0	1	1	11
GO:0006544 glycine metabolic process	0.228261342711788	0.299	0.091	Biological Process	GO:0006544	glycine metabolic process	0.228261342711788	0.572764281650417	1	0	1	11
GO:0006625 protein targeting to peroxisome	0.228261342711788	0.299	0.091	Biological Process	GO:0006625	protein targeting to peroxisome	0.228261342711788	0.572764281650417	1	0	1	11
GO:0007501 mesodermal cell fate specification	0.228261342711788	0.299	0.091	Biological Process	GO:0007501	mesodermal cell fate specification	0.228261342711788	0.572764281650417	1	0	1	11
GO:0009070 serine family amino acid biosynthetic process	0.228261342711788	0.299	0.091	Biological Process	GO:0009070	serine family amino acid biosynthetic process	0.228261342711788	0.572764281650417	1	0	1	11
GO:0009113 purine nucleobase biosynthetic process	0.228261342711788	0.299	0.091	Biological Process	GO:0009113	purine nucleobase biosynthetic process	0.228261342711788	0.572764281650417	0	1	1	11
GO:0010717 regulation of epithelial to mesenchymal transition	0.228261342711788	0.299	0.091	Biological Process	GO:0010717	regulation of epithelial to mesenchymal transition	0.228261342711788	0.572764281650417	0	1	1	11
GO:0016114 terpenoid biosynthetic process	0.228261342711788	0.299	0.091	Biological Process	GO:0016114	terpenoid biosynthetic process	0.228261342711788	0.572764281650417	0	1	1	11
GO:0019883 antigen processing and presentation of endogenous antigen	0.228261342711788	0.299	0.091	Biological Process	GO:0019883	antigen processing and presentation of endogenous antigen	0.228261342711788	0.572764281650417	1	0	1	11
GO:0019885 antigen processing and presentation of endogenous peptide antigen via MHC class I	0.228261342711788	0.299	0.091	Biological Process	GO:0019885	antigen processing and presentation of endogenous peptide antigen via MHC class I	0.228261342711788	0.572764281650417	1	0	1	11
GO:0021631 optic nerve morphogenesis	0.228261342711788	0.299	0.091	Biological Process	GO:0021631	optic nerve morphogenesis	0.228261342711788	0.572764281650417	1	0	1	11
GO:0035329 hippo signaling	0.228261342711788	0.299	0.091	Biological Process	GO:0035329	hippo signaling	0.228261342711788	0.572764281650417	0	1	1	11
GO:0042044 fluid transport	0.228261342711788	0.299	0.091	Biological Process	GO:0042044	fluid transport	0.228261342711788	0.572764281650417	0	1	1	11
GO:0043506 regulation of JUN kinase activity	0.228261342711788	0.299	0.091	Biological Process	GO:0043506	regulation of JUN kinase activity	0.228261342711788	0.572764281650417	1	0	1	11
GO:0043574 peroxisomal transport	0.228261342711788	0.299	0.091	Biological Process	GO:0043574	peroxisomal transport	0.228261342711788	0.572764281650417	1	0	1	11
GO:0046660 female sex differentiation	0.228261342711788	0.299	0.091	Biological Process	GO:0046660	female sex differentiation	0.228261342711788	0.572764281650417	1	0	1	11
GO:0046889 positive regulation of lipid biosynthetic process	0.228261342711788	0.299	0.091	Biological Process	GO:0046889	positive regulation of lipid biosynthetic process	0.228261342711788	0.572764281650417	0	1	1	11
GO:0072662 protein localization to peroxisome	0.228261342711788	0.299	0.091	Biological Process	GO:0072662	protein localization to peroxisome	0.228261342711788	0.572764281650417	1	0	1	11
GO:0072663 establishment of protein localization to peroxisome	0.228261342711788	0.299	0.091	Biological Process	GO:0072663	establishment of protein localization to peroxisome	0.228261342711788	0.572764281650417	1	0	1	11
GO:2000380 regulation of mesoderm development	0.228261342711788	0.299	0.091	Biological Process	GO:2000380	regulation of mesoderm development	0.228261342711788	0.572764281650417	1	0	1	11
GO:0033674 positive regulation of kinase activity	0.228572226161766	1.198	0.038	Biological Process	GO:0033674	positive regulation of kinase activity	0.228572226161766	0.572838029851224	2	2	4	105
GO:0050900 leukocyte migration	0.228909535101367	0.898	0.042	Biological Process	GO:0050900	leukocyte migration	0.228909535101367	0.572977741612894	3	0	3	71
GO:0018107 peptidyl-threonine phosphorylation	0.22982497080431	0.599	0.051	Biological Process	GO:0018107	peptidyl-threonine phosphorylation	0.22982497080431	0.574562427010776	2	0	2	39
GO:0004972 NMDA glutamate receptor activity	0.266332759451789	0.292	0.077	Molecular Function	GO:0004972	NMDA glutamate receptor activity	0.266332759451789	0.580859065851998	0	1	1	13
GO:0008253 5'-nucleotidase activity	0.266332759451789	0.292	0.077	Molecular Function	GO:0008253	5'-nucleotidase activity	0.266332759451789	0.580859065851998	1	0	1	13
GO:0008443 phosphofructokinase activity	0.266332759451789	0.292	0.077	Molecular Function	GO:0008443	phosphofructokinase activity	0.266332759451789	0.580859065851998	1	0	1	13
GO:0009922 fatty acid elongase activity	0.266332759451789	0.292	0.077	Molecular Function	GO:0009922	fatty acid elongase activity	0.266332759451789	0.580859065851998	0	1	1	13
GO:0015254 glycerol channel activity	0.266332759451789	0.292	0.077	Molecular Function	GO:0015254	glycerol channel activity	0.266332759451789	0.580859065851998	0	1	1	13
GO:0015295 solute:proton symporter activity	0.266332759451789	0.292	0.077	Molecular Function	GO:0015295	solute:proton symporter activity	0.266332759451789	0.580859065851998	1	0	1	13
GO:0015299 solute:proton antiporter activity	0.266332759451789	0.292	0.077	Molecular Function	GO:0015299	solute:proton antiporter activity	0.266332759451789	0.580859065851998	0	1	1	13
GO:0051184 cofactor transporter activity	0.266332759451789	0.292	0.077	Molecular Function	GO:0051184	cofactor transporter activity	0.266332759451789	0.580859065851998	1	0	1	13
GO:0006468 protein phosphorylation	0.233438163128509	8.084	0.027	Biological Process	GO:0006468	protein phosphorylation	0.233438163128509	0.582476340234288	15	12	27	998
GO:0009199 ribonucleoside triphosphate metabolic process	0.233562994413356	1.198	0.038	Biological Process	GO:0009199	ribonucleoside triphosphate metabolic process	0.233562994413356	0.582476340234288	2	2	4	106
GO:0005234 extracellular-glutamate-gated ion channel activity	0.268635756217968	0.583	0.047	Molecular Function	GO:0005234	extracellular-glutamate-gated ion channel activity	0.268635756217968	0.582738198847146	0	2	2	43
GO:1990837 sequence-specific double-stranded DNA binding	0.268890842845044	2.041	0.032	Molecular Function	GO:1990837	sequence-specific double-stranded DNA binding	0.268890842845044	0.582738198847146	5	2	7	222
GO:0050794 regulation of cellular process	0.23483533100273	47.006	0.024	Biological Process	GO:0050794	regulation of cellular process	0.23483533100273	0.584135184860296	91	66	157	6446
GO:0015711 organic anion transport	0.234959613702546	1.796	0.034	Biological Process	GO:0015711	organic anion transport	0.234959613702546	0.584135184860296	2	4	6	178
GO:0035567 non-canonical Wnt signaling pathway	0.235089295528542	0.898	0.042	Biological Process	GO:0035567	non-canonical Wnt signaling pathway	0.235089295528542	0.584135184860296	1	2	3	72
GO:0022838 substrate-specific channel activity	0.270486310077286	4.082	0.028	Molecular Function	GO:0022838	substrate-specific channel activity	0.270486310077286	0.584352500072626	5	9	14	492
GO:0006091 generation of precursor metabolites and energy	0.236081386464146	1.497	0.035	Biological Process	GO:0006091	generation of precursor metabolites and energy	0.236081386464146	0.585382252095871	3	2	5	142
GO:0045893 positive regulation of transcription, DNA-templated	0.237069278846898	3.293	0.03	Biological Process	GO:0045893	positive regulation of transcription, DNA-templated	0.237069278846898	0.585382252095871	7	4	11	367
GO:1903508 positive regulation of nucleic acid-templated transcription	0.237069278846898	3.293	0.03	Biological Process	GO:1903508	positive regulation of nucleic acid-templated transcription	0.237069278846898	0.585382252095871	7	4	11	367
GO:0018196 peptidyl-asparagine modification	0.238467757733404	0.599	0.05	Biological Process	GO:0018196	peptidyl-asparagine modification	0.238467757733404	0.585382252095871	1	1	2	40
GO:0018210 peptidyl-threonine modification	0.238467757733404	0.599	0.05	Biological Process	GO:0018210	peptidyl-threonine modification	0.238467757733404	0.585382252095871	2	0	2	40
GO:0031102 neuron projection regeneration	0.238467757733404	0.599	0.05	Biological Process	GO:0031102	neuron projection regeneration	0.238467757733404	0.585382252095871	1	1	2	40
GO:0034329 cell junction assembly	0.238467757733404	0.599	0.05	Biological Process	GO:0034329	cell junction assembly	0.238467757733404	0.585382252095871	1	1	2	40
GO:0035088 establishment or maintenance of apical/basal cell polarity	0.238467757733404	0.599	0.05	Biological Process	GO:0035088	establishment or maintenance of apical/basal cell polarity	0.238467757733404	0.585382252095871	0	2	2	40
GO:0043542 endothelial cell migration	0.238467757733404	0.599	0.05	Biological Process	GO:0043542	endothelial cell migration	0.238467757733404	0.585382252095871	1	1	2	40
GO:0061245 establishment or maintenance of bipolar cell polarity	0.238467757733404	0.599	0.05	Biological Process	GO:0061245	establishment or maintenance of bipolar cell polarity	0.238467757733404	0.585382252095871	0	2	2	40
GO:0044212 transcription regulatory region DNA binding	0.272733278362477	2.624	0.03	Molecular Function	GO:0044212	transcription regulatory region DNA binding	0.272733278362477	0.587359756222638	6	3	9	299
GO:0006790 sulfur compound metabolic process	0.24039394277913	1.497	0.035	Biological Process	GO:0006790	sulfur compound metabolic process	0.24039394277913	0.588690341222058	3	2	5	143
GO:0048588 developmental cell growth	0.24039394277913	1.497	0.035	Biological Process	GO:0048588	developmental cell growth	0.24039394277913	0.588690341222058	4	1	5	143
GO:1902680 positive regulation of RNA biosynthetic process	0.242349426658704	3.293	0.03	Biological Process	GO:1902680	positive regulation of RNA biosynthetic process	0.242349426658704	0.59160365391602	7	4	11	369
GO:0031401 positive regulation of protein modification process	0.243962615440296	2.395	0.031	Biological Process	GO:0031401	positive regulation of protein modification process	0.243962615440296	0.59160365391602	5	3	8	255
GO:0065008 regulation of biological quality	0.244087534831206	11.677	0.026	Biological Process	GO:0065008	regulation of biological quality	0.244087534831206	0.59160365391602	20	19	39	1493
GO:0006183 GTP biosynthetic process	0.246235034332614	0.299	0.083	Biological Process	GO:0006183	GTP biosynthetic process	0.246235034332614	0.59160365391602	0	1	1	12
GO:0006855 drug transmembrane transport	0.246235034332614	0.299	0.083	Biological Process	GO:0006855	drug transmembrane transport	0.246235034332614	0.59160365391602	1	0	1	12
GO:0009996 negative regulation of cell fate specification	0.246235034332614	0.299	0.083	Biological Process	GO:0009996	negative regulation of cell fate specification	0.246235034332614	0.59160365391602	1	0	1	12
GO:0010518 positive regulation of phospholipase activity	0.246235034332614	0.299	0.083	Biological Process	GO:0010518	positive regulation of phospholipase activity	0.246235034332614	0.59160365391602	1	0	1	12
GO:0010591 regulation of lamellipodium assembly	0.246235034332614	0.299	0.083	Biological Process	GO:0010591	regulation of lamellipodium assembly	0.246235034332614	0.59160365391602	0	1	1	12
GO:0010811 positive regulation of cell-substrate adhesion	0.246235034332614	0.299	0.083	Biological Process	GO:0010811	positive regulation of cell-substrate adhesion	0.246235034332614	0.59160365391602	1	0	1	12
GO:0032922 circadian regulation of gene expression	0.246235034332614	0.299	0.083	Biological Process	GO:0032922	circadian regulation of gene expression	0.246235034332614	0.59160365391602	1	0	1	12
GO:0046456 icosanoid biosynthetic process	0.246235034332614	0.299	0.083	Biological Process	GO:0046456	icosanoid biosynthetic process	0.246235034332614	0.59160365391602	0	1	1	12
GO:0050730 regulation of peptidyl-tyrosine phosphorylation	0.246235034332614	0.299	0.083	Biological Process	GO:0050730	regulation of peptidyl-tyrosine phosphorylation	0.246235034332614	0.59160365391602	1	0	1	12
GO:1901570 fatty acid derivative biosynthetic process	0.246235034332614	0.299	0.083	Biological Process	GO:1901570	fatty acid derivative biosynthetic process	0.246235034332614	0.59160365391602	0	1	1	12
GO:1903036 positive regulation of response to wounding	0.246235034332614	0.299	0.083	Biological Process	GO:1903036	positive regulation of response to wounding	0.246235034332614	0.59160365391602	1	0	1	12
GO:2000542 negative regulation of gastrulation	0.246235034332614	0.299	0.083	Biological Process	GO:2000542	negative regulation of gastrulation	0.246235034332614	0.59160365391602	1	0	1	12
GO:2001057 reactive nitrogen species metabolic process	0.246235034332614	0.299	0.083	Biological Process	GO:2001057	reactive nitrogen species metabolic process	0.246235034332614	0.59160365391602	0	1	1	12
GO:0006090 pyruvate metabolic process	0.247126524360564	0.599	0.049	Biological Process	GO:0006090	pyruvate metabolic process	0.247126524360564	0.591649973027939	2	0	2	41
GO:0042440 pigment metabolic process	0.247126524360564	0.599	0.049	Biological Process	GO:0042440	pigment metabolic process	0.247126524360564	0.591649973027939	0	2	2	41
GO:0097530 granulocyte migration	0.247126524360564	0.599	0.049	Biological Process	GO:0097530	granulocyte migration	0.247126524360564	0.591649973027939	2	0	2	41
GO:0009653 anatomical structure morphogenesis	0.248173180359295	15.868	0.026	Biological Process	GO:0009653	anatomical structure morphogenesis	0.248173180359295	0.593457605207011	30	23	53	2073
GO:0004602 glutathione peroxidase activity	0.283612706132283	0.292	0.071	Molecular Function	GO:0004602	glutathione peroxidase activity	0.283612706132283	0.596176726210606	0	1	1	14
GO:0004659 prenyltransferase activity	0.283612706132283	0.292	0.071	Molecular Function	GO:0004659	prenyltransferase activity	0.283612706132283	0.596176726210606	0	1	1	14
GO:0008252 nucleotidase activity	0.283612706132283	0.292	0.071	Molecular Function	GO:0008252	nucleotidase activity	0.283612706132283	0.596176726210606	1	0	1	14
GO:0030553 cGMP binding	0.283612706132283	0.292	0.071	Molecular Function	GO:0030553	cGMP binding	0.283612706132283	0.596176726210606	0	1	1	14
GO:0031369 translation initiation factor binding	0.283612706132283	0.292	0.071	Molecular Function	GO:0031369	translation initiation factor binding	0.283612706132283	0.596176726210606	0	1	1	14
GO:0032451 demethylase activity	0.283612706132283	0.292	0.071	Molecular Function	GO:0032451	demethylase activity	0.283612706132283	0.596176726210606	0	1	1	14
GO:0051183 vitamin transporter activity	0.283612706132283	0.292	0.071	Molecular Function	GO:0051183	vitamin transporter activity	0.283612706132283	0.596176726210606	0	1	1	14
GO:0000987 core promoter proximal region sequence-specific DNA binding	0.284637505381483	0.875	0.038	Molecular Function	GO:0000987	core promoter proximal region sequence-specific DNA binding	0.284637505381483	0.596176726210606	3	0	3	79
GO:0001159 core promoter proximal region DNA binding	0.284637505381483	0.875	0.038	Molecular Function	GO:0001159	core promoter proximal region DNA binding	0.284637505381483	0.596176726210606	3	0	3	79
GO:0032504 multicellular organism reproduction	0.253456772463658	1.497	0.034	Biological Process	GO:0032504	multicellular organism reproduction	0.253456772463658	0.604037817405127	3	2	5	146
GO:0048609 multicellular organismal reproductive process	0.253456772463658	1.497	0.034	Biological Process	GO:0048609	multicellular organismal reproductive process	0.253456772463658	0.604037817405127	3	2	5	146
GO:0043410 positive regulation of MAPK cascade	0.253777551251194	1.198	0.036	Biological Process	GO:0043410	positive regulation of MAPK cascade	0.253777551251194	0.604037817405127	2	2	4	110
GO:0071466 cellular response to xenobiotic stimulus	0.255795864109576	0.599	0.048	Biological Process	GO:0071466	cellular response to xenobiotic stimulus	0.255795864109576	0.604037817405127	2	0	2	42
GO:0031344 regulation of cell projection organization	0.260011778814254	2.096	0.032	Biological Process	GO:0031344	regulation of cell projection organization	0.260011778814254	0.604037817405127	5	2	7	222
GO:0048468 cell development	0.260453503054223	9.88	0.026	Biological Process	GO:0048468	cell development	0.260453503054223	0.604037817405127	21	12	33	1259
GO:0046128 purine ribonucleoside metabolic process	0.262261916034255	1.497	0.034	Biological Process	GO:0046128	purine ribonucleoside metabolic process	0.262261916034255	0.604037817405127	2	3	5	148
GO:0000186 activation of MAPKK activity	0.263791345248437	0.299	0.077	Biological Process	GO:0000186	activation of MAPKK activity	0.263791345248437	0.604037817405127	0	1	1	13
GO:0002042 cell migration involved in sprouting angiogenesis	0.263791345248437	0.299	0.077	Biological Process	GO:0002042	cell migration involved in sprouting angiogenesis	0.263791345248437	0.604037817405127	1	0	1	13
GO:0002551 mast cell chemotaxis	0.263791345248437	0.299	0.077	Biological Process	GO:0002551	mast cell chemotaxis	0.263791345248437	0.604037817405127	1	0	1	13
GO:0002761 regulation of myeloid leukocyte differentiation	0.263791345248437	0.299	0.077	Biological Process	GO:0002761	regulation of myeloid leukocyte differentiation	0.263791345248437	0.604037817405127	0	1	1	13
GO:0006743 ubiquinone metabolic process	0.263791345248437	0.299	0.077	Biological Process	GO:0006743	ubiquinone metabolic process	0.263791345248437	0.604037817405127	1	0	1	13
GO:0006744 ubiquinone biosynthetic process	0.263791345248437	0.299	0.077	Biological Process	GO:0006744	ubiquinone biosynthetic process	0.263791345248437	0.604037817405127	1	0	1	13
GO:0007223 Wnt signaling pathway, calcium modulating pathway	0.263791345248437	0.299	0.077	Biological Process	GO:0007223	Wnt signaling pathway, calcium modulating pathway	0.263791345248437	0.604037817405127	1	0	1	13
GO:0009992 cellular water homeostasis	0.263791345248437	0.299	0.077	Biological Process	GO:0009992	cellular water homeostasis	0.263791345248437	0.604037817405127	0	1	1	13
GO:0010517 regulation of phospholipase activity	0.263791345248437	0.299	0.077	Biological Process	GO:0010517	regulation of phospholipase activity	0.263791345248437	0.604037817405127	1	0	1	13
GO:0014896 muscle hypertrophy	0.263791345248437	0.299	0.077	Biological Process	GO:0014896	muscle hypertrophy	0.263791345248437	0.604037817405127	1	0	1	13
GO:0019367 fatty acid elongation, saturated fatty acid	0.263791345248437	0.299	0.077	Biological Process	GO:0019367	fatty acid elongation, saturated fatty acid	0.263791345248437	0.604037817405127	0	1	1	13
GO:0019368 fatty acid elongation, unsaturated fatty acid	0.263791345248437	0.299	0.077	Biological Process	GO:0019368	fatty acid elongation, unsaturated fatty acid	0.263791345248437	0.604037817405127	0	1	1	13
GO:0031579 membrane raft organization	0.263791345248437	0.299	0.077	Biological Process	GO:0031579	membrane raft organization	0.263791345248437	0.604037817405127	1	0	1	13
GO:0032479 regulation of type I interferon production	0.263791345248437	0.299	0.077	Biological Process	GO:0032479	regulation of type I interferon production	0.263791345248437	0.604037817405127	0	1	1	13
GO:0032606 type I interferon production	0.263791345248437	0.299	0.077	Biological Process	GO:0032606	type I interferon production	0.263791345248437	0.604037817405127	0	1	1	13
GO:0033865 nucleoside bisphosphate metabolic process	0.263791345248437	0.299	0.077	Biological Process	GO:0033865	nucleoside bisphosphate metabolic process	0.263791345248437	0.604037817405127	0	1	1	13
GO:0033875 ribonucleoside bisphosphate metabolic process	0.263791345248437	0.299	0.077	Biological Process	GO:0033875	ribonucleoside bisphosphate metabolic process	0.263791345248437	0.604037817405127	0	1	1	13
GO:0034032 purine nucleoside bisphosphate metabolic process	0.263791345248437	0.299	0.077	Biological Process	GO:0034032	purine nucleoside bisphosphate metabolic process	0.263791345248437	0.604037817405127	0	1	1	13
GO:0034625 fatty acid elongation, monounsaturated fatty acid	0.263791345248437	0.299	0.077	Biological Process	GO:0034625	fatty acid elongation, monounsaturated fatty acid	0.263791345248437	0.604037817405127	0	1	1	13
GO:0034626 fatty acid elongation, polyunsaturated fatty acid	0.263791345248437	0.299	0.077	Biological Process	GO:0034626	fatty acid elongation, polyunsaturated fatty acid	0.263791345248437	0.604037817405127	0	1	1	13
GO:0035476 angioblast cell migration	0.263791345248437	0.299	0.077	Biological Process	GO:0035476	angioblast cell migration	0.263791345248437	0.604037817405127	1	0	1	13
GO:0042670 retinal cone cell differentiation	0.263791345248437	0.299	0.077	Biological Process	GO:0042670	retinal cone cell differentiation	0.263791345248437	0.604037817405127	1	0	1	13
GO:0043249 erythrocyte maturation	0.263791345248437	0.299	0.077	Biological Process	GO:0043249	erythrocyte maturation	0.263791345248437	0.604037817405127	1	0	1	13
GO:0060974 cell migration involved in heart formation	0.263791345248437	0.299	0.077	Biological Process	GO:0060974	cell migration involved in heart formation	0.263791345248437	0.604037817405127	1	0	1	13
GO:0061386 closure of optic fissure	0.263791345248437	0.299	0.077	Biological Process	GO:0061386	closure of optic fissure	0.263791345248437	0.604037817405127	0	1	1	13
GO:1901661 quinone metabolic process	0.263791345248437	0.299	0.077	Biological Process	GO:1901661	quinone metabolic process	0.263791345248437	0.604037817405127	1	0	1	13
GO:1901663 quinone biosynthetic process	0.263791345248437	0.299	0.077	Biological Process	GO:1901663	quinone biosynthetic process	0.263791345248437	0.604037817405127	1	0	1	13
GO:1902743 regulation of lamellipodium organization	0.263791345248437	0.299	0.077	Biological Process	GO:1902743	regulation of lamellipodium organization	0.263791345248437	0.604037817405127	0	1	1	13
GO:1902882 regulation of response to oxidative stress	0.263791345248437	0.299	0.077	Biological Process	GO:1902882	regulation of response to oxidative stress	0.263791345248437	0.604037817405127	0	1	1	13
GO:1903409 reactive oxygen species biosynthetic process	0.263791345248437	0.299	0.077	Biological Process	GO:1903409	reactive oxygen species biosynthetic process	0.263791345248437	0.604037817405127	0	1	1	13
GO:0003006 developmental process involved in reproduction	0.264018496323723	1.198	0.036	Biological Process	GO:0003006	developmental process involved in reproduction	0.264018496323723	0.604037817405127	4	0	4	112
GO:0008643 carbohydrate transport	0.264470611944947	0.599	0.047	Biological Process	GO:0008643	carbohydrate transport	0.264470611944947	0.604037817405127	1	1	2	43
GO:0042462 eye photoreceptor cell development	0.264470611944947	0.599	0.047	Biological Process	GO:0042462	eye photoreceptor cell development	0.264470611944947	0.604037817405127	1	1	2	43
GO:0050920 regulation of chemotaxis	0.266380829697155	0.898	0.039	Biological Process	GO:0050920	regulation of chemotaxis	0.266380829697155	0.607065439588427	3	0	3	77
GO:0051254 positive regulation of RNA metabolic process	0.266629823094292	3.293	0.029	Biological Process	GO:0051254	positive regulation of RNA metabolic process	0.266629823094292	0.607065439588427	7	4	11	378
GO:0009152 purine ribonucleotide biosynthetic process	0.266691156261451	1.497	0.034	Biological Process	GO:0009152	purine ribonucleotide biosynthetic process	0.266691156261451	0.607065439588427	1	4	5	149
GO:0001104 RNA polymerase II transcription cofactor activity	0.294925527643237	0.583	0.043	Molecular Function	GO:0001104	RNA polymerase II transcription cofactor activity	0.294925527643237	0.607300242074164	2	0	2	46
GO:0004312 fatty acid synthase activity	0.300486819701616	0.292	0.067	Molecular Function	GO:0004312	fatty acid synthase activity	0.300486819701616	0.607300242074164	0	1	1	15
GO:0004550 nucleoside diphosphate kinase activity	0.300486819701616	0.292	0.067	Molecular Function	GO:0004550	nucleoside diphosphate kinase activity	0.300486819701616	0.607300242074164	0	1	1	15
GO:0010181 FMN binding	0.300486819701616	0.292	0.067	Molecular Function	GO:0010181	FMN binding	0.300486819701616	0.607300242074164	0	1	1	15
GO:0015168 glycerol transmembrane transporter activity	0.300486819701616	0.292	0.067	Molecular Function	GO:0015168	glycerol transmembrane transporter activity	0.300486819701616	0.607300242074164	0	1	1	15
GO:0015238 drug transmembrane transporter activity	0.300486819701616	0.292	0.067	Molecular Function	GO:0015238	drug transmembrane transporter activity	0.300486819701616	0.607300242074164	1	0	1	15
GO:0015250 water channel activity	0.300486819701616	0.292	0.067	Molecular Function	GO:0015250	water channel activity	0.300486819701616	0.607300242074164	0	1	1	15
GO:0015459 potassium channel regulator activity	0.300486819701616	0.292	0.067	Molecular Function	GO:0015459	potassium channel regulator activity	0.300486819701616	0.607300242074164	1	0	1	15
GO:0016712 oxidoreductase activity, acting on paired donors, with incorporation or reduction of molecular oxygen, reduced flavin or flavoprotein as one donor, and incorporation of one atom of oxygen	0.300486819701616	0.292	0.067	Molecular Function	GO:0016712	oxidoreductase activity, acting on paired donors, with incorporation or reduction of molecular oxygen, reduced flavin or flavoprotein as one donor, and incorporation of one atom of oxygen	0.300486819701616	0.607300242074164	1	0	1	15
GO:0048038 quinone binding	0.300486819701616	0.292	0.067	Molecular Function	GO:0048038	quinone binding	0.300486819701616	0.607300242074164	1	0	1	15
GO:0015077 monovalent inorganic cation transmembrane transporter activity	0.301071906639172	3.207	0.028	Molecular Function	GO:0015077	monovalent inorganic cation transmembrane transporter activity	0.301071906639172	0.607300242074164	6	5	11	386
GO:0000977 RNA polymerase II regulatory region sequence-specific DNA binding	0.301440149268253	1.458	0.032	Molecular Function	GO:0000977	RNA polymerase II regulatory region sequence-specific DNA binding	0.301440149268253	0.607300242074164	3	2	5	155
GO:0001012 RNA polymerase II regulatory region DNA binding	0.301440149268253	1.458	0.032	Molecular Function	GO:0001012	RNA polymerase II regulatory region DNA binding	0.301440149268253	0.607300242074164	3	2	5	155
GO:0009966 regulation of signal transduction	0.267232617235071	7.784	0.027	Biological Process	GO:0009966	regulation of signal transduction	0.267232617235071	0.607618297288682	15	11	26	978
GO:0016310 phosphorylation	0.271088267326092	10.18	0.026	Biological Process	GO:0016310	phosphorylation	0.271088267326092	0.612768249258359	18	16	34	1307
GO:0042278 purine nucleoside metabolic process	0.271137152642938	1.497	0.033	Biological Process	GO:0042278	purine nucleoside metabolic process	0.271137152642938	0.612768249258359	2	3	5	150
GO:0061564 axon development	0.271518866911978	3.593	0.029	Biological Process	GO:0061564	axon development	0.271518866911978	0.612768249258359	6	6	12	419
GO:0048568 embryonic organ development	0.2723806427106	4.491	0.028	Biological Process	GO:0048568	embryonic organ development	0.2723806427106	0.612768249258359	10	5	15	538
GO:0007165 signal transduction	0.27264852713467	27.545	0.025	Biological Process	GO:0007165	signal transduction	0.27264852713467	0.612768249258359	52	40	92	3728
GO:0007254 JNK cascade	0.273145836115024	0.599	0.045	Biological Process	GO:0007254	JNK cascade	0.273145836115024	0.612768249258359	1	1	2	44
GO:0048596 embryonic camera-type eye morphogenesis	0.273145836115024	0.599	0.045	Biological Process	GO:0048596	embryonic camera-type eye morphogenesis	0.273145836115024	0.612768249258359	0	2	2	44
GO:0090066 regulation of anatomical structure size	0.273443575231223	2.395	0.03	Biological Process	GO:0090066	regulation of anatomical structure size	0.273443575231223	0.612768249258359	5	3	8	264
GO:0016049 cell growth	0.274367001390855	2.096	0.031	Biological Process	GO:0016049	cell growth	0.274367001390855	0.612768249258359	6	1	7	226
GO:0006164 purine nucleotide biosynthetic process	0.275599140521384	1.497	0.033	Biological Process	GO:0006164	purine nucleotide biosynthetic process	0.275599140521384	0.612768249258359	1	4	5	151
GO:0051186 cofactor metabolic process	0.277899977604557	1.796	0.032	Biological Process	GO:0051186	cofactor metabolic process	0.277899977604557	0.612768249258359	3	3	6	189
GO:0035556 intracellular signal transduction	0.278679495648183	10.18	0.026	Biological Process	GO:0035556	intracellular signal transduction	0.278679495648183	0.612768249258359	19	15	34	1312
GO:0050768 negative regulation of neurogenesis	0.279039090869705	0.898	0.038	Biological Process	GO:0050768	negative regulation of neurogenesis	0.279039090869705	0.612768249258359	2	1	3	79
GO:0007188 adenylate cyclase-modulating G-protein coupled receptor signaling pathway	0.27951974116873	1.198	0.035	Biological Process	GO:0007188	adenylate cyclase-modulating G-protein coupled receptor signaling pathway	0.27951974116873	0.612768249258359	1	3	4	115
GO:0009126 purine nucleoside monophosphate metabolic process	0.27951974116873	1.198	0.035	Biological Process	GO:0009126	purine nucleoside monophosphate metabolic process	0.27951974116873	0.612768249258359	2	2	4	115
GO:0009167 purine ribonucleoside monophosphate metabolic process	0.27951974116873	1.198	0.035	Biological Process	GO:0009167	purine ribonucleoside monophosphate metabolic process	0.27951974116873	0.612768249258359	2	2	4	115
GO:0000097 sulfur amino acid biosynthetic process	0.280939939340565	0.299	0.071	Biological Process	GO:0000097	sulfur amino acid biosynthetic process	0.280939939340565	0.612768249258359	1	0	1	14
GO:0001710 mesodermal cell fate commitment	0.280939939340565	0.299	0.071	Biological Process	GO:0001710	mesodermal cell fate commitment	0.280939939340565	0.612768249258359	1	0	1	14
GO:0001906 cell killing	0.280939939340565	0.299	0.071	Biological Process	GO:0001906	cell killing	0.280939939340565	0.612768249258359	1	0	1	14
GO:0006883 cellular sodium ion homeostasis	0.280939939340565	0.299	0.071	Biological Process	GO:0006883	cellular sodium ion homeostasis	0.280939939340565	0.612768249258359	1	0	1	14
GO:0008105 asymmetric protein localization	0.280939939340565	0.299	0.071	Biological Process	GO:0008105	asymmetric protein localization	0.280939939340565	0.612768249258359	1	0	1	14
GO:0010454 negative regulation of cell fate commitment	0.280939939340565	0.299	0.071	Biological Process	GO:0010454	negative regulation of cell fate commitment	0.280939939340565	0.612768249258359	1	0	1	14
GO:0015893 drug transport	0.280939939340565	0.299	0.071	Biological Process	GO:0015893	drug transport	0.280939939340565	0.612768249258359	1	0	1	14
GO:0030193 regulation of blood coagulation	0.280939939340565	0.299	0.071	Biological Process	GO:0030193	regulation of blood coagulation	0.280939939340565	0.612768249258359	1	0	1	14
GO:0030325 adrenal gland development	0.280939939340565	0.299	0.071	Biological Process	GO:0030325	adrenal gland development	0.280939939340565	0.612768249258359	0	1	1	14
GO:0031468 nuclear envelope reassembly	0.280939939340565	0.299	0.071	Biological Process	GO:0031468	nuclear envelope reassembly	0.280939939340565	0.612768249258359	1	0	1	14
GO:0031629 synaptic vesicle fusion to presynaptic active zone membrane	0.280939939340565	0.299	0.071	Biological Process	GO:0031629	synaptic vesicle fusion to presynaptic active zone membrane	0.280939939340565	0.612768249258359	1	0	1	14
GO:0035907 dorsal aorta development	0.280939939340565	0.299	0.071	Biological Process	GO:0035907	dorsal aorta development	0.280939939340565	0.612768249258359	1	0	1	14
GO:0045176 apical protein localization	0.280939939340565	0.299	0.071	Biological Process	GO:0045176	apical protein localization	0.280939939340565	0.612768249258359	1	0	1	14
GO:0046039 GTP metabolic process	0.280939939340565	0.299	0.071	Biological Process	GO:0046039	GTP metabolic process	0.280939939340565	0.612768249258359	0	1	1	14
GO:0046686 response to cadmium ion	0.280939939340565	0.299	0.071	Biological Process	GO:0046686	response to cadmium ion	0.280939939340565	0.612768249258359	1	0	1	14
GO:0050819 negative regulation of coagulation	0.280939939340565	0.299	0.071	Biological Process	GO:0050819	negative regulation of coagulation	0.280939939340565	0.612768249258359	1	0	1	14
GO:0072028 nephron morphogenesis	0.280939939340565	0.299	0.071	Biological Process	GO:0072028	nephron morphogenesis	0.280939939340565	0.612768249258359	0	1	1	14
GO:0099500 vesicle fusion to plasma membrane	0.280939939340565	0.299	0.071	Biological Process	GO:0099500	vesicle fusion to plasma membrane	0.280939939340565	0.612768249258359	1	0	1	14
GO:1900046 regulation of hemostasis	0.280939939340565	0.299	0.071	Biological Process	GO:1900046	regulation of hemostasis	0.280939939340565	0.612768249258359	1	0	1	14
GO:1903707 negative regulation of hemopoiesis	0.280939939340565	0.299	0.071	Biological Process	GO:1903707	negative regulation of hemopoiesis	0.280939939340565	0.612768249258359	0	1	1	14
GO:2001235 positive regulation of apoptotic signaling pathway	0.280939939340565	0.299	0.071	Biological Process	GO:2001235	positive regulation of apoptotic signaling pathway	0.280939939340565	0.612768249258359	1	0	1	14
GO:2001236 regulation of extrinsic apoptotic signaling pathway	0.280939939340565	0.299	0.071	Biological Process	GO:2001236	regulation of extrinsic apoptotic signaling pathway	0.280939939340565	0.612768249258359	1	0	1	14
GO:0009150 purine ribonucleotide metabolic process	0.281621824990853	2.096	0.031	Biological Process	GO:0009150	purine ribonucleotide metabolic process	0.281621824990853	0.613597873507909	2	5	7	228
GO:0004222 metalloendopeptidase activity	0.307375647654489	1.166	0.034	Molecular Function	GO:0004222	metalloendopeptidase activity	0.307375647654489	0.615647434223423	3	1	4	119
GO:0033218 amide binding	0.307375647654489	1.166	0.034	Molecular Function	GO:0033218	amide binding	0.307375647654489	0.615647434223423	4	0	4	119
GO:0005089 Rho guanyl-nucleotide exchange factor activity	0.310422155345194	0.875	0.036	Molecular Function	GO:0005089	Rho guanyl-nucleotide exchange factor activity	0.310422155345194	0.61994192070392	1	2	3	83
GO:0008083 growth factor activity	0.31269731259057	1.166	0.033	Molecular Function	GO:0008083	growth factor activity	0.31269731259057	0.622156237489493	3	1	4	120
GO:0015297 antiporter activity	0.31688378294889	0.875	0.036	Molecular Function	GO:0015297	antiporter activity	0.31688378294889	0.622156237489493	0	3	3	84
GO:0005031 tumor necrosis factor-activated receptor activity	0.316964604252289	0.292	0.062	Molecular Function	GO:0005031	tumor necrosis factor-activated receptor activity	0.316964604252289	0.622156237489493	1	0	1	16
GO:0005035 death receptor activity	0.316964604252289	0.292	0.062	Molecular Function	GO:0005035	death receptor activity	0.316964604252289	0.622156237489493	1	0	1	16
GO:0009931 calcium-dependent protein serine/threonine kinase activity	0.316964604252289	0.292	0.062	Molecular Function	GO:0009931	calcium-dependent protein serine/threonine kinase activity	0.316964604252289	0.622156237489493	1	0	1	16
GO:0017025 TBP-class protein binding	0.316964604252289	0.292	0.062	Molecular Function	GO:0017025	TBP-class protein binding	0.316964604252289	0.622156237489493	0	1	1	16
GO:0044700 single organism signaling	0.287912802663957	29.341	0.025	Biological Process	GO:0044700	single organism signaling	0.287912802663957	0.624535746183736	53	45	98	3997
GO:0007409 axonogenesis	0.288854660971402	3.293	0.028	Biological Process	GO:0007409	axonogenesis	0.288854660971402	0.624535746183736	5	6	11	386
GO:0006520 cellular amino acid metabolic process	0.288923872547665	2.096	0.03	Biological Process	GO:0006520	cellular amino acid metabolic process	0.288923872547665	0.624535746183736	6	1	7	230
GO:0009141 nucleoside triphosphate metabolic process	0.289933277389536	1.198	0.034	Biological Process	GO:0009141	nucleoside triphosphate metabolic process	0.289933277389536	0.624535746183736	2	2	4	117
GO:0097190 apoptotic signaling pathway	0.289933277389536	1.198	0.034	Biological Process	GO:0097190	apoptotic signaling pathway	0.289933277389536	0.624535746183736	3	1	4	117
GO:0031399 regulation of protein modification process	0.290094147378717	3.593	0.028	Biological Process	GO:0031399	regulation of protein modification process	0.290094147378717	0.624535746183736	8	4	12	426
GO:0001763 morphogenesis of a branching structure	0.290479105084762	0.599	0.043	Biological Process	GO:0001763	morphogenesis of a branching structure	0.290479105084762	0.624535746183736	1	1	2	46
GO:0007160 cell-matrix adhesion	0.290479105084762	0.599	0.043	Biological Process	GO:0007160	cell-matrix adhesion	0.290479105084762	0.624535746183736	1	1	2	46
GO:0030336 negative regulation of cell migration	0.290479105084762	0.599	0.043	Biological Process	GO:0030336	negative regulation of cell migration	0.290479105084762	0.624535746183736	2	0	2	46
GO:0071496 cellular response to external stimulus	0.290479105084762	0.599	0.043	Biological Process	GO:0071496	cellular response to external stimulus	0.290479105084762	0.624535746183736	2	0	2	46
GO:0007596 blood coagulation	0.291752677422598	0.898	0.037	Biological Process	GO:0007596	blood coagulation	0.291752677422598	0.624535746183736	3	0	3	81
GO:0007599 hemostasis	0.291752677422598	0.898	0.037	Biological Process	GO:0007599	hemostasis	0.291752677422598	0.624535746183736	3	0	3	81
GO:0008654 phospholipid biosynthetic process	0.291752677422598	0.898	0.037	Biological Process	GO:0008654	phospholipid biosynthetic process	0.291752677422598	0.624535746183736	0	3	3	81
GO:0035335 peptidyl-tyrosine dephosphorylation	0.291752677422598	0.898	0.037	Biological Process	GO:0035335	peptidyl-tyrosine dephosphorylation	0.291752677422598	0.624535746183736	3	0	3	81
GO:0023052 signaling	0.293857705150326	29.341	0.024	Biological Process	GO:0023052	signaling	0.293857705150326	0.624535746183736	53	45	98	4003
GO:0002690 positive regulation of leukocyte chemotaxis	0.297690257394704	0.299	0.067	Biological Process	GO:0002690	positive regulation of leukocyte chemotaxis	0.297690257394704	0.624535746183736	1	0	1	15
GO:0006084 acetyl-CoA metabolic process	0.297690257394704	0.299	0.067	Biological Process	GO:0006084	acetyl-CoA metabolic process	0.297690257394704	0.624535746183736	0	1	1	15
GO:0006884 cell volume homeostasis	0.297690257394704	0.299	0.067	Biological Process	GO:0006884	cell volume homeostasis	0.297690257394704	0.624535746183736	0	1	1	15
GO:0014065 phosphatidylinositol 3-kinase signaling	0.297690257394704	0.299	0.067	Biological Process	GO:0014065	phosphatidylinositol 3-kinase signaling	0.297690257394704	0.624535746183736	0	1	1	15
GO:0015908 fatty acid transport	0.297690257394704	0.299	0.067	Biological Process	GO:0015908	fatty acid transport	0.297690257394704	0.624535746183736	1	0	1	15
GO:0030497 fatty acid elongation	0.297690257394704	0.299	0.067	Biological Process	GO:0030497	fatty acid elongation	0.297690257394704	0.624535746183736	0	1	1	15
GO:0030823 regulation of cGMP metabolic process	0.297690257394704	0.299	0.067	Biological Process	GO:0030823	regulation of cGMP metabolic process	0.297690257394704	0.624535746183736	0	1	1	15
GO:0030825 positive regulation of cGMP metabolic process	0.297690257394704	0.299	0.067	Biological Process	GO:0030825	positive regulation of cGMP metabolic process	0.297690257394704	0.624535746183736	0	1	1	15
GO:0030826 regulation of cGMP biosynthetic process	0.297690257394704	0.299	0.067	Biological Process	GO:0030826	regulation of cGMP biosynthetic process	0.297690257394704	0.624535746183736	0	1	1	15
GO:0030828 positive regulation of cGMP biosynthetic process	0.297690257394704	0.299	0.067	Biological Process	GO:0030828	positive regulation of cGMP biosynthetic process	0.297690257394704	0.624535746183736	0	1	1	15
GO:0031282 regulation of guanylate cyclase activity	0.297690257394704	0.299	0.067	Biological Process	GO:0031282	regulation of guanylate cyclase activity	0.297690257394704	0.624535746183736	0	1	1	15
GO:0031284 positive regulation of guanylate cyclase activity	0.297690257394704	0.299	0.067	Biological Process	GO:0031284	positive regulation of guanylate cyclase activity	0.297690257394704	0.624535746183736	0	1	1	15
GO:0045026 plasma membrane fusion	0.297690257394704	0.299	0.067	Biological Process	GO:0045026	plasma membrane fusion	0.297690257394704	0.624535746183736	1	0	1	15
GO:0045737 positive regulation of cyclin-dependent protein serine/threonine kinase activity	0.297690257394704	0.299	0.067	Biological Process	GO:0045737	positive regulation of cyclin-dependent protein serine/threonine kinase activity	0.297690257394704	0.624535746183736	1	0	1	15
GO:0046040 IMP metabolic process	0.297690257394704	0.299	0.067	Biological Process	GO:0046040	IMP metabolic process	0.297690257394704	0.624535746183736	0	1	1	15
GO:0046112 nucleobase biosynthetic process	0.297690257394704	0.299	0.067	Biological Process	GO:0046112	nucleobase biosynthetic process	0.297690257394704	0.624535746183736	0	1	1	15
GO:0050853 B cell receptor signaling pathway	0.297690257394704	0.299	0.067	Biological Process	GO:0050853	B cell receptor signaling pathway	0.297690257394704	0.624535746183736	1	0	1	15
GO:0051156 glucose 6-phosphate metabolic process	0.297690257394704	0.299	0.067	Biological Process	GO:0051156	glucose 6-phosphate metabolic process	0.297690257394704	0.624535746183736	0	1	1	15
GO:0051180 vitamin transport	0.297690257394704	0.299	0.067	Biological Process	GO:0051180	vitamin transport	0.297690257394704	0.624535746183736	0	1	1	15
GO:0097531 mast cell migration	0.297690257394704	0.299	0.067	Biological Process	GO:0097531	mast cell migration	0.297690257394704	0.624535746183736	1	0	1	15
GO:1904031 positive regulation of cyclin-dependent protein kinase activity	0.297690257394704	0.299	0.067	Biological Process	GO:1904031	positive regulation of cyclin-dependent protein kinase activity	0.297690257394704	0.624535746183736	1	0	1	15
GO:0000122 negative regulation of transcription from RNA polymerase II promoter	0.298122372106839	1.497	0.032	Biological Process	GO:0000122	negative regulation of transcription from RNA polymerase II promoter	0.298122372106839	0.624798174291882	4	1	5	156
GO:2000146 negative regulation of cell motility	0.299128381968223	0.599	0.043	Biological Process	GO:2000146	negative regulation of cell motility	0.299128381968223	0.625617941732101	2	0	2	47
GO:2001233 regulation of apoptotic signaling pathway	0.299128381968223	0.599	0.043	Biological Process	GO:2001233	regulation of apoptotic signaling pathway	0.299128381968223	0.625617941732101	1	1	2	47
GO:0005245 voltage-gated calcium channel activity	0.32107726189445	0.583	0.041	Molecular Function	GO:0005245	voltage-gated calcium channel activity	0.32107726189445	0.62843327328059	0	2	2	49
GO:0045935 positive regulation of nucleobase-containing compound metabolic process	0.303587703523489	3.593	0.028	Biological Process	GO:0045935	positive regulation of nucleobase-containing compound metabolic process	0.303587703523489	0.634022666418982	7	5	12	431
GO:0007178 transmembrane receptor protein serine/threonine kinase signaling pathway	0.306119920869359	1.796	0.031	Biological Process	GO:0007178	transmembrane receptor protein serine/threonine kinase signaling pathway	0.306119920869359	0.634022666418982	5	1	6	196
GO:0006163 purine nucleotide metabolic process	0.307364626705043	2.096	0.03	Biological Process	GO:0006163	purine nucleotide metabolic process	0.307364626705043	0.634022666418982	2	5	7	235
GO:0060562 epithelial tube morphogenesis	0.307364626705043	2.096	0.03	Biological Process	GO:0060562	epithelial tube morphogenesis	0.307364626705043	0.634022666418982	5	2	7	235
GO:0007154 cell communication	0.307545923537265	29.641	0.024	Biological Process	GO:0007154	cell communication	0.307545923537265	0.634022666418982	54	45	99	4059
GO:0045787 positive regulation of cell cycle	0.307760584537943	0.599	0.042	Biological Process	GO:0045787	positive regulation of cell cycle	0.307760584537943	0.634022666418982	2	0	2	48
GO:0072009 nephron epithelium development	0.307760584537943	0.599	0.042	Biological Process	GO:0072009	nephron epithelium development	0.307760584537943	0.634022666418982	1	1	2	48
GO:1901606 alpha-amino acid catabolic process	0.307760584537943	0.599	0.042	Biological Process	GO:1901606	alpha-amino acid catabolic process	0.307760584537943	0.634022666418982	1	1	2	48
GO:0043066 negative regulation of apoptotic process	0.31019461857188	1.796	0.03	Biological Process	GO:0043066	negative regulation of apoptotic process	0.31019461857188	0.634022666418982	3	3	6	197
GO:0030516 regulation of axon extension	0.310891513775182	0.898	0.036	Biological Process	GO:0030516	regulation of axon extension	0.310891513775182	0.634022666418982	2	1	3	84
GO:0001756 somitogenesis	0.310909164980811	1.198	0.033	Biological Process	GO:0001756	somitogenesis	0.310909164980811	0.634022666418982	2	2	4	121
GO:0006732 coenzyme metabolic process	0.311779900784578	1.497	0.031	Biological Process	GO:0006732	coenzyme metabolic process	0.311779900784578	0.634022666418982	3	2	5	159
GO:0002072 optic cup morphogenesis involved in camera-type eye development	0.314051522236036	0.299	0.062	Biological Process	GO:0002072	optic cup morphogenesis involved in camera-type eye development	0.314051522236036	0.634022666418982	0	1	1	16
GO:0002687 positive regulation of leukocyte migration	0.314051522236036	0.299	0.062	Biological Process	GO:0002687	positive regulation of leukocyte migration	0.314051522236036	0.634022666418982	1	0	1	16
GO:0003318 cell migration to the midline involved in heart development	0.314051522236036	0.299	0.062	Biological Process	GO:0003318	cell migration to the midline involved in heart development	0.314051522236036	0.634022666418982	1	0	1	16
GO:0007274 neuromuscular synaptic transmission	0.314051522236036	0.299	0.062	Biological Process	GO:0007274	neuromuscular synaptic transmission	0.314051522236036	0.634022666418982	0	1	1	16
GO:0007413 axonal fasciculation	0.314051522236036	0.299	0.062	Biological Process	GO:0007413	axonal fasciculation	0.314051522236036	0.634022666418982	0	1	1	16
GO:0009065 glutamine family amino acid catabolic process	0.314051522236036	0.299	0.062	Biological Process	GO:0009065	glutamine family amino acid catabolic process	0.314051522236036	0.634022666418982	0	1	1	16
GO:0021551 central nervous system morphogenesis	0.314051522236036	0.299	0.062	Biological Process	GO:0021551	central nervous system morphogenesis	0.314051522236036	0.634022666418982	1	0	1	16
GO:0030032 lamellipodium assembly	0.314051522236036	0.299	0.062	Biological Process	GO:0030032	lamellipodium assembly	0.314051522236036	0.634022666418982	0	1	1	16
GO:0043491 protein kinase B signaling	0.314051522236036	0.299	0.062	Biological Process	GO:0043491	protein kinase B signaling	0.314051522236036	0.634022666418982	1	0	1	16
GO:0045992 negative regulation of embryonic development	0.314051522236036	0.299	0.062	Biological Process	GO:0045992	negative regulation of embryonic development	0.314051522236036	0.634022666418982	1	0	1	16
GO:0048669 collateral sprouting in absence of injury	0.314051522236036	0.299	0.062	Biological Process	GO:0048669	collateral sprouting in absence of injury	0.314051522236036	0.634022666418982	1	0	1	16
GO:0048696 regulation of collateral sprouting in absence of injury	0.314051522236036	0.299	0.062	Biological Process	GO:0048696	regulation of collateral sprouting in absence of injury	0.314051522236036	0.634022666418982	1	0	1	16
GO:0060193 positive regulation of lipase activity	0.314051522236036	0.299	0.062	Biological Process	GO:0060193	positive regulation of lipase activity	0.314051522236036	0.634022666418982	1	0	1	16
GO:0061041 regulation of wound healing	0.314051522236036	0.299	0.062	Biological Process	GO:0061041	regulation of wound healing	0.314051522236036	0.634022666418982	1	0	1	16
GO:0071907 determination of digestive tract left/right asymmetry	0.314051522236036	0.299	0.062	Biological Process	GO:0071907	determination of digestive tract left/right asymmetry	0.314051522236036	0.634022666418982	0	1	1	16
GO:0072089 stem cell proliferation	0.314051522236036	0.299	0.062	Biological Process	GO:0072089	stem cell proliferation	0.314051522236036	0.634022666418982	0	1	1	16
GO:0097306 cellular response to alcohol	0.314051522236036	0.299	0.062	Biological Process	GO:0097306	cellular response to alcohol	0.314051522236036	0.634022666418982	1	0	1	16
GO:0097503 sialylation	0.314051522236036	0.299	0.062	Biological Process	GO:0097503	sialylation	0.314051522236036	0.634022666418982	0	1	1	16
GO:0098657 import into cell	0.314051522236036	0.299	0.062	Biological Process	GO:0098657	import into cell	0.314051522236036	0.634022666418982	0	1	1	16
GO:1901070 guanosine-containing compound biosynthetic process	0.314051522236036	0.299	0.062	Biological Process	GO:1901070	guanosine-containing compound biosynthetic process	0.314051522236036	0.634022666418982	0	1	1	16
GO:1901532 regulation of hematopoietic progenitor cell differentiation	0.314051522236036	0.299	0.062	Biological Process	GO:1901532	regulation of hematopoietic progenitor cell differentiation	0.314051522236036	0.634022666418982	0	1	1	16
GO:2000050 regulation of non-canonical Wnt signaling pathway	0.314051522236036	0.299	0.062	Biological Process	GO:2000050	regulation of non-canonical Wnt signaling pathway	0.314051522236036	0.634022666418982	0	1	1	16
GO:2001243 negative regulation of intrinsic apoptotic signaling pathway	0.314051522236036	0.299	0.062	Biological Process	GO:2001243	negative regulation of intrinsic apoptotic signaling pathway	0.314051522236036	0.634022666418982	0	1	1	16
GO:0009260 ribonucleotide biosynthetic process	0.316351893432083	1.497	0.031	Biological Process	GO:0009260	ribonucleotide biosynthetic process	0.316351893432083	0.635500139266995	1	4	5	160
GO:0046390 ribose phosphate biosynthetic process	0.316351893432083	1.497	0.031	Biological Process	GO:0046390	ribose phosphate biosynthetic process	0.316351893432083	0.635500139266995	1	4	5	160
GO:0009410 response to xenobiotic stimulus	0.316371832167824	0.599	0.041	Biological Process	GO:0009410	response to xenobiotic stimulus	0.316371832167824	0.635500139266995	2	0	2	49
GO:0043281 regulation of cysteine-type endopeptidase activity involved in apoptotic process	0.316371832167824	0.599	0.041	Biological Process	GO:0043281	regulation of cysteine-type endopeptidase activity involved in apoptotic process	0.316371832167824	0.635500139266995	1	1	2	49
GO:0009163 nucleoside biosynthetic process	0.317281642012416	0.898	0.035	Biological Process	GO:0009163	nucleoside biosynthetic process	0.317281642012416	0.635500139266995	1	2	3	85
GO:0042455 ribonucleoside biosynthetic process	0.317281642012416	0.898	0.035	Biological Process	GO:0042455	ribonucleoside biosynthetic process	0.317281642012416	0.635500139266995	1	2	3	85
GO:0046034 ATP metabolic process	0.317281642012416	0.898	0.035	Biological Process	GO:0046034	ATP metabolic process	0.317281642012416	0.635500139266995	2	1	3	85
GO:0051961 negative regulation of nervous system development	0.317281642012416	0.898	0.035	Biological Process	GO:0051961	negative regulation of nervous system development	0.317281642012416	0.635500139266995	2	1	3	85
GO:0044093 positive regulation of molecular function	0.319433711156697	3.892	0.027	Biological Process	GO:0044093	positive regulation of molecular function	0.319433711156697	0.639181516424658	7	6	13	477
GO:0000975 regulatory region DNA binding	0.330729615679793	2.624	0.028	Molecular Function	GO:0000975	regulatory region DNA binding	0.330729615679793	0.639651795585769	6	3	9	317
GO:0001067 regulatory region nucleic acid binding	0.330729615679793	2.624	0.028	Molecular Function	GO:0001067	regulatory region nucleic acid binding	0.330729615679793	0.639651795585769	6	3	9	317
GO:0015267 channel activity	0.330744708528105	4.082	0.027	Molecular Function	GO:0015267	channel activity	0.330744708528105	0.639651795585769	5	9	14	516
GO:0005372 water transmembrane transporter activity	0.333055341940577	0.292	0.059	Molecular Function	GO:0005372	water transmembrane transporter activity	0.333055341940577	0.639651795585769	0	1	1	17
GO:0010857 calcium-dependent protein kinase activity	0.333055341940577	0.292	0.059	Molecular Function	GO:0010857	calcium-dependent protein kinase activity	0.333055341940577	0.639651795585769	1	0	1	17
GO:0015166 polyol transmembrane transporter activity	0.333055341940577	0.292	0.059	Molecular Function	GO:0015166	polyol transmembrane transporter activity	0.333055341940577	0.639651795585769	0	1	1	17
GO:0022803 passive transmembrane transporter activity	0.333326554322715	4.082	0.027	Molecular Function	GO:0022803	passive transmembrane transporter activity	0.333326554322715	0.639651795585769	5	9	14	517
GO:0072521 purine-containing compound metabolic process	0.321074795462467	2.395	0.029	Biological Process	GO:0072521	purine-containing compound metabolic process	0.321074795462467	0.641834193286956	3	5	8	278
GO:0009259 ribonucleotide metabolic process	0.322281839890686	2.096	0.029	Biological Process	GO:0009259	ribonucleotide metabolic process	0.322281839890686	0.642695343085174	2	5	7	239
GO:0009968 negative regulation of signal transduction	0.322470688955503	2.695	0.028	Biological Process	GO:0009968	negative regulation of signal transduction	0.322470688955503	0.642695343085174	5	4	9	318
GO:0048666 neuron development	0.322575622018899	5.389	0.026	Biological Process	GO:0048666	neuron development	0.322575622018899	0.642695343085174	10	8	18	681
GO:0050817 coagulation	0.323673923386907	0.898	0.035	Biological Process	GO:0050817	coagulation	0.323673923386907	0.642695343085174	3	0	3	86
GO:0007167 enzyme linked receptor protein signaling pathway	0.323682634095119	4.192	0.027	Biological Process	GO:0007167	enzyme linked receptor protein signaling pathway	0.323682634095119	0.642695343085174	9	5	14	519
GO:0010631 epithelial cell migration	0.324958433013824	0.599	0.04	Biological Process	GO:0010631	epithelial cell migration	0.324958433013824	0.642695343085174	1	1	2	50
GO:0031290 retinal ganglion cell axon guidance	0.324958433013824	0.599	0.04	Biological Process	GO:0031290	retinal ganglion cell axon guidance	0.324958433013824	0.642695343085174	2	0	2	50
GO:0003002 regionalization	0.326022794259663	3.293	0.028	Biological Process	GO:0003002	regionalization	0.326022794259663	0.642695343085174	6	5	11	399
GO:0010557 positive regulation of macromolecule biosynthetic process	0.326022794259663	3.293	0.028	Biological Process	GO:0010557	positive regulation of macromolecule biosynthetic process	0.326022794259663	0.642695343085174	7	4	11	399
GO:0043069 negative regulation of programmed cell death	0.326580518644879	1.796	0.03	Biological Process	GO:0043069	negative regulation of programmed cell death	0.326580518644879	0.642695343085174	3	3	6	201
GO:0022604 regulation of cell morphogenesis	0.329786576530585	2.096	0.029	Biological Process	GO:0022604	regulation of cell morphogenesis	0.329786576530585	0.642695343085174	4	3	7	241
GO:0002028 regulation of sodium ion transport	0.330032743746441	0.299	0.059	Biological Process	GO:0002028	regulation of sodium ion transport	0.330032743746441	0.642695343085174	1	0	1	17
GO:0002478 antigen processing and presentation of exogenous peptide antigen	0.330032743746441	0.299	0.059	Biological Process	GO:0002478	antigen processing and presentation of exogenous peptide antigen	0.330032743746441	0.642695343085174	1	0	1	17
GO:0006284 base-excision repair	0.330032743746441	0.299	0.059	Biological Process	GO:0006284	base-excision repair	0.330032743746441	0.642695343085174	0	1	1	17
GO:0006760 folic acid-containing compound metabolic process	0.330032743746441	0.299	0.059	Biological Process	GO:0006760	folic acid-containing compound metabolic process	0.330032743746441	0.642695343085174	1	0	1	17
GO:0009226 nucleotide-sugar biosynthetic process	0.330032743746441	0.299	0.059	Biological Process	GO:0009226	nucleotide-sugar biosynthetic process	0.330032743746441	0.642695343085174	1	0	1	17
GO:0019884 antigen processing and presentation of exogenous antigen	0.330032743746441	0.299	0.059	Biological Process	GO:0019884	antigen processing and presentation of exogenous antigen	0.330032743746441	0.642695343085174	1	0	1	17
GO:0021884 forebrain neuron development	0.330032743746441	0.299	0.059	Biological Process	GO:0021884	forebrain neuron development	0.330032743746441	0.642695343085174	1	0	1	17
GO:0032411 positive regulation of transporter activity	0.330032743746441	0.299	0.059	Biological Process	GO:0032411	positive regulation of transporter activity	0.330032743746441	0.642695343085174	1	0	1	17
GO:0042761 very long-chain fatty acid biosynthetic process	0.330032743746441	0.299	0.059	Biological Process	GO:0042761	very long-chain fatty acid biosynthetic process	0.330032743746441	0.642695343085174	0	1	1	17
GO:0043433 negative regulation of sequence-specific DNA binding transcription factor activity	0.330032743746441	0.299	0.059	Biological Process	GO:0043433	negative regulation of sequence-specific DNA binding transcription factor activity	0.330032743746441	0.642695343085174	0	1	1	17
GO:0046835 carbohydrate phosphorylation	0.330032743746441	0.299	0.059	Biological Process	GO:0046835	carbohydrate phosphorylation	0.330032743746441	0.642695343085174	1	0	1	17
GO:0050679 positive regulation of epithelial cell proliferation	0.330032743746441	0.299	0.059	Biological Process	GO:0050679	positive regulation of epithelial cell proliferation	0.330032743746441	0.642695343085174	1	0	1	17
GO:0060191 regulation of lipase activity	0.330032743746441	0.299	0.059	Biological Process	GO:0060191	regulation of lipase activity	0.330032743746441	0.642695343085174	1	0	1	17
GO:0070988 demethylation	0.330032743746441	0.299	0.059	Biological Process	GO:0070988	demethylation	0.330032743746441	0.642695343085174	0	1	1	17
GO:0097581 lamellipodium organization	0.330032743746441	0.299	0.059	Biological Process	GO:0097581	lamellipodium organization	0.330032743746441	0.642695343085174	0	1	1	17
GO:1903510 mucopolysaccharide metabolic process	0.330032743746441	0.299	0.059	Biological Process	GO:1903510	mucopolysaccharide metabolic process	0.330032743746441	0.642695343085174	1	0	1	17
GO:0018212 peptidyl-tyrosine modification	0.332023780482797	1.198	0.032	Biological Process	GO:0018212	peptidyl-tyrosine modification	0.332023780482797	0.645337529400661	2	2	4	125
GO:0051347 positive regulation of transferase activity	0.332023780482797	1.198	0.032	Biological Process	GO:0051347	positive regulation of transferase activity	0.332023780482797	0.645337529400661	2	2	4	125
GO:0003401 axis elongation	0.333516877374298	0.599	0.039	Biological Process	GO:0003401	axis elongation	0.333516877374298	0.647003665830979	0	2	2	51
GO:0070997 neuron death	0.333516877374298	0.599	0.039	Biological Process	GO:0070997	neuron death	0.333516877374298	0.647003665830979	1	1	2	51
GO:0043167 ion binding	0.3383613993509	38.776	0.024	Molecular Function	GO:0043167	ion binding	0.3383613993509	0.647504961989048	77	56	133	5475
GO:0006915 apoptotic process	0.334754036274063	4.491	0.027	Biological Process	GO:0006915	apoptotic process	0.334754036274063	0.648734251978501	10	5	15	564
GO:0015672 monovalent inorganic cation transport	0.335340629583618	2.994	0.028	Biological Process	GO:0015672	monovalent inorganic cation transport	0.335340629583618	0.648734251978501	8	2	10	362
GO:0048858 cell projection morphogenesis	0.335365323381515	4.79	0.026	Biological Process	GO:0048858	cell projection morphogenesis	0.335365323381515	0.648734251978501	6	10	16	605
GO:0002040 sprouting angiogenesis	0.336457782590128	0.898	0.034	Biological Process	GO:0002040	sprouting angiogenesis	0.336457782590128	0.649298940712026	3	0	3	88
GO:0010721 negative regulation of cell development	0.336457782590128	0.898	0.034	Biological Process	GO:0010721	negative regulation of cell development	0.336457782590128	0.649298940712026	2	1	3	88
GO:0031328 positive regulation of cellular biosynthetic process	0.336614438550952	3.593	0.027	Biological Process	GO:0031328	positive regulation of cellular biosynthetic process	0.336614438550952	0.649298940712026	7	5	12	443
GO:0007187 G-protein coupled receptor signaling pathway, coupled to cyclic nucleotide second messenger	0.337315983177648	1.198	0.032	Biological Process	GO:0007187	G-protein coupled receptor signaling pathway, coupled to cyclic nucleotide second messenger	0.337315983177648	0.649421027215245	1	3	4	126
GO:0009161 ribonucleoside monophosphate metabolic process	0.337315983177648	1.198	0.032	Biological Process	GO:0009161	ribonucleoside monophosphate metabolic process	0.337315983177648	0.649421027215245	2	2	4	126
GO:0043010 camera-type eye development	0.338744970673268	2.695	0.028	Biological Process	GO:0043010	camera-type eye development	0.338744970673268	0.651555780075709	2	7	9	323
GO:0001764 neuron migration	0.342043831255627	0.599	0.038	Biological Process	GO:0001764	neuron migration	0.342043831255627	0.653094654470743	2	0	2	52
GO:0002573 myeloid leukocyte differentiation	0.342043831255627	0.599	0.038	Biological Process	GO:0002573	myeloid leukocyte differentiation	0.342043831255627	0.653094654470743	0	2	2	52
GO:0090090 negative regulation of canonical Wnt signaling pathway	0.342043831255627	0.599	0.038	Biological Process	GO:0090090	negative regulation of canonical Wnt signaling pathway	0.342043831255627	0.653094654470743	1	1	2	52
GO:0031400 negative regulation of protein modification process	0.342611506734998	1.198	0.031	Biological Process	GO:0031400	negative regulation of protein modification process	0.342611506734998	0.653094654470743	3	1	4	127
GO:0045165 cell fate commitment	0.343937772749738	1.497	0.03	Biological Process	GO:0045165	cell fate commitment	0.343937772749738	0.653094654470743	3	2	5	166
GO:1901360 organic cyclic compound metabolic process	0.344354409601252	25.15	0.024	Biological Process	GO:1901360	organic cyclic compound metabolic process	0.344354409601252	0.653094654470743	39	45	84	3458
GO:0006241 CTP biosynthetic process	0.34564272376658	0.299	0.056	Biological Process	GO:0006241	CTP biosynthetic process	0.34564272376658	0.653094654470743	0	1	1	18
GO:0006879 cellular iron ion homeostasis	0.34564272376658	0.299	0.056	Biological Process	GO:0006879	cellular iron ion homeostasis	0.34564272376658	0.653094654470743	1	0	1	18
GO:0007031 peroxisome organization	0.34564272376658	0.299	0.056	Biological Process	GO:0007031	peroxisome organization	0.34564272376658	0.653094654470743	1	0	1	18
GO:0009208 pyrimidine ribonucleoside triphosphate metabolic process	0.34564272376658	0.299	0.056	Biological Process	GO:0009208	pyrimidine ribonucleoside triphosphate metabolic process	0.34564272376658	0.653094654470743	0	1	1	18
GO:0009209 pyrimidine ribonucleoside triphosphate biosynthetic process	0.34564272376658	0.299	0.056	Biological Process	GO:0009209	pyrimidine ribonucleoside triphosphate biosynthetic process	0.34564272376658	0.653094654470743	0	1	1	18
GO:0021603 cranial nerve formation	0.34564272376658	0.299	0.056	Biological Process	GO:0021603	cranial nerve formation	0.34564272376658	0.653094654470743	1	0	1	18
GO:0036269 swimming behavior	0.34564272376658	0.299	0.056	Biological Process	GO:0036269	swimming behavior	0.34564272376658	0.653094654470743	0	1	1	18
GO:0043551 regulation of phosphatidylinositol 3-kinase activity	0.34564272376658	0.299	0.056	Biological Process	GO:0043551	regulation of phosphatidylinositol 3-kinase activity	0.34564272376658	0.653094654470743	0	1	1	18
GO:0045879 negative regulation of smoothened signaling pathway	0.34564272376658	0.299	0.056	Biological Process	GO:0045879	negative regulation of smoothened signaling pathway	0.34564272376658	0.653094654470743	0	1	1	18
GO:0046036 CTP metabolic process	0.34564272376658	0.299	0.056	Biological Process	GO:0046036	CTP metabolic process	0.34564272376658	0.653094654470743	0	1	1	18
GO:0048484 enteric nervous system development	0.34564272376658	0.299	0.056	Biological Process	GO:0048484	enteric nervous system development	0.34564272376658	0.653094654470743	0	1	1	18
GO:0050688 regulation of defense response to virus	0.34564272376658	0.299	0.056	Biological Process	GO:0050688	regulation of defense response to virus	0.34564272376658	0.653094654470743	0	1	1	18
GO:0060029 convergent extension involved in organogenesis	0.34564272376658	0.299	0.056	Biological Process	GO:0060029	convergent extension involved in organogenesis	0.34564272376658	0.653094654470743	1	0	1	18
GO:0032990 cell part morphogenesis	0.34733618473819	4.79	0.026	Biological Process	GO:0032990	cell part morphogenesis	0.34733618473819	0.65568565486291	6	10	16	610
GO:0009891 positive regulation of biosynthetic process	0.347790066143425	3.593	0.027	Biological Process	GO:0009891	positive regulation of biosynthetic process	0.347790066143425	0.655933998704236	7	5	12	447
GO:0019693 ribose phosphate metabolic process	0.348657708615055	2.096	0.028	Biological Process	GO:0019693	ribose phosphate metabolic process	0.348657708615055	0.656961515770035	2	5	7	246
GO:0002244 hematopoietic progenitor cell differentiation	0.350536130137226	0.599	0.038	Biological Process	GO:0002244	hematopoietic progenitor cell differentiation	0.350536130137226	0.658063676041747	0	2	2	53
GO:0051403 stress-activated MAPK cascade	0.350536130137226	0.599	0.038	Biological Process	GO:0051403	stress-activated MAPK cascade	0.350536130137226	0.658063676041747	1	1	2	53
GO:0055007 cardiac muscle cell differentiation	0.350536130137226	0.599	0.038	Biological Process	GO:0055007	cardiac muscle cell differentiation	0.350536130137226	0.658063676041747	2	0	2	53
GO:2000116 regulation of cysteine-type endopeptidase activity	0.350536130137226	0.599	0.038	Biological Process	GO:2000116	regulation of cysteine-type endopeptidase activity	0.350536130137226	0.658063676041747	1	1	2	53
GO:0004690 cyclic nucleotide-dependent protein kinase activity	0.348768098154216	0.292	0.056	Molecular Function	GO:0004690	cyclic nucleotide-dependent protein kinase activity	0.348768098154216	0.658994760540459	0	1	1	18
GO:0015269 calcium-activated potassium channel activity	0.348768098154216	0.292	0.056	Molecular Function	GO:0015269	calcium-activated potassium channel activity	0.348768098154216	0.658994760540459	1	0	1	18
GO:0016408 C-acyltransferase activity	0.348768098154216	0.292	0.056	Molecular Function	GO:0016408	C-acyltransferase activity	0.348768098154216	0.658994760540459	0	1	1	18
GO:0016641 oxidoreductase activity, acting on the CH-NH2 group of donors, oxygen as acceptor	0.348768098154216	0.292	0.056	Molecular Function	GO:0016641	oxidoreductase activity, acting on the CH-NH2 group of donors, oxygen as acceptor	0.348768098154216	0.658994760540459	1	0	1	18
GO:0008324 cation transmembrane transporter activity	0.34916170718592	4.665	0.026	Molecular Function	GO:0008324	cation transmembrane transporter activity	0.34916170718592	0.658994760540459	7	9	16	604
GO:0008015 blood circulation	0.352447552612368	2.096	0.028	Biological Process	GO:0008015	blood circulation	0.352447552612368	0.661042183931954	4	3	7	247
GO:0080135 regulation of cellular response to stress	0.353208434375649	1.198	0.031	Biological Process	GO:0080135	regulation of cellular response to stress	0.353208434375649	0.661615586572073	2	2	4	129
GO:0051173 positive regulation of nitrogen compound metabolic process	0.353403509879039	3.593	0.027	Biological Process	GO:0051173	positive regulation of nitrogen compound metabolic process	0.353403509879039	0.661615586572073	7	5	12	449
GO:0012501 programmed cell death	0.354612189793594	4.491	0.026	Biological Process	GO:0012501	programmed cell death	0.354612189793594	0.663268204255482	10	5	15	572
GO:0050795 regulation of behavior	0.355606036555501	0.898	0.033	Biological Process	GO:0050795	regulation of behavior	0.355606036555501	0.663424818339567	3	0	3	91
GO:0003013 circulatory system process	0.356241701191846	2.096	0.028	Biological Process	GO:0003013	circulatory system process	0.356241701191846	0.663424818339567	4	3	7	248
GO:0001775 cell activation	0.358507834536699	1.198	0.031	Biological Process	GO:0001775	cell activation	0.358507834536699	0.663424818339567	3	1	4	130
GO:0009123 nucleoside monophosphate metabolic process	0.358507834536699	1.198	0.031	Biological Process	GO:0009123	nucleoside monophosphate metabolic process	0.358507834536699	0.663424818339567	2	2	4	130
GO:0098656 anion transmembrane transport	0.358507834536699	1.198	0.031	Biological Process	GO:0098656	anion transmembrane transport	0.358507834536699	0.663424818339567	1	3	4	130
GO:0009063 cellular amino acid catabolic process	0.358990772930161	0.599	0.037	Biological Process	GO:0009063	cellular amino acid catabolic process	0.358990772930161	0.663424818339567	1	1	2	54
GO:0031098 stress-activated protein kinase signaling cascade	0.358990772930161	0.599	0.037	Biological Process	GO:0031098	stress-activated protein kinase signaling cascade	0.358990772930161	0.663424818339567	1	1	2	54
GO:0045454 cell redox homeostasis	0.358990772930161	0.599	0.037	Biological Process	GO:0045454	cell redox homeostasis	0.358990772930161	0.663424818339567	0	2	2	54
GO:0010628 positive regulation of gene expression	0.359032368302646	3.593	0.027	Biological Process	GO:0010628	positive regulation of gene expression	0.359032368302646	0.663424818339567	8	4	12	451
GO:0031175 neuron projection development	0.359654303163401	4.192	0.026	Biological Process	GO:0031175	neuron projection development	0.359654303163401	0.663424818339567	7	7	14	533
GO:0006690 icosanoid metabolic process	0.360890060885455	0.299	0.053	Biological Process	GO:0006690	icosanoid metabolic process	0.360890060885455	0.663424818339567	0	1	1	19
GO:0009148 pyrimidine nucleoside triphosphate biosynthetic process	0.360890060885455	0.299	0.053	Biological Process	GO:0009148	pyrimidine nucleoside triphosphate biosynthetic process	0.360890060885455	0.663424818339567	0	1	1	19
GO:0034446 substrate adhesion-dependent cell spreading	0.360890060885455	0.299	0.053	Biological Process	GO:0034446	substrate adhesion-dependent cell spreading	0.360890060885455	0.663424818339567	1	0	1	19
GO:0039022 pronephric duct development	0.360890060885455	0.299	0.053	Biological Process	GO:0039022	pronephric duct development	0.360890060885455	0.663424818339567	1	0	1	19
GO:0042181 ketone biosynthetic process	0.360890060885455	0.299	0.053	Biological Process	GO:0042181	ketone biosynthetic process	0.360890060885455	0.663424818339567	1	0	1	19
GO:0046330 positive regulation of JNK cascade	0.360890060885455	0.299	0.053	Biological Process	GO:0046330	positive regulation of JNK cascade	0.360890060885455	0.663424818339567	1	0	1	19
GO:0050818 regulation of coagulation	0.360890060885455	0.299	0.053	Biological Process	GO:0050818	regulation of coagulation	0.360890060885455	0.663424818339567	1	0	1	19
GO:0072114 pronephros morphogenesis	0.360890060885455	0.299	0.053	Biological Process	GO:0072114	pronephros morphogenesis	0.360890060885455	0.663424818339567	0	1	1	19
GO:1901568 fatty acid derivative metabolic process	0.360890060885455	0.299	0.053	Biological Process	GO:1901568	fatty acid derivative metabolic process	0.360890060885455	0.663424818339567	0	1	1	19
GO:0002521 leukocyte differentiation	0.361974860506781	0.898	0.033	Biological Process	GO:0002521	leukocyte differentiation	0.361974860506781	0.664218973066997	0	3	3	92
GO:0030239 myofibril assembly	0.361974860506781	0.898	0.033	Biological Process	GO:0030239	myofibril assembly	0.361974860506781	0.664218973066997	3	0	3	92
GO:0051216 cartilage development	0.363806548138256	1.198	0.031	Biological Process	GO:0051216	cartilage development	0.363806548138256	0.666978671586802	2	2	4	131
GO:0009119 ribonucleoside metabolic process	0.367050330914907	1.497	0.029	Biological Process	GO:0009119	ribonucleoside metabolic process	0.367050330914907	0.671597780850987	2	3	5	171
GO:0048048 embryonic eye morphogenesis	0.367404916123814	0.599	0.036	Biological Process	GO:0048048	embryonic eye morphogenesis	0.367404916123814	0.671597780850987	0	2	2	55
GO:0050673 epithelial cell proliferation	0.367404916123814	0.599	0.036	Biological Process	GO:0050673	epithelial cell proliferation	0.367404916123814	0.671597780850987	2	0	2	55
GO:0007610 behavior	0.367646156200491	2.096	0.028	Biological Process	GO:0007610	behavior	0.367646156200491	0.671597780850987	5	2	7	251
GO:0071363 cellular response to growth factor stimulus	0.37145371476751	2.096	0.028	Biological Process	GO:0071363	cellular response to growth factor stimulus	0.37145371476751	0.677721249962096	6	1	7	252
GO:0032270 positive regulation of cellular protein metabolic process	0.371664331674545	2.695	0.027	Biological Process	GO:0032270	positive regulation of cellular protein metabolic process	0.371664331674545	0.677721249962096	6	3	9	333
GO:0002011 morphogenesis of an epithelial sheet	0.37468223295094	0.898	0.032	Biological Process	GO:0002011	morphogenesis of an epithelial sheet	0.37468223295094	0.677942128252903	1	2	3	94
GO:0000038 very long-chain fatty acid metabolic process	0.375783155120037	0.299	0.05	Biological Process	GO:0000038	very long-chain fatty acid metabolic process	0.375783155120037	0.677942128252903	0	1	1	20
GO:0003351 epithelial cilium movement	0.375783155120037	0.299	0.05	Biological Process	GO:0003351	epithelial cilium movement	0.375783155120037	0.677942128252903	0	1	1	20
GO:0009147 pyrimidine nucleoside triphosphate metabolic process	0.375783155120037	0.299	0.05	Biological Process	GO:0009147	pyrimidine nucleoside triphosphate metabolic process	0.375783155120037	0.677942128252903	0	1	1	20
GO:0009408 response to heat	0.375783155120037	0.299	0.05	Biological Process	GO:0009408	response to heat	0.375783155120037	0.677942128252903	1	0	1	20
GO:0021554 optic nerve development	0.375783155120037	0.299	0.05	Biological Process	GO:0021554	optic nerve development	0.375783155120037	0.677942128252903	1	0	1	20
GO:0030223 neutrophil differentiation	0.375783155120037	0.299	0.05	Biological Process	GO:0030223	neutrophil differentiation	0.375783155120037	0.677942128252903	0	1	1	20
GO:0033555 multicellular organismal response to stress	0.375783155120037	0.299	0.05	Biological Process	GO:0033555	multicellular organismal response to stress	0.375783155120037	0.677942128252903	0	1	1	20
GO:0035904 aorta development	0.375783155120037	0.299	0.05	Biological Process	GO:0035904	aorta development	0.375783155120037	0.677942128252903	1	0	1	20
GO:0043550 regulation of lipid kinase activity	0.375783155120037	0.299	0.05	Biological Process	GO:0043550	regulation of lipid kinase activity	0.375783155120037	0.677942128252903	0	1	1	20
GO:0048702 embryonic neurocranium morphogenesis	0.375783155120037	0.299	0.05	Biological Process	GO:0048702	embryonic neurocranium morphogenesis	0.375783155120037	0.677942128252903	1	0	1	20
GO:0060219 camera-type eye photoreceptor cell differentiation	0.375783155120037	0.299	0.05	Biological Process	GO:0060219	camera-type eye photoreceptor cell differentiation	0.375783155120037	0.677942128252903	1	0	1	20
GO:0008270 zinc ion binding	0.360896359726857	8.746	0.025	Molecular Function	GO:0008270	zinc ion binding	0.360896359726857	0.679276162006441	17	13	30	1183
GO:0070848 response to growth factor	0.3790756913072	2.096	0.028	Biological Process	GO:0070848	response to growth factor	0.3790756913072	0.683276378928391	6	1	7	254
GO:0009790 embryo development	0.37948287590582	8.383	0.025	Biological Process	GO:0009790	embryo development	0.37948287590582	0.683405002184376	18	10	28	1123
GO:0008022 protein C-terminus binding	0.364111726560117	0.292	0.053	Molecular Function	GO:0008022	protein C-terminus binding	0.364111726560117	0.683455617887433	0	1	1	19
GO:0030900 forebrain development	0.380934142914711	1.497	0.029	Biological Process	GO:0030900	forebrain development	0.380934142914711	0.68495690344336	4	1	5	174
GO:0050878 regulation of body fluid levels	0.381017795920336	0.898	0.032	Biological Process	GO:0050878	regulation of body fluid levels	0.381017795920336	0.68495690344336	3	0	3	95
GO:0004725 protein tyrosine phosphatase activity	0.366198053420534	1.166	0.031	Molecular Function	GO:0004725	protein tyrosine phosphatase activity	0.366198053420534	0.685498808446612	3	1	4	130
GO:0018193 peptidyl-amino acid modification	0.383903616176175	3.892	0.026	Biological Process	GO:0018193	peptidyl-amino acid modification	0.383903616176175	0.688320608675893	7	6	13	501
GO:0048916 posterior lateral line development	0.384101083715125	0.599	0.035	Biological Process	GO:0048916	posterior lateral line development	0.384101083715125	0.688320608675893	2	0	2	57
GO:0006955 immune response	0.384941960352959	3.293	0.026	Biological Process	GO:0006955	immune response	0.384941960352959	0.688320608675893	9	2	11	419
GO:0043085 positive regulation of catalytic activity	0.384941960352959	3.293	0.026	Biological Process	GO:0043085	positive regulation of catalytic activity	0.384941960352959	0.688320608675893	5	6	11	419
GO:0016070 RNA metabolic process	0.385329646317193	17.665	0.024	Biological Process	GO:0016070	RNA metabolic process	0.385329646317193	0.688320608675893	31	28	59	2433
GO:0010604 positive regulation of macromolecule metabolic process	0.38695748679968	5.689	0.025	Biological Process	GO:0010604	positive regulation of macromolecule metabolic process	0.38695748679968	0.688320608675893	13	6	19	751
GO:0007276 gamete generation	0.390256626814201	1.198	0.029	Biological Process	GO:0007276	gamete generation	0.390256626814201	0.688320608675893	2	2	4	136
GO:0001819 positive regulation of cytokine production	0.39033021248746	0.299	0.048	Biological Process	GO:0001819	positive regulation of cytokine production	0.39033021248746	0.688320608675893	0	1	1	21
GO:0002831 regulation of response to biotic stimulus	0.39033021248746	0.299	0.048	Biological Process	GO:0002831	regulation of response to biotic stimulus	0.39033021248746	0.688320608675893	0	1	1	21
GO:0009218 pyrimidine ribonucleotide metabolic process	0.39033021248746	0.299	0.048	Biological Process	GO:0009218	pyrimidine ribonucleotide metabolic process	0.39033021248746	0.688320608675893	0	1	1	21
GO:0009220 pyrimidine ribonucleotide biosynthetic process	0.39033021248746	0.299	0.048	Biological Process	GO:0009220	pyrimidine ribonucleotide biosynthetic process	0.39033021248746	0.688320608675893	0	1	1	21
GO:0030878 thyroid gland development	0.39033021248746	0.299	0.048	Biological Process	GO:0030878	thyroid gland development	0.39033021248746	0.688320608675893	1	0	1	21
GO:0032874 positive regulation of stress-activated MAPK cascade	0.39033021248746	0.299	0.048	Biological Process	GO:0032874	positive regulation of stress-activated MAPK cascade	0.39033021248746	0.688320608675893	1	0	1	21
GO:0043154 negative regulation of cysteine-type endopeptidase activity involved in apoptotic process	0.39033021248746	0.299	0.048	Biological Process	GO:0043154	negative regulation of cysteine-type endopeptidase activity involved in apoptotic process	0.39033021248746	0.688320608675893	0	1	1	21
GO:0045494 photoreceptor cell maintenance	0.39033021248746	0.299	0.048	Biological Process	GO:0045494	photoreceptor cell maintenance	0.39033021248746	0.688320608675893	0	1	1	21
GO:0046132 pyrimidine ribonucleoside biosynthetic process	0.39033021248746	0.299	0.048	Biological Process	GO:0046132	pyrimidine ribonucleoside biosynthetic process	0.39033021248746	0.688320608675893	0	1	1	21
GO:0046134 pyrimidine nucleoside biosynthetic process	0.39033021248746	0.299	0.048	Biological Process	GO:0046134	pyrimidine nucleoside biosynthetic process	0.39033021248746	0.688320608675893	0	1	1	21
GO:0070304 positive regulation of stress-activated protein kinase signaling cascade	0.39033021248746	0.299	0.048	Biological Process	GO:0070304	positive regulation of stress-activated protein kinase signaling cascade	0.39033021248746	0.688320608675893	1	0	1	21
GO:0072015 glomerular visceral epithelial cell development	0.39033021248746	0.299	0.048	Biological Process	GO:0072015	glomerular visceral epithelial cell development	0.39033021248746	0.688320608675893	1	0	1	21
GO:0072176 nephric duct development	0.39033021248746	0.299	0.048	Biological Process	GO:0072176	nephric duct development	0.39033021248746	0.688320608675893	1	0	1	21
GO:0072310 glomerular epithelial cell development	0.39033021248746	0.299	0.048	Biological Process	GO:0072310	glomerular epithelial cell development	0.39033021248746	0.688320608675893	1	0	1	21
GO:1903725 regulation of phospholipid metabolic process	0.39033021248746	0.299	0.048	Biological Process	GO:1903725	regulation of phospholipid metabolic process	0.39033021248746	0.688320608675893	0	1	1	21
GO:0048667 cell morphogenesis involved in neuron differentiation	0.390903431714703	3.293	0.026	Biological Process	GO:0048667	cell morphogenesis involved in neuron differentiation	0.390903431714703	0.688734617783048	5	6	11	421
GO:0004714 transmembrane receptor protein tyrosine kinase activity	0.374927476438363	0.875	0.032	Molecular Function	GO:0004714	transmembrane receptor protein tyrosine kinase activity	0.374927476438363	0.689259828375621	0	3	3	93
GO:0022890 inorganic cation transmembrane transporter activity	0.377821971576461	4.082	0.026	Molecular Function	GO:0022890	inorganic cation transmembrane transporter activity	0.377821971576461	0.689259828375621	6	8	14	534
GO:0003725 double-stranded RNA binding	0.379094874034863	0.292	0.05	Molecular Function	GO:0003725	double-stranded RNA binding	0.379094874034863	0.689259828375621	0	1	1	20
GO:0015665 alcohol transmembrane transporter activity	0.379094874034863	0.292	0.05	Molecular Function	GO:0015665	alcohol transmembrane transporter activity	0.379094874034863	0.689259828375621	0	1	1	20
GO:0016645 oxidoreductase activity, acting on the CH-NH group of donors	0.379094874034863	0.292	0.05	Molecular Function	GO:0016645	oxidoreductase activity, acting on the CH-NH group of donors	0.379094874034863	0.689259828375621	0	1	1	20
GO:0016790 thiolester hydrolase activity	0.379094874034863	0.292	0.05	Molecular Function	GO:0016790	thiolester hydrolase activity	0.379094874034863	0.689259828375621	1	0	1	20
GO:0019798 procollagen-proline dioxygenase activity	0.379094874034863	0.292	0.05	Molecular Function	GO:0019798	procollagen-proline dioxygenase activity	0.379094874034863	0.689259828375621	0	1	1	20
GO:0031490 chromatin DNA binding	0.379094874034863	0.292	0.05	Molecular Function	GO:0031490	chromatin DNA binding	0.379094874034863	0.689259828375621	1	0	1	20
GO:0045296 cadherin binding	0.379094874034863	0.292	0.05	Molecular Function	GO:0045296	cadherin binding	0.379094874034863	0.689259828375621	1	0	1	20
GO:0090484 drug transporter activity	0.379094874034863	0.292	0.05	Molecular Function	GO:0090484	drug transporter activity	0.379094874034863	0.689259828375621	1	0	1	20
GO:0004867 serine-type endopeptidase inhibitor activity	0.38099547480323	0.583	0.036	Molecular Function	GO:0004867	serine-type endopeptidase inhibitor activity	0.38099547480323	0.689259828375621	2	0	2	56
GO:0070851 growth factor receptor binding	0.38099547480323	0.583	0.036	Molecular Function	GO:0070851	growth factor receptor binding	0.38099547480323	0.689259828375621	1	1	2	56
GO:0005179 hormone activity	0.381333422661359	0.875	0.032	Molecular Function	GO:0005179	hormone activity	0.381333422661359	0.689259828375621	0	3	3	94
GO:0046943 carboxylic acid transmembrane transporter activity	0.382253267265082	1.166	0.03	Molecular Function	GO:0046943	carboxylic acid transmembrane transporter activity	0.382253267265082	0.689259828375621	1	3	4	133
GO:0030004 cellular monovalent inorganic cation homeostasis	0.39237815882768	0.599	0.034	Biological Process	GO:0030004	cellular monovalent inorganic cation homeostasis	0.39237815882768	0.689541928509783	1	1	2	58
GO:0045216 cell-cell junction organization	0.39237815882768	0.599	0.034	Biological Process	GO:0045216	cell-cell junction organization	0.39237815882768	0.689541928509783	1	1	2	58
GO:0090132 epithelium migration	0.39237815882768	0.599	0.034	Biological Process	GO:0090132	epithelium migration	0.39237815882768	0.689541928509783	1	1	2	58
GO:0060485 mesenchyme development	0.392945862091347	1.796	0.028	Biological Process	GO:0060485	mesenchyme development	0.392945862091347	0.689943769936057	2	4	6	217
GO:0035270 endocrine system development	0.393645513972282	0.898	0.031	Biological Process	GO:0035270	endocrine system development	0.393645513972282	0.690068005158713	1	2	3	97
GO:0031325 positive regulation of cellular metabolic process	0.393694817685143	5.689	0.025	Biological Process	GO:0031325	positive regulation of cellular metabolic process	0.393694817685143	0.690068005158713	12	7	19	754
GO:0005342 organic acid transmembrane transporter activity	0.387596249438029	1.166	0.03	Molecular Function	GO:0005342	organic acid transmembrane transporter activity	0.387596249438029	0.692447968672076	1	3	4	134
GO:0003714 transcription corepressor activity	0.389383719126442	0.583	0.035	Molecular Function	GO:0003714	transcription corepressor activity	0.389383719126442	0.692447968672076	1	1	2	57
GO:0005231 excitatory extracellular ligand-gated ion channel activity	0.389383719126442	0.583	0.035	Molecular Function	GO:0005231	excitatory extracellular ligand-gated ion channel activity	0.389383719126442	0.692447968672076	0	2	2	57
GO:0008066 glutamate receptor activity	0.389383719126442	0.583	0.035	Molecular Function	GO:0008066	glutamate receptor activity	0.389383719126442	0.692447968672076	0	2	2	57
GO:0015291 secondary active transmembrane transporter activity	0.39040311369223	1.749	0.028	Molecular Function	GO:0015291	secondary active transmembrane transporter activity	0.39040311369223	0.692447968672076	1	5	6	214
GO:0005178 integrin binding	0.39372598548073	0.292	0.048	Molecular Function	GO:0005178	integrin binding	0.39372598548073	0.692447968672076	0	1	1	21
GO:0015368 calcium:cation antiporter activity	0.39372598548073	0.292	0.048	Molecular Function	GO:0015368	calcium:cation antiporter activity	0.39372598548073	0.692447968672076	0	1	1	21
GO:0019955 cytokine binding	0.39372598548073	0.292	0.048	Molecular Function	GO:0019955	cytokine binding	0.39372598548073	0.692447968672076	1	0	1	21
GO:1902936 phosphatidylinositol bisphosphate binding	0.39372598548073	0.292	0.048	Molecular Function	GO:1902936	phosphatidylinositol bisphosphate binding	0.39372598548073	0.692447968672076	1	0	1	21
GO:0005088 Ras guanyl-nucleotide exchange factor activity	0.394100663392695	0.875	0.031	Molecular Function	GO:0005088	Ras guanyl-nucleotide exchange factor activity	0.394100663392695	0.692447968672076	1	2	3	96
GO:0061448 connective tissue development	0.39553152708771	1.198	0.029	Biological Process	GO:0061448	connective tissue development	0.39553152708771	0.692690755269784	2	2	4	137
GO:0042824 MHC class I peptide loading complex	0.0218432919954903	0.323	1	Cellular Component	GO:0042824	MHC class I peptide loading complex	0.0218432919954903	0.693524520856817	1	0	1	1
GO:0042825 TAP complex	0.0218432919954903	0.323	1	Cellular Component	GO:0042825	TAP complex	0.0218432919954903	0.693524520856817	1	0	1	1
GO:0043190 ATP-binding cassette (ABC) transporter complex	0.0218432919954903	0.323	1	Cellular Component	GO:0043190	ATP-binding cassette (ABC) transporter complex	0.0218432919954903	0.693524520856817	1	0	1	1
GO:0099516 ion antiporter activity	0.397721225272115	0.583	0.034	Molecular Function	GO:0099516	ion antiporter activity	0.397721225272115	0.694735906343624	0	2	2	58
GO:0042578 phosphoric ester hydrolase activity	0.39890178468206	3.207	0.026	Molecular Function	GO:0042578	phosphoric ester hydrolase activity	0.39890178468206	0.694735906343624	6	5	11	419
GO:0005262 calcium channel activity	0.400459125053967	0.875	0.031	Molecular Function	GO:0005262	calcium channel activity	0.400459125053967	0.694735906343624	0	3	3	97
GO:0031625 ubiquitin protein ligase binding	0.400459125053967	0.875	0.031	Molecular Function	GO:0031625	ubiquitin protein ligase binding	0.400459125053967	0.694735906343624	3	0	3	97
GO:0044389 ubiquitin-like protein ligase binding	0.400459125053967	0.875	0.031	Molecular Function	GO:0044389	ubiquitin-like protein ligase binding	0.400459125053967	0.694735906343624	3	0	3	97
GO:0060548 negative regulation of cell death	0.397108001737661	1.796	0.028	Biological Process	GO:0060548	negative regulation of cell death	0.397108001737661	0.694853640185848	3	3	6	218
GO:0007219 Notch signaling pathway	0.399934924282215	0.898	0.031	Biological Process	GO:0007219	Notch signaling pathway	0.399934924282215	0.697658790403434	1	2	3	98
GO:0006865 amino acid transport	0.400604825295326	0.599	0.034	Biological Process	GO:0006865	amino acid transport	0.400604825295326	0.697658790403434	0	2	2	59
GO:0019932 second-messenger-mediated signaling	0.400604825295326	0.599	0.034	Biological Process	GO:0019932	second-messenger-mediated signaling	0.400604825295326	0.697658790403434	1	1	2	59
GO:0030148 sphingolipid biosynthetic process	0.400604825295326	0.599	0.034	Biological Process	GO:0030148	sphingolipid biosynthetic process	0.400604825295326	0.697658790403434	1	1	2	59
GO:0010927 cellular component assembly involved in morphogenesis	0.400799324227993	1.198	0.029	Biological Process	GO:0010927	cellular component assembly involved in morphogenesis	0.400799324227993	0.697658790403434	3	1	4	138
GO:0023057 negative regulation of signaling	0.401543188897586	2.695	0.026	Biological Process	GO:0023057	negative regulation of signaling	0.401543188897586	0.697658790403434	5	4	9	342
GO:0010629 negative regulation of gene expression	0.402845759638598	3.293	0.026	Biological Process	GO:0010629	negative regulation of gene expression	0.402845759638598	0.697658790403434	9	2	11	425
GO:0001757 somite specification	0.404539249472261	0.299	0.045	Biological Process	GO:0001757	somite specification	0.404539249472261	0.697658790403434	1	0	1	22
GO:0006541 glutamine metabolic process	0.404539249472261	0.299	0.045	Biological Process	GO:0006541	glutamine metabolic process	0.404539249472261	0.697658790403434	1	0	1	22
GO:0006636 unsaturated fatty acid biosynthetic process	0.404539249472261	0.299	0.045	Biological Process	GO:0006636	unsaturated fatty acid biosynthetic process	0.404539249472261	0.697658790403434	0	1	1	22
GO:0006998 nuclear envelope organization	0.404539249472261	0.299	0.045	Biological Process	GO:0006998	nuclear envelope organization	0.404539249472261	0.697658790403434	1	0	1	22
GO:0007210 serotonin receptor signaling pathway	0.404539249472261	0.299	0.045	Biological Process	GO:0007210	serotonin receptor signaling pathway	0.404539249472261	0.697658790403434	1	0	1	22
GO:0018958 phenol-containing compound metabolic process	0.404539249472261	0.299	0.045	Biological Process	GO:0018958	phenol-containing compound metabolic process	0.404539249472261	0.697658790403434	0	1	1	22
GO:0042659 regulation of cell fate specification	0.404539249472261	0.299	0.045	Biological Process	GO:0042659	regulation of cell fate specification	0.404539249472261	0.697658790403434	1	0	1	22
GO:0043101 purine-containing compound salvage	0.404539249472261	0.299	0.045	Biological Process	GO:0043101	purine-containing compound salvage	0.404539249472261	0.697658790403434	1	0	1	22
GO:0072080 nephron tubule development	0.404539249472261	0.299	0.045	Biological Process	GO:0072080	nephron tubule development	0.404539249472261	0.697658790403434	0	1	1	22
GO:1901068 guanosine-containing compound metabolic process	0.404539249472261	0.299	0.045	Biological Process	GO:1901068	guanosine-containing compound metabolic process	0.404539249472261	0.697658790403434	0	1	1	22
GO:0035282 segmentation	0.406059165687589	1.198	0.029	Biological Process	GO:0035282	segmentation	0.406059165687589	0.699687046718242	2	2	4	139
GO:0051716 cellular response to stimulus	0.407527338239278	30.539	0.024	Biological Process	GO:0051716	cellular response to stimulus	0.407527338239278	0.701622786224138	60	42	102	4281
GO:0019216 regulation of lipid metabolic process	0.408778945907458	0.599	0.033	Biological Process	GO:0019216	regulation of lipid metabolic process	0.408778945907458	0.702498499655286	0	2	2	60
GO:0072073 kidney epithelium development	0.408778945907458	0.599	0.033	Biological Process	GO:0072073	kidney epithelium development	0.408778945907458	0.702498499655286	1	1	2	60
GO:0090407 organophosphate biosynthetic process	0.409071607907378	2.395	0.026	Biological Process	GO:0090407	organophosphate biosynthetic process	0.409071607907378	0.702498499655286	1	7	8	303
GO:0004435 phosphatidylinositol phospholipase C activity	0.408013308529862	0.292	0.045	Molecular Function	GO:0004435	phosphatidylinositol phospholipase C activity	0.408013308529862	0.704284278794008	0	1	1	22
GO:0031543 peptidyl-proline dioxygenase activity	0.408013308529862	0.292	0.045	Molecular Function	GO:0031543	peptidyl-proline dioxygenase activity	0.408013308529862	0.704284278794008	0	1	1	22
GO:0006952 defense response	0.414850351205138	2.695	0.026	Biological Process	GO:0006952	defense response	0.414850351205138	0.707296400728047	6	3	9	346
GO:0010648 negative regulation of cell communication	0.414850351205138	2.695	0.026	Biological Process	GO:0010648	negative regulation of cell communication	0.414850351205138	0.707296400728047	5	4	9	346
GO:0001754 eye photoreceptor cell differentiation	0.416898509566067	0.599	0.033	Biological Process	GO:0001754	eye photoreceptor cell differentiation	0.416898509566067	0.707296400728047	1	1	2	61
GO:0097193 intrinsic apoptotic signaling pathway	0.416898509566067	0.599	0.033	Biological Process	GO:0097193	intrinsic apoptotic signaling pathway	0.416898509566067	0.707296400728047	1	1	2	61
GO:0000079 regulation of cyclin-dependent protein serine/threonine kinase activity	0.418418097391052	0.299	0.043	Biological Process	GO:0000079	regulation of cyclin-dependent protein serine/threonine kinase activity	0.418418097391052	0.707296400728047	1	0	1	23
GO:0000096 sulfur amino acid metabolic process	0.418418097391052	0.299	0.043	Biological Process	GO:0000096	sulfur amino acid metabolic process	0.418418097391052	0.707296400728047	1	0	1	23
GO:0001569 patterning of blood vessels	0.418418097391052	0.299	0.043	Biological Process	GO:0001569	patterning of blood vessels	0.418418097391052	0.707296400728047	1	0	1	23
GO:0001676 long-chain fatty acid metabolic process	0.418418097391052	0.299	0.043	Biological Process	GO:0001676	long-chain fatty acid metabolic process	0.418418097391052	0.707296400728047	1	0	1	23
GO:0007379 segment specification	0.418418097391052	0.299	0.043	Biological Process	GO:0007379	segment specification	0.418418097391052	0.707296400728047	1	0	1	23
GO:0021602 cranial nerve morphogenesis	0.418418097391052	0.299	0.043	Biological Process	GO:0021602	cranial nerve morphogenesis	0.418418097391052	0.707296400728047	1	0	1	23
GO:0046890 regulation of lipid biosynthetic process	0.418418097391052	0.299	0.043	Biological Process	GO:0046890	regulation of lipid biosynthetic process	0.418418097391052	0.707296400728047	0	1	1	23
GO:0050886 endocrine process	0.418418097391052	0.299	0.043	Biological Process	GO:0050886	endocrine process	0.418418097391052	0.707296400728047	1	0	1	23
GO:0051092 positive regulation of NF-kappaB transcription factor activity	0.418418097391052	0.299	0.043	Biological Process	GO:0051092	positive regulation of NF-kappaB transcription factor activity	0.418418097391052	0.707296400728047	0	1	1	23
GO:0061326 renal tubule development	0.418418097391052	0.299	0.043	Biological Process	GO:0061326	renal tubule development	0.418418097391052	0.707296400728047	0	1	1	23
GO:0071542 dopaminergic neuron differentiation	0.418418097391052	0.299	0.043	Biological Process	GO:0071542	dopaminergic neuron differentiation	0.418418097391052	0.707296400728047	1	0	1	23
GO:1902806 regulation of cell cycle G1/S phase transition	0.418418097391052	0.299	0.043	Biological Process	GO:1902806	regulation of cell cycle G1/S phase transition	0.418418097391052	0.707296400728047	1	0	1	23
GO:1904029 regulation of cyclin-dependent protein kinase activity	0.418418097391052	0.299	0.043	Biological Process	GO:1904029	regulation of cyclin-dependent protein kinase activity	0.418418097391052	0.707296400728047	1	0	1	23
GO:2000045 regulation of G1/S transition of mitotic cell cycle	0.418418097391052	0.299	0.043	Biological Process	GO:2000045	regulation of G1/S transition of mitotic cell cycle	0.418418097391052	0.707296400728047	1	0	1	23
GO:0034220 ion transmembrane transport	0.418469221855808	5.389	0.025	Biological Process	GO:0034220	ion transmembrane transport	0.418469221855808	0.707296400728047	7	11	18	723
GO:0005085 guanyl-nucleotide exchange factor activity	0.413256681612556	1.458	0.028	Molecular Function	GO:0005085	guanyl-nucleotide exchange factor activity	0.413256681612556	0.711547218716356	2	3	5	179
GO:0015081 sodium ion transmembrane transporter activity	0.419498465230965	1.166	0.029	Molecular Function	GO:0015081	sodium ion transmembrane transporter activity	0.419498465230965	0.713007090803588	0	4	4	140
GO:0015175 neutral amino acid transmembrane transporter activity	0.421964898139196	0.292	0.043	Molecular Function	GO:0015175	neutral amino acid transmembrane transporter activity	0.421964898139196	0.713007090803588	0	1	1	23
GO:0016638 oxidoreductase activity, acting on the CH-NH2 group of donors	0.421964898139196	0.292	0.043	Molecular Function	GO:0016638	oxidoreductase activity, acting on the CH-NH2 group of donors	0.421964898139196	0.713007090803588	1	0	1	23
GO:0016780 phosphotransferase activity, for other substituted phosphate groups	0.421964898139196	0.292	0.043	Molecular Function	GO:0016780	phosphotransferase activity, for other substituted phosphate groups	0.421964898139196	0.713007090803588	0	1	1	23
GO:0019200 carbohydrate kinase activity	0.421964898139196	0.292	0.043	Molecular Function	GO:0019200	carbohydrate kinase activity	0.421964898139196	0.713007090803588	1	0	1	23
GO:0050661 NADP binding	0.421964898139196	0.292	0.043	Molecular Function	GO:0050661	NADP binding	0.421964898139196	0.713007090803588	0	1	1	23
GO:0051119 sugar transmembrane transporter activity	0.421964898139196	0.292	0.043	Molecular Function	GO:0051119	sugar transmembrane transporter activity	0.421964898139196	0.713007090803588	1	0	1	23
GO:0038024 cargo receptor activity	0.422407403139826	0.583	0.033	Molecular Function	GO:0038024	cargo receptor activity	0.422407403139826	0.713007090803588	1	1	2	61
GO:0051247 positive regulation of protein metabolic process	0.424828587141508	2.695	0.026	Biological Process	GO:0051247	positive regulation of protein metabolic process	0.424828587141508	0.717449107745203	6	3	9	349
GO:0001654 eye development	0.425962420885655	2.994	0.026	Biological Process	GO:0001654	eye development	0.425962420885655	0.718767434910702	2	8	10	391
GO:0051726 regulation of cell cycle	0.430329467045158	2.395	0.026	Biological Process	GO:0051726	regulation of cell cycle	0.430329467045158	0.720547473399131	6	2	8	309
GO:0007163 establishment or maintenance of cell polarity	0.431086120423174	0.898	0.029	Biological Process	GO:0007163	establishment or maintenance of cell polarity	0.431086120423174	0.720547473399131	0	3	3	103
GO:0016054 organic acid catabolic process	0.431086120423174	0.898	0.029	Biological Process	GO:0016054	organic acid catabolic process	0.431086120423174	0.720547473399131	1	2	3	103
GO:0046395 carboxylic acid catabolic process	0.431086120423174	0.898	0.029	Biological Process	GO:0046395	carboxylic acid catabolic process	0.431086120423174	0.720547473399131	1	2	3	103
GO:0003073 regulation of systemic arterial blood pressure	0.431974406656973	0.299	0.042	Biological Process	GO:0003073	regulation of systemic arterial blood pressure	0.431974406656973	0.720547473399131	1	0	1	24
GO:0006305 DNA alkylation	0.431974406656973	0.299	0.042	Biological Process	GO:0006305	DNA alkylation	0.431974406656973	0.720547473399131	1	0	1	24
GO:0006306 DNA methylation	0.431974406656973	0.299	0.042	Biological Process	GO:0006306	DNA methylation	0.431974406656973	0.720547473399131	1	0	1	24
GO:0008406 gonad development	0.431974406656973	0.299	0.042	Biological Process	GO:0008406	gonad development	0.431974406656973	0.720547473399131	1	0	1	24
GO:0015012 heparan sulfate proteoglycan biosynthetic process	0.431974406656973	0.299	0.042	Biological Process	GO:0015012	heparan sulfate proteoglycan biosynthetic process	0.431974406656973	0.720547473399131	0	1	1	24
GO:0043280 positive regulation of cysteine-type endopeptidase activity involved in apoptotic process	0.431974406656973	0.299	0.042	Biological Process	GO:0043280	positive regulation of cysteine-type endopeptidase activity involved in apoptotic process	0.431974406656973	0.720547473399131	1	0	1	24
GO:0045137 development of primary sexual characteristics	0.431974406656973	0.299	0.042	Biological Process	GO:0045137	development of primary sexual characteristics	0.431974406656973	0.720547473399131	1	0	1	24
GO:0045785 positive regulation of cell adhesion	0.431974406656973	0.299	0.042	Biological Process	GO:0045785	positive regulation of cell adhesion	0.431974406656973	0.720547473399131	1	0	1	24
GO:0055078 sodium ion homeostasis	0.431974406656973	0.299	0.042	Biological Process	GO:0055078	sodium ion homeostasis	0.431974406656973	0.720547473399131	1	0	1	24
GO:2001056 positive regulation of cysteine-type endopeptidase activity	0.431974406656973	0.299	0.042	Biological Process	GO:2001056	positive regulation of cysteine-type endopeptidase activity	0.431974406656973	0.720547473399131	1	0	1	24
GO:0010959 regulation of metal ion transport	0.432966524254497	0.599	0.032	Biological Process	GO:0010959	regulation of metal ion transport	0.432966524254497	0.721020357494191	1	1	2	63
GO:0034330 cell junction organization	0.432966524254497	0.599	0.032	Biological Process	GO:0034330	cell junction organization	0.432966524254497	0.721020357494191	1	1	2	63
GO:0016765 transferase activity, transferring alkyl or aryl (other than methyl) groups	0.430520693477734	0.583	0.032	Molecular Function	GO:0016765	transferase activity, transferring alkyl or aryl (other than methyl) groups	0.430520693477734	0.724268618668388	0	2	2	62
GO:0003690 double-stranded DNA binding	0.432293782179881	2.041	0.026	Molecular Function	GO:0003690	double-stranded DNA binding	0.432293782179881	0.724268618668388	5	2	7	265
GO:0005102 receptor binding	0.433244834123596	4.665	0.025	Molecular Function	GO:0005102	receptor binding	0.433244834123596	0.724268618668388	6	10	16	638
GO:0005104 fibroblast growth factor receptor binding	0.435588621078677	0.292	0.042	Molecular Function	GO:0005104	fibroblast growth factor receptor binding	0.435588621078677	0.724268618668388	0	1	1	24
GO:0016866 intramolecular transferase activity	0.435588621078677	0.292	0.042	Molecular Function	GO:0016866	intramolecular transferase activity	0.435588621078677	0.724268618668388	1	0	1	24
GO:0016877 ligase activity, forming carbon-sulfur bonds	0.435588621078677	0.292	0.042	Molecular Function	GO:0016877	ligase activity, forming carbon-sulfur bonds	0.435588621078677	0.724268618668388	0	1	1	24
GO:0016747 transferase activity, transferring acyl groups other than amino-acyl groups	0.436458818236845	1.458	0.027	Molecular Function	GO:0016747	transferase activity, transferring acyl groups other than amino-acyl groups	0.436458818236845	0.724268618668388	2	3	5	184
GO:0005216 ion channel activity	0.445361619085339	3.499	0.025	Molecular Function	GO:0005216	ion channel activity	0.445361619085339	0.736011728249519	4	8	12	476
GO:0008528 G-protein coupled peptide receptor activity	0.445786627810624	1.166	0.028	Molecular Function	GO:0008528	G-protein coupled peptide receptor activity	0.445786627810624	0.736011728249519	2	2	4	145
GO:0001158 enhancer sequence-specific DNA binding	0.448892160315209	0.292	0.04	Molecular Function	GO:0001158	enhancer sequence-specific DNA binding	0.448892160315209	0.736011728249519	1	0	1	25
GO:0005227 calcium activated cation channel activity	0.448892160315209	0.292	0.04	Molecular Function	GO:0005227	calcium activated cation channel activity	0.448892160315209	0.736011728249519	1	0	1	25
GO:0008395 steroid hydroxylase activity	0.448892160315209	0.292	0.04	Molecular Function	GO:0008395	steroid hydroxylase activity	0.448892160315209	0.736011728249519	1	0	1	25
GO:0001895 retina homeostasis	0.445215650946237	0.299	0.04	Biological Process	GO:0001895	retina homeostasis	0.445215650946237	0.73899987738629	0	1	1	25
GO:0042168 heme metabolic process	0.445215650946237	0.299	0.04	Biological Process	GO:0042168	heme metabolic process	0.445215650946237	0.73899987738629	0	1	1	25
GO:2000117 negative regulation of cysteine-type endopeptidase activity	0.445215650946237	0.299	0.04	Biological Process	GO:2000117	negative regulation of cysteine-type endopeptidase activity	0.445215650946237	0.73899987738629	0	1	1	25
GO:2001242 regulation of intrinsic apoptotic signaling pathway	0.445215650946237	0.299	0.04	Biological Process	GO:2001242	regulation of intrinsic apoptotic signaling pathway	0.445215650946237	0.73899987738629	0	1	1	25
GO:0015294 solute:cation symporter activity	0.456699332449731	0.875	0.028	Molecular Function	GO:0015294	solute:cation symporter activity	0.456699332449731	0.742137595240786	1	2	3	106
GO:0042277 peptide binding	0.456699332449731	0.875	0.028	Molecular Function	GO:0042277	peptide binding	0.456699332449731	0.742137595240786	3	0	3	106
GO:0015079 potassium ion transmembrane transporter activity	0.459454975828146	1.458	0.026	Molecular Function	GO:0015079	potassium ion transmembrane transporter activity	0.459454975828146	0.742137595240786	3	2	5	189
GO:0005242 inward rectifier potassium channel activity	0.46188301929479	0.292	0.038	Molecular Function	GO:0005242	inward rectifier potassium channel activity	0.46188301929479	0.742137595240786	1	0	1	26
GO:0005246 calcium channel regulator activity	0.46188301929479	0.292	0.038	Molecular Function	GO:0005246	calcium channel regulator activity	0.46188301929479	0.742137595240786	1	0	1	26
GO:0016597 amino acid binding	0.46188301929479	0.292	0.038	Molecular Function	GO:0016597	amino acid binding	0.46188301929479	0.742137595240786	0	1	1	26
GO:0022839 ion gated channel activity	0.46188301929479	0.292	0.038	Molecular Function	GO:0022839	ion gated channel activity	0.46188301929479	0.742137595240786	1	0	1	26
GO:0030295 protein kinase activator activity	0.46188301929479	0.292	0.038	Molecular Function	GO:0030295	protein kinase activator activity	0.46188301929479	0.742137595240786	1	0	1	26
GO:0015370 solute:sodium symporter activity	0.462350641576502	0.583	0.03	Molecular Function	GO:0015370	solute:sodium symporter activity	0.462350641576502	0.742137595240786	0	2	2	66
GO:0009615 response to virus	0.448795128617936	0.599	0.031	Biological Process	GO:0009615	response to virus	0.448795128617936	0.74312293469284	0	2	2	65
GO:0019318 hexose metabolic process	0.448795128617936	0.599	0.031	Biological Process	GO:0019318	hexose metabolic process	0.448795128617936	0.74312293469284	1	1	2	65
GO:0048915 posterior lateral line system development	0.448795128617936	0.599	0.031	Biological Process	GO:0048915	posterior lateral line system development	0.448795128617936	0.74312293469284	2	0	2	65
GO:0009952 anterior/posterior pattern specification	0.45095095653026	1.796	0.026	Biological Process	GO:0009952	anterior/posterior pattern specification	0.45095095653026	0.745270569250501	2	4	6	231
GO:1902533 positive regulation of intracellular signal transduction	0.454430190059686	1.497	0.026	Biological Process	GO:1902533	positive regulation of intracellular signal transduction	0.454430190059686	0.745270569250501	2	3	5	190
GO:0001666 response to hypoxia	0.456615835485927	0.599	0.03	Biological Process	GO:0001666	response to hypoxia	0.456615835485927	0.745270569250501	2	0	2	66
GO:0036293 response to decreased oxygen levels	0.456615835485927	0.599	0.03	Biological Process	GO:0036293	response to decreased oxygen levels	0.456615835485927	0.745270569250501	2	0	2	66
GO:0070482 response to oxygen levels	0.456615835485927	0.599	0.03	Biological Process	GO:0070482	response to oxygen levels	0.456615835485927	0.745270569250501	2	0	2	66
GO:0060047 heart contraction	0.45804414597737	1.198	0.027	Biological Process	GO:0060047	heart contraction	0.45804414597737	0.745270569250501	3	1	4	149
GO:0006383 transcription from RNA polymerase III promoter	0.458149131268981	0.299	0.038	Biological Process	GO:0006383	transcription from RNA polymerase III promoter	0.458149131268981	0.745270569250501	0	1	1	26
GO:0007586 digestion	0.458149131268981	0.299	0.038	Biological Process	GO:0007586	digestion	0.458149131268981	0.745270569250501	1	0	1	26
GO:0009225 nucleotide-sugar metabolic process	0.458149131268981	0.299	0.038	Biological Process	GO:0009225	nucleotide-sugar metabolic process	0.458149131268981	0.745270569250501	1	0	1	26
GO:0030851 granulocyte differentiation	0.458149131268981	0.299	0.038	Biological Process	GO:0030851	granulocyte differentiation	0.458149131268981	0.745270569250501	0	1	1	26
GO:0039021 pronephric glomerulus development	0.458149131268981	0.299	0.038	Biological Process	GO:0039021	pronephric glomerulus development	0.458149131268981	0.745270569250501	1	0	1	26
GO:0042558 pteridine-containing compound metabolic process	0.458149131268981	0.299	0.038	Biological Process	GO:0042558	pteridine-containing compound metabolic process	0.458149131268981	0.745270569250501	1	0	1	26
GO:0043524 negative regulation of neuron apoptotic process	0.458149131268981	0.299	0.038	Biological Process	GO:0043524	negative regulation of neuron apoptotic process	0.458149131268981	0.745270569250501	1	0	1	26
GO:0046131 pyrimidine ribonucleoside metabolic process	0.458149131268981	0.299	0.038	Biological Process	GO:0046131	pyrimidine ribonucleoside metabolic process	0.458149131268981	0.745270569250501	0	1	1	26
GO:0048333 mesodermal cell differentiation	0.458149131268981	0.299	0.038	Biological Process	GO:0048333	mesodermal cell differentiation	0.458149131268981	0.745270569250501	1	0	1	26
GO:0050852 T cell receptor signaling pathway	0.458149131268981	0.299	0.038	Biological Process	GO:0050852	T cell receptor signaling pathway	0.458149131268981	0.745270569250501	1	0	1	26
GO:0051349 positive regulation of lyase activity	0.458149131268981	0.299	0.038	Biological Process	GO:0051349	positive regulation of lyase activity	0.458149131268981	0.745270569250501	0	1	1	26
GO:0060972 left/right pattern formation	0.458149131268981	0.299	0.038	Biological Process	GO:0060972	left/right pattern formation	0.458149131268981	0.745270569250501	1	0	1	26
GO:0061318 renal filtration cell differentiation	0.458149131268981	0.299	0.038	Biological Process	GO:0061318	renal filtration cell differentiation	0.458149131268981	0.745270569250501	1	0	1	26
GO:0072010 glomerular epithelium development	0.458149131268981	0.299	0.038	Biological Process	GO:0072010	glomerular epithelium development	0.458149131268981	0.745270569250501	1	0	1	26
GO:0072112 glomerular visceral epithelial cell differentiation	0.458149131268981	0.299	0.038	Biological Process	GO:0072112	glomerular visceral epithelial cell differentiation	0.458149131268981	0.745270569250501	1	0	1	26
GO:0072311 glomerular epithelial cell differentiation	0.458149131268981	0.299	0.038	Biological Process	GO:0072311	glomerular epithelial cell differentiation	0.458149131268981	0.745270569250501	1	0	1	26
GO:0001653 peptide receptor activity	0.466552697041463	1.166	0.027	Molecular Function	GO:0001653	peptide receptor activity	0.466552697041463	0.747136836520944	2	2	4	149
GO:0044255 cellular lipid metabolic process	0.46157847360688	3.593	0.025	Biological Process	GO:0044255	cellular lipid metabolic process	0.46157847360688	0.750249356062301	2	10	12	487
GO:0045892 negative regulation of transcription, DNA-templated	0.462061734052374	2.395	0.025	Biological Process	GO:0045892	negative regulation of transcription, DNA-templated	0.462061734052374	0.750435457938213	7	1	8	318
GO:0003015 heart process	0.463164885520779	1.198	0.027	Biological Process	GO:0003015	heart process	0.463164885520779	0.750593853370269	3	1	4	150
GO:0010243 response to organonitrogen compound	0.463164885520779	1.198	0.027	Biological Process	GO:0010243	response to organonitrogen compound	0.463164885520779	0.750593853370269	4	0	4	150
GO:0008652 cellular amino acid biosynthetic process	0.464372315180918	0.599	0.03	Biological Process	GO:0008652	cellular amino acid biosynthetic process	0.464372315180918	0.750593853370269	2	0	2	67
GO:0042461 photoreceptor cell development	0.464372315180918	0.599	0.03	Biological Process	GO:0042461	photoreceptor cell development	0.464372315180918	0.750593853370269	1	1	2	67
GO:0048881 mechanosensory lateral line system development	0.464372315180918	0.599	0.03	Biological Process	GO:0048881	mechanosensory lateral line system development	0.464372315180918	0.750593853370269	2	0	2	67
GO:0090130 tissue migration	0.464372315180918	0.599	0.03	Biological Process	GO:0090130	tissue migration	0.464372315180918	0.750593853370269	1	1	2	67
GO:0006144 purine nucleobase metabolic process	0.470781979946641	0.299	0.037	Biological Process	GO:0006144	purine nucleobase metabolic process	0.470781979946641	0.755553098731399	0	1	1	27
GO:0006221 pyrimidine nucleotide biosynthetic process	0.470781979946641	0.299	0.037	Biological Process	GO:0006221	pyrimidine nucleotide biosynthetic process	0.470781979946641	0.755553098731399	0	1	1	27
GO:0010453 regulation of cell fate commitment	0.470781979946641	0.299	0.037	Biological Process	GO:0010453	regulation of cell fate commitment	0.470781979946641	0.755553098731399	1	0	1	27
GO:0010950 positive regulation of endopeptidase activity	0.470781979946641	0.299	0.037	Biological Process	GO:0010950	positive regulation of endopeptidase activity	0.470781979946641	0.755553098731399	1	0	1	27
GO:0030217 T cell differentiation	0.470781979946641	0.299	0.037	Biological Process	GO:0030217	T cell differentiation	0.470781979946641	0.755553098731399	0	1	1	27
GO:0031281 positive regulation of cyclase activity	0.470781979946641	0.299	0.037	Biological Process	GO:0031281	positive regulation of cyclase activity	0.470781979946641	0.755553098731399	0	1	1	27
GO:0045834 positive regulation of lipid metabolic process	0.470781979946641	0.299	0.037	Biological Process	GO:0045834	positive regulation of lipid metabolic process	0.470781979946641	0.755553098731399	0	1	1	27
GO:0048384 retinoic acid receptor signaling pathway	0.470781979946641	0.299	0.037	Biological Process	GO:0048384	retinoic acid receptor signaling pathway	0.470781979946641	0.755553098731399	0	1	1	27
GO:0060973 cell migration involved in heart development	0.470781979946641	0.299	0.037	Biological Process	GO:0060973	cell migration involved in heart development	0.470781979946641	0.755553098731399	1	0	1	27
GO:0008016 regulation of heart contraction	0.472063316336339	0.599	0.029	Biological Process	GO:0008016	regulation of heart contraction	0.472063316336339	0.756037225304333	1	1	2	68
GO:0035162 embryonic hemopoiesis	0.472063316336339	0.599	0.029	Biological Process	GO:0035162	embryonic hemopoiesis	0.472063316336339	0.756037225304333	2	0	2	68
GO:1902679 negative regulation of RNA biosynthetic process	0.472569705448212	2.395	0.025	Biological Process	GO:1902679	negative regulation of RNA biosynthetic process	0.472569705448212	0.756037225304333	7	1	8	321
GO:1903507 negative regulation of nucleic acid-templated transcription	0.472569705448212	2.395	0.025	Biological Process	GO:1903507	negative regulation of nucleic acid-templated transcription	0.472569705448212	0.756037225304333	7	1	8	321
GO:0019209 kinase activator activity	0.47456852612516	0.292	0.037	Molecular Function	GO:0019209	kinase activator activity	0.47456852612516	0.758205994065081	1	0	1	27
GO:0008514 organic anion transmembrane transporter activity	0.476832054328449	1.166	0.026	Molecular Function	GO:0008514	organic anion transmembrane transporter activity	0.476832054328449	0.760054805855324	1	3	4	151
GO:0000904 cell morphogenesis involved in differentiation	0.475784747251112	3.593	0.024	Biological Process	GO:0000904	cell morphogenesis involved in differentiation	0.475784747251112	0.760582844191683	6	6	12	492
GO:0061053 somite development	0.478423101322418	1.198	0.026	Biological Process	GO:0061053	somite development	0.478423101322418	0.76420016577011	2	2	4	153
GO:0001085 RNA polymerase II transcription factor binding	0.486955837661284	0.292	0.036	Molecular Function	GO:0001085	RNA polymerase II transcription factor binding	0.486955837661284	0.76733065763995	1	0	1	28
GO:0004993 G-protein coupled serotonin receptor activity	0.486955837661284	0.292	0.036	Molecular Function	GO:0004993	G-protein coupled serotonin receptor activity	0.486955837661284	0.76733065763995	1	0	1	28
GO:0035326 enhancer binding	0.486955837661284	0.292	0.036	Molecular Function	GO:0035326	enhancer binding	0.486955837661284	0.76733065763995	1	0	1	28
GO:0099589 serotonin receptor activity	0.486955837661284	0.292	0.036	Molecular Function	GO:0099589	serotonin receptor activity	0.486955837661284	0.76733065763995	1	0	1	28
GO:0019207 kinase regulator activity	0.486981319841366	0.875	0.027	Molecular Function	GO:0019207	kinase regulator activity	0.486981319841366	0.76733065763995	1	2	3	111
GO:0006721 terpenoid metabolic process	0.483121164497972	0.299	0.036	Biological Process	GO:0006721	terpenoid metabolic process	0.483121164497972	0.768087163869823	0	1	1	28
GO:0010952 positive regulation of peptidase activity	0.483121164497972	0.299	0.036	Biological Process	GO:0010952	positive regulation of peptidase activity	0.483121164497972	0.768087163869823	1	0	1	28
GO:0017015 regulation of transforming growth factor beta receptor signaling pathway	0.483121164497972	0.299	0.036	Biological Process	GO:0017015	regulation of transforming growth factor beta receptor signaling pathway	0.483121164497972	0.768087163869823	1	0	1	28
GO:0030201 heparan sulfate proteoglycan metabolic process	0.483121164497972	0.299	0.036	Biological Process	GO:0030201	heparan sulfate proteoglycan metabolic process	0.483121164497972	0.768087163869823	0	1	1	28
GO:0043588 skin development	0.483121164497972	0.299	0.036	Biological Process	GO:0043588	skin development	0.483121164497972	0.768087163869823	0	1	1	28
GO:1903844 regulation of cellular response to transforming growth factor beta stimulus	0.483121164497972	0.299	0.036	Biological Process	GO:1903844	regulation of cellular response to transforming growth factor beta stimulus	0.483121164497972	0.768087163869823	1	0	1	28
GO:0030510 regulation of BMP signaling pathway	0.487244336882008	0.599	0.029	Biological Process	GO:0030510	regulation of BMP signaling pathway	0.487244336882008	0.772229147628415	2	0	2	70
GO:0034109 homotypic cell-cell adhesion	0.487244336882008	0.599	0.029	Biological Process	GO:0034109	homotypic cell-cell adhesion	0.487244336882008	0.772229147628415	1	1	2	70
GO:0035051 cardiocyte differentiation	0.487244336882008	0.599	0.029	Biological Process	GO:0035051	cardiocyte differentiation	0.487244336882008	0.772229147628415	2	0	2	70
GO:0048511 rhythmic process	0.487244336882008	0.599	0.029	Biological Process	GO:0048511	rhythmic process	0.487244336882008	0.772229147628415	2	0	2	70
GO:0016763 transferase activity, transferring pentosyl groups	0.493116228960254	0.583	0.029	Molecular Function	GO:0016763	transferase activity, transferring pentosyl groups	0.493116228960254	0.775219334772756	1	1	2	70
GO:0030509 BMP signaling pathway	0.491463324754875	0.898	0.027	Biological Process	GO:0030509	BMP signaling pathway	0.491463324754875	0.776331321318865	3	0	3	113
GO:0071772 response to BMP	0.491463324754875	0.898	0.027	Biological Process	GO:0071772	response to BMP	0.491463324754875	0.776331321318865	3	0	3	113
GO:0071773 cellular response to BMP stimulus	0.491463324754875	0.898	0.027	Biological Process	GO:0071773	cellular response to BMP stimulus	0.491463324754875	0.776331321318865	3	0	3	113
GO:0019953 sexual reproduction	0.493512375883125	1.198	0.026	Biological Process	GO:0019953	sexual reproduction	0.493512375883125	0.776331321318865	2	2	4	156
GO:0006898 receptor-mediated endocytosis	0.494732302151012	0.599	0.028	Biological Process	GO:0006898	receptor-mediated endocytosis	0.494732302151012	0.776331321318865	1	1	2	71
GO:0006094 gluconeogenesis	0.495173491435817	0.299	0.034	Biological Process	GO:0006094	gluconeogenesis	0.495173491435817	0.776331321318865	0	1	1	29
GO:0006220 pyrimidine nucleotide metabolic process	0.495173491435817	0.299	0.034	Biological Process	GO:0006220	pyrimidine nucleotide metabolic process	0.495173491435817	0.776331321318865	0	1	1	29
GO:0006778 porphyrin-containing compound metabolic process	0.495173491435817	0.299	0.034	Biological Process	GO:0006778	porphyrin-containing compound metabolic process	0.495173491435817	0.776331321318865	0	1	1	29
GO:0008038 neuron recognition	0.495173491435817	0.299	0.034	Biological Process	GO:0008038	neuron recognition	0.495173491435817	0.776331321318865	0	1	1	29
GO:0019319 hexose biosynthetic process	0.495173491435817	0.299	0.034	Biological Process	GO:0019319	hexose biosynthetic process	0.495173491435817	0.776331321318865	0	1	1	29
GO:0033559 unsaturated fatty acid metabolic process	0.495173491435817	0.299	0.034	Biological Process	GO:0033559	unsaturated fatty acid metabolic process	0.495173491435817	0.776331321318865	0	1	1	29
GO:0043270 positive regulation of ion transport	0.495173491435817	0.299	0.034	Biological Process	GO:0043270	positive regulation of ion transport	0.495173491435817	0.776331321318865	1	0	1	29
GO:0060900 embryonic camera-type eye formation	0.495173491435817	0.299	0.034	Biological Process	GO:0060900	embryonic camera-type eye formation	0.495173491435817	0.776331321318865	0	1	1	29
GO:1901215 negative regulation of neuron death	0.495173491435817	0.299	0.034	Biological Process	GO:1901215	negative regulation of neuron death	0.495173491435817	0.776331321318865	1	0	1	29
GO:0004175 endopeptidase activity	0.496381016477461	2.915	0.024	Molecular Function	GO:0004175	endopeptidase activity	0.496381016477461	0.777434660275946	7	3	10	409
GO:0004601 peroxidase activity	0.499051943495913	0.292	0.034	Molecular Function	GO:0004601	peroxidase activity	0.499051943495913	0.777434660275946	0	1	1	29
GO:0005003 ephrin receptor activity	0.499051943495913	0.292	0.034	Molecular Function	GO:0005003	ephrin receptor activity	0.499051943495913	0.777434660275946	0	1	1	29
GO:0005109 frizzled binding	0.499051943495913	0.292	0.034	Molecular Function	GO:0005109	frizzled binding	0.499051943495913	0.777434660275946	0	1	1	29
GO:0000978 RNA polymerase II core promoter proximal region sequence-specific DNA binding	0.500632653649409	0.583	0.028	Molecular Function	GO:0000978	RNA polymerase II core promoter proximal region sequence-specific DNA binding	0.500632653649409	0.778132653975438	2	0	2	71
GO:0006811 ion transport	0.498779534806711	7.485	0.024	Biological Process	GO:0006811	ion transport	0.498779534806711	0.781382874004355	11	14	25	1058
GO:0032989 cellular component morphogenesis	0.500038860503281	5.988	0.024	Biological Process	GO:0032989	cellular component morphogenesis	0.500038860503281	0.782636837674584	9	11	20	844
GO:0007169 transmembrane receptor protein tyrosine kinase signaling pathway	0.500349152734464	2.395	0.024	Biological Process	GO:0007169	transmembrane receptor protein tyrosine kinase signaling pathway	0.500349152734464	0.782636837674584	4	4	8	329
GO:0016810 hydrolase activity, acting on carbon-nitrogen (but not peptide) bonds	0.504755775232088	0.875	0.026	Molecular Function	GO:0016810	hydrolase activity, acting on carbon-nitrogen (but not peptide) bonds	0.504755775232088	0.782770242854277	1	2	3	114
GO:0042611 MHC protein complex	0.0320928698141447	0.968	0.094	Cellular Component	GO:0042611	MHC protein complex	0.0320928698141447	0.783970277903037	3	0	3	32
GO:0098803 respiratory chain complex	0.0320928698141447	0.968	0.094	Cellular Component	GO:0098803	respiratory chain complex	0.0320928698141447	0.783970277903037	2	1	3	32
GO:0005746 mitochondrial respiratory chain	0.0347476358211654	0.968	0.091	Cellular Component	GO:0005746	mitochondrial respiratory chain	0.0347476358211654	0.783970277903037	2	1	3	33
GO:0000126 transcription factor TFIIIB complex	0.04321096019938	0.323	0.5	Cellular Component	GO:0000126	transcription factor TFIIIB complex	0.04321096019938	0.783970277903037	0	1	1	2
GO:0005944 phosphatidylinositol 3-kinase complex, class IB	0.04321096019938	0.323	0.5	Cellular Component	GO:0005944	phosphatidylinositol 3-kinase complex, class IB	0.04321096019938	0.783970277903037	0	1	1	2
GO:0097651 phosphatidylinositol 3-kinase complex, class I	0.04321096019938	0.323	0.5	Cellular Component	GO:0097651	phosphatidylinositol 3-kinase complex, class I	0.04321096019938	0.783970277903037	0	1	1	2
GO:0006950 response to stress	0.503148714797187	8.982	0.024	Biological Process	GO:0006950	response to stress	0.503148714797187	0.785109829758367	20	10	30	1275
GO:0009165 nucleotide biosynthetic process	0.503603393334208	1.497	0.025	Biological Process	GO:0009165	nucleotide biosynthetic process	0.503603393334208	0.785109829758367	1	4	5	201
GO:0034645 cellular macromolecule biosynthetic process	0.505391886278754	18.862	0.023	Biological Process	GO:0034645	cellular macromolecule biosynthetic process	0.505391886278754	0.785109829758367	33	30	63	2694
GO:0006213 pyrimidine nucleoside metabolic process	0.506945609976656	0.299	0.033	Biological Process	GO:0006213	pyrimidine nucleoside metabolic process	0.506945609976656	0.785109829758367	0	1	1	30
GO:0007162 negative regulation of cell adhesion	0.506945609976656	0.299	0.033	Biological Process	GO:0007162	negative regulation of cell adhesion	0.506945609976656	0.785109829758367	1	0	1	30
GO:0009267 cellular response to starvation	0.506945609976656	0.299	0.033	Biological Process	GO:0009267	cellular response to starvation	0.506945609976656	0.785109829758367	1	0	1	30
GO:0034599 cellular response to oxidative stress	0.506945609976656	0.299	0.033	Biological Process	GO:0034599	cellular response to oxidative stress	0.506945609976656	0.785109829758367	0	1	1	30
GO:0046364 monosaccharide biosynthetic process	0.506945609976656	0.299	0.033	Biological Process	GO:0046364	monosaccharide biosynthetic process	0.506945609976656	0.785109829758367	0	1	1	30
GO:0048608 reproductive structure development	0.506945609976656	0.299	0.033	Biological Process	GO:0048608	reproductive structure development	0.506945609976656	0.785109829758367	1	0	1	30
GO:0051668 localization within membrane	0.506945609976656	0.299	0.033	Biological Process	GO:0051668	localization within membrane	0.506945609976656	0.785109829758367	1	0	1	30
GO:0061458 reproductive system development	0.506945609976656	0.299	0.033	Biological Process	GO:0061458	reproductive system development	0.506945609976656	0.785109829758367	1	0	1	30
GO:0072528 pyrimidine-containing compound biosynthetic process	0.506945609976656	0.299	0.033	Biological Process	GO:0072528	pyrimidine-containing compound biosynthetic process	0.506945609976656	0.785109829758367	0	1	1	30
GO:0097191 extrinsic apoptotic signaling pathway	0.506945609976656	0.299	0.033	Biological Process	GO:0097191	extrinsic apoptotic signaling pathway	0.506945609976656	0.785109829758367	1	0	1	30
GO:0022414 reproductive process	0.507668831238785	1.796	0.024	Biological Process	GO:0022414	reproductive process	0.507668831238785	0.78563199359006	4	2	6	245
GO:0035023 regulation of Rho protein signal transduction	0.508965354298845	0.898	0.026	Biological Process	GO:0035023	regulation of Rho protein signal transduction	0.508965354298845	0.786668974753845	1	2	3	116
GO:0043434 response to peptide hormone	0.509498628366372	0.599	0.027	Biological Process	GO:0043434	response to peptide hormone	0.509498628366372	0.786668974753845	2	0	2	73
GO:0055067 monovalent inorganic cation homeostasis	0.509498628366372	0.599	0.027	Biological Process	GO:0055067	monovalent inorganic cation homeostasis	0.509498628366372	0.786668974753845	1	1	2	73
GO:0000902 cell morphogenesis	0.511190913614918	5.389	0.024	Biological Process	GO:0000902	cell morphogenesis	0.511190913614918	0.787926491320523	7	11	18	763
GO:0000003 reproduction	0.511644109304379	1.796	0.024	Biological Process	GO:0000003	reproduction	0.511644109304379	0.787926491320523	4	2	6	246
GO:1901293 nucleoside phosphate biosynthetic process	0.516722207710643	1.497	0.025	Biological Process	GO:1901293	nucleoside phosphate biosynthetic process	0.516722207710643	0.787926491320523	1	4	5	204
GO:0040013 negative regulation of locomotion	0.516775418254382	0.599	0.027	Biological Process	GO:0040013	negative regulation of locomotion	0.516775418254382	0.787926491320523	2	0	2	74
GO:0051271 negative regulation of cellular component movement	0.516775418254382	0.599	0.027	Biological Process	GO:0051271	negative regulation of cellular component movement	0.516775418254382	0.787926491320523	2	0	2	74
GO:0051253 negative regulation of RNA metabolic process	0.517492978340407	2.395	0.024	Biological Process	GO:0051253	negative regulation of RNA metabolic process	0.517492978340407	0.787926491320523	7	1	8	334
GO:0044703 multi-organism reproductive process	0.518244050868842	1.198	0.025	Biological Process	GO:0044703	multi-organism reproductive process	0.518244050868842	0.787926491320523	2	2	4	161
GO:0060070 canonical Wnt signaling pathway	0.518244050868842	1.198	0.025	Biological Process	GO:0060070	canonical Wnt signaling pathway	0.518244050868842	0.787926491320523	2	2	4	161
GO:0001525 angiogenesis	0.518406325906307	2.096	0.024	Biological Process	GO:0001525	angiogenesis	0.518406325906307	0.787926491320523	5	2	7	291
GO:0019722 calcium-mediated signaling	0.518444015664953	0.299	0.032	Biological Process	GO:0019722	calcium-mediated signaling	0.518444015664953	0.787926491320523	1	0	1	31
GO:0030804 positive regulation of cyclic nucleotide biosynthetic process	0.518444015664953	0.299	0.032	Biological Process	GO:0030804	positive regulation of cyclic nucleotide biosynthetic process	0.518444015664953	0.787926491320523	0	1	1	31
GO:0030810 positive regulation of nucleotide biosynthetic process	0.518444015664953	0.299	0.032	Biological Process	GO:0030810	positive regulation of nucleotide biosynthetic process	0.518444015664953	0.787926491320523	0	1	1	31
GO:0033013 tetrapyrrole metabolic process	0.518444015664953	0.299	0.032	Biological Process	GO:0033013	tetrapyrrole metabolic process	0.518444015664953	0.787926491320523	0	1	1	31
GO:0044728 DNA methylation or demethylation	0.518444015664953	0.299	0.032	Biological Process	GO:0044728	DNA methylation or demethylation	0.518444015664953	0.787926491320523	1	0	1	31
GO:0046328 regulation of JNK cascade	0.518444015664953	0.299	0.032	Biological Process	GO:0046328	regulation of JNK cascade	0.518444015664953	0.787926491320523	1	0	1	31
GO:0048015 phosphatidylinositol-mediated signaling	0.518444015664953	0.299	0.032	Biological Process	GO:0048015	phosphatidylinositol-mediated signaling	0.518444015664953	0.787926491320523	0	1	1	31
GO:0050863 regulation of T cell activation	0.518444015664953	0.299	0.032	Biological Process	GO:0050863	regulation of T cell activation	0.518444015664953	0.787926491320523	0	1	1	31
GO:0060795 cell fate commitment involved in formation of primary germ layer	0.518444015664953	0.299	0.032	Biological Process	GO:0060795	cell fate commitment involved in formation of primary germ layer	0.518444015664953	0.787926491320523	1	0	1	31
GO:0086010 membrane depolarization during action potential	0.518444015664953	0.299	0.032	Biological Process	GO:0086010	membrane depolarization during action potential	0.518444015664953	0.787926491320523	0	1	1	31
GO:1900373 positive regulation of purine nucleotide biosynthetic process	0.518444015664953	0.299	0.032	Biological Process	GO:1900373	positive regulation of purine nucleotide biosynthetic process	0.518444015664953	0.787926491320523	0	1	1	31
GO:1903037 regulation of leukocyte cell-cell adhesion	0.518444015664953	0.299	0.032	Biological Process	GO:1903037	regulation of leukocyte cell-cell adhesion	0.518444015664953	0.787926491320523	0	1	1	31
GO:0007498 mesoderm development	0.520457243217881	0.898	0.025	Biological Process	GO:0007498	mesoderm development	0.520457243217881	0.790395888021186	1	2	3	118
GO:0004364 glutathione transferase activity	0.510863669857424	0.292	0.033	Molecular Function	GO:0004364	glutathione transferase activity	0.510863669857424	0.790457975657771	0	1	1	30
GO:0014902 myotube differentiation	0.52398036836595	0.599	0.027	Biological Process	GO:0014902	myotube differentiation	0.52398036836595	0.793968763681837	1	1	2	75
GO:0030178 negative regulation of Wnt signaling pathway	0.52398036836595	0.599	0.027	Biological Process	GO:0030178	negative regulation of Wnt signaling pathway	0.52398036836595	0.793968763681837	1	1	2	75
GO:0051302 regulation of cell division	0.52398036836595	0.599	0.027	Biological Process	GO:0051302	regulation of cell division	0.52398036836595	0.793968763681837	1	1	2	75
GO:0001228 transcriptional activator activity, RNA polymerase II transcription regulatory region sequence-specific binding	0.515449160458279	0.583	0.027	Molecular Function	GO:0001228	transcriptional activator activity, RNA polymerase II transcription regulatory region sequence-specific binding	0.515449160458279	0.795760838729972	1	1	2	73
GO:0023051 regulation of signaling	0.525898327574545	7.784	0.023	Biological Process	GO:0023051	regulation of signaling	0.525898327574545	0.79606838638131	15	11	26	1115
GO:0048675 axon extension	0.526148392964552	0.898	0.025	Biological Process	GO:0048675	axon extension	0.526148392964552	0.79606838638131	2	1	3	119
GO:0080134 regulation of response to stress	0.52742343636781	1.796	0.024	Biological Process	GO:0080134	regulation of response to stress	0.52742343636781	0.797285340937147	3	3	6	250
GO:0010646 regulation of cell communication	0.52781275746277	7.784	0.023	Biological Process	GO:0010646	regulation of cell communication	0.52781275746277	0.797285340937147	15	11	26	1116
GO:0032006 regulation of TOR signaling	0.529675053914231	0.299	0.031	Biological Process	GO:0032006	regulation of TOR signaling	0.529675053914231	0.797285340937147	0	1	1	32
GO:0035235 ionotropic glutamate receptor signaling pathway	0.529675053914231	0.299	0.031	Biological Process	GO:0035235	ionotropic glutamate receptor signaling pathway	0.529675053914231	0.797285340937147	0	1	1	32
GO:1900544 positive regulation of purine nucleotide metabolic process	0.529675053914231	0.299	0.031	Biological Process	GO:1900544	positive regulation of purine nucleotide metabolic process	0.529675053914231	0.797285340937147	0	1	1	32
GO:2001234 negative regulation of apoptotic signaling pathway	0.529675053914231	0.299	0.031	Biological Process	GO:2001234	negative regulation of apoptotic signaling pathway	0.529675053914231	0.797285340937147	0	1	1	32
GO:0048863 stem cell differentiation	0.529695224052591	1.497	0.024	Biological Process	GO:0048863	stem cell differentiation	0.529695224052591	0.797285340937147	1	4	5	207
GO:0016331 morphogenesis of embryonic epithelium	0.531112873300114	0.599	0.026	Biological Process	GO:0016331	morphogenesis of embryonic epithelium	0.531112873300114	0.798095503377201	1	1	2	76
GO:0072006 nephron development	0.531112873300114	0.599	0.026	Biological Process	GO:0072006	nephron development	0.531112873300114	0.798095503377201	1	1	2	76
GO:0031032 actomyosin structure organization	0.531802212569771	0.898	0.025	Biological Process	GO:0031032	actomyosin structure organization	0.531802212569771	0.798095503377201	3	0	3	120
GO:0042787 protein ubiquitination involved in ubiquitin-dependent protein catabolic process	0.531802212569771	0.898	0.025	Biological Process	GO:0042787	protein ubiquitination involved in ubiquitin-dependent protein catabolic process	0.531802212569771	0.798095503377201	3	0	3	120
GO:0009059 macromolecule biosynthetic process	0.53818741806737	18.862	0.023	Biological Process	GO:0009059	macromolecule biosynthetic process	0.53818741806737	0.804248844484589	33	30	63	2719
GO:0051146 striated muscle cell differentiation	0.538258071772209	1.497	0.024	Biological Process	GO:0051146	striated muscle cell differentiation	0.538258071772209	0.804248844484589	4	1	5	209
GO:0009893 positive regulation of metabolic process	0.538474300262879	7.186	0.023	Biological Process	GO:0009893	positive regulation of metabolic process	0.538474300262879	0.804248844484589	14	10	24	1035
GO:2000113 negative regulation of cellular macromolecule biosynthetic process	0.539075676956105	2.695	0.023	Biological Process	GO:2000113	negative regulation of cellular macromolecule biosynthetic process	0.539075676956105	0.804248844484589	7	2	9	384
GO:0006081 cellular aldehyde metabolic process	0.54064492346679	0.299	0.03	Biological Process	GO:0006081	cellular aldehyde metabolic process	0.54064492346679	0.804248844484589	1	0	1	33
GO:0006278 RNA-dependent DNA replication	0.54064492346679	0.299	0.03	Biological Process	GO:0006278	RNA-dependent DNA replication	0.54064492346679	0.804248844484589	1	0	1	33
GO:0006304 DNA modification	0.54064492346679	0.299	0.03	Biological Process	GO:0006304	DNA modification	0.54064492346679	0.804248844484589	1	0	1	33
GO:0007030 Golgi organization	0.54064492346679	0.299	0.03	Biological Process	GO:0007030	Golgi organization	0.54064492346679	0.804248844484589	1	0	1	33
GO:0007548 sex differentiation	0.54064492346679	0.299	0.03	Biological Process	GO:0007548	sex differentiation	0.54064492346679	0.804248844484589	1	0	1	33
GO:0046148 pigment biosynthetic process	0.54064492346679	0.299	0.03	Biological Process	GO:0046148	pigment biosynthetic process	0.54064492346679	0.804248844484589	0	1	1	33
GO:0060071 Wnt signaling pathway, planar cell polarity pathway	0.54064492346679	0.299	0.03	Biological Process	GO:0060071	Wnt signaling pathway, planar cell polarity pathway	0.54064492346679	0.804248844484589	0	1	1	33
GO:0090175 regulation of establishment of planar polarity	0.54064492346679	0.299	0.03	Biological Process	GO:0090175	regulation of establishment of planar polarity	0.54064492346679	0.804248844484589	0	1	1	33
GO:0015171 amino acid transmembrane transporter activity	0.522747742977412	0.583	0.027	Molecular Function	GO:0015171	amino acid transmembrane transporter activity	0.522747742977412	0.805219057007807	0	2	2	74
GO:0018108 peptidyl-tyrosine phosphorylation	0.542995631164708	0.898	0.025	Biological Process	GO:0018108	peptidyl-tyrosine phosphorylation	0.542995631164708	0.80656650322641	1	2	3	122
GO:1990138 neuron projection extension	0.542995631164708	0.898	0.025	Biological Process	GO:1990138	neuron projection extension	0.542995631164708	0.80656650322641	2	1	3	122
GO:0006839 mitochondrial transport	0.545158457302805	0.599	0.026	Biological Process	GO:0006839	mitochondrial transport	0.545158457302805	0.808009803795491	1	1	2	78
GO:0007281 germ cell development	0.545158457302805	0.599	0.026	Biological Process	GO:0007281	germ cell development	0.545158457302805	0.808009803795491	2	0	2	78
GO:0090504 epiboly	0.545158457302805	0.599	0.026	Biological Process	GO:0090504	epiboly	0.545158457302805	0.808009803795491	1	1	2	78
GO:0051094 positive regulation of developmental process	0.54674907828806	1.497	0.024	Biological Process	GO:0051094	positive regulation of developmental process	0.54674907828806	0.808829208048823	4	1	5	211
GO:0010558 negative regulation of macromolecule biosynthetic process	0.548528904265275	2.695	0.023	Biological Process	GO:0010558	negative regulation of macromolecule biosynthetic process	0.548528904265275	0.808829208048823	7	2	9	387
GO:0048562 embryonic organ morphogenesis	0.548528904265275	2.695	0.023	Biological Process	GO:0048562	embryonic organ morphogenesis	0.548528904265275	0.808829208048823	4	5	9	387
GO:0000422 mitophagy	0.551359679773941	0.299	0.029	Biological Process	GO:0000422	mitophagy	0.551359679773941	0.808829208048823	1	0	1	34
GO:0002221 pattern recognition receptor signaling pathway	0.551359679773941	0.299	0.029	Biological Process	GO:0002221	pattern recognition receptor signaling pathway	0.551359679773941	0.808829208048823	0	1	1	34
GO:0008589 regulation of smoothened signaling pathway	0.551359679773941	0.299	0.029	Biological Process	GO:0008589	regulation of smoothened signaling pathway	0.551359679773941	0.808829208048823	0	1	1	34
GO:0010501 RNA secondary structure unwinding	0.551359679773941	0.299	0.029	Biological Process	GO:0010501	RNA secondary structure unwinding	0.551359679773941	0.808829208048823	0	1	1	34
GO:0030801 positive regulation of cyclic nucleotide metabolic process	0.551359679773941	0.299	0.029	Biological Process	GO:0030801	positive regulation of cyclic nucleotide metabolic process	0.551359679773941	0.808829208048823	0	1	1	34
GO:0032543 mitochondrial translation	0.551359679773941	0.299	0.029	Biological Process	GO:0032543	mitochondrial translation	0.551359679773941	0.808829208048823	1	0	1	34
GO:0045981 positive regulation of nucleotide metabolic process	0.551359679773941	0.299	0.029	Biological Process	GO:0045981	positive regulation of nucleotide metabolic process	0.551359679773941	0.808829208048823	0	1	1	34
GO:0051899 membrane depolarization	0.551359679773941	0.299	0.029	Biological Process	GO:0051899	membrane depolarization	0.551359679773941	0.808829208048823	0	1	1	34
GO:0060119 inner ear receptor cell development	0.551359679773941	0.299	0.029	Biological Process	GO:0060119	inner ear receptor cell development	0.551359679773941	0.808829208048823	1	0	1	34
GO:0061726 mitochondrion disassembly	0.551359679773941	0.299	0.029	Biological Process	GO:0061726	mitochondrion disassembly	0.551359679773941	0.808829208048823	1	0	1	34
GO:0030335 positive regulation of cell migration	0.55207064863873	0.599	0.025	Biological Process	GO:0030335	positive regulation of cell migration	0.55207064863873	0.808829208048823	1	1	2	79
GO:0031667 response to nutrient levels	0.55207064863873	0.599	0.025	Biological Process	GO:0031667	response to nutrient levels	0.55207064863873	0.808829208048823	2	0	2	79
GO:2000027 regulation of organ morphogenesis	0.55207064863873	0.599	0.025	Biological Process	GO:2000027	regulation of organ morphogenesis	0.55207064863873	0.808829208048823	1	1	2	79
GO:0043170 macromolecule metabolic process	0.554544138189776	41.018	0.023	Biological Process	GO:0043170	macromolecule metabolic process	0.554544138189776	0.811868576414528	76	61	137	5919
GO:0036459 thiol-dependent ubiquitinyl hydrolase activity	0.529972336280514	0.583	0.027	Molecular Function	GO:0036459	thiol-dependent ubiquitinyl hydrolase activity	0.529972336280514	0.812703113894448	1	1	2	75
GO:0101005 ubiquitinyl hydrolase activity	0.529972336280514	0.583	0.027	Molecular Function	GO:0101005	ubiquitinyl hydrolase activity	0.529972336280514	0.812703113894448	1	1	2	75
GO:0016684 oxidoreductase activity, acting on peroxide as acceptor	0.533660495007873	0.292	0.031	Molecular Function	GO:0016684	oxidoreductase activity, acting on peroxide as acceptor	0.533660495007873	0.813177994687563	0	1	1	32
GO:0030551 cyclic nucleotide binding	0.533660495007873	0.292	0.031	Molecular Function	GO:0030551	cyclic nucleotide binding	0.533660495007873	0.813177994687563	0	1	1	32
GO:0016791 phosphatase activity	0.533833006701734	2.041	0.024	Molecular Function	GO:0016791	phosphatase activity	0.533833006701734	0.813177994687563	4	3	7	292
GO:0016579 protein deubiquitination	0.558908614076176	0.599	0.025	Biological Process	GO:0016579	protein deubiquitination	0.558908614076176	0.813746875400406	1	1	2	80
GO:0032844 regulation of homeostatic process	0.558908614076176	0.599	0.025	Biological Process	GO:0032844	regulation of homeostatic process	0.558908614076176	0.813746875400406	2	0	2	80
GO:0044272 sulfur compound biosynthetic process	0.558908614076176	0.599	0.025	Biological Process	GO:0044272	sulfur compound biosynthetic process	0.558908614076176	0.813746875400406	1	1	2	80
GO:1901698 response to nitrogen compound	0.561271627166392	1.198	0.024	Biological Process	GO:1901698	response to nitrogen compound	0.561271627166392	0.813746875400406	4	0	4	170
GO:0002443 leukocyte mediated immunity	0.56182523829856	0.299	0.029	Biological Process	GO:0002443	leukocyte mediated immunity	0.56182523829856	0.813746875400406	1	0	1	35
GO:0003205 cardiac chamber development	0.56182523829856	0.299	0.029	Biological Process	GO:0003205	cardiac chamber development	0.56182523829856	0.813746875400406	1	0	1	35
GO:0006182 cGMP biosynthetic process	0.56182523829856	0.299	0.029	Biological Process	GO:0006182	cGMP biosynthetic process	0.56182523829856	0.813746875400406	0	1	1	35
GO:0006635 fatty acid beta-oxidation	0.56182523829856	0.299	0.029	Biological Process	GO:0006635	fatty acid beta-oxidation	0.56182523829856	0.813746875400406	0	1	1	35
GO:0034110 regulation of homotypic cell-cell adhesion	0.56182523829856	0.299	0.029	Biological Process	GO:0034110	regulation of homotypic cell-cell adhesion	0.56182523829856	0.813746875400406	0	1	1	35
GO:0039019 pronephric nephron development	0.56182523829856	0.299	0.029	Biological Process	GO:0039019	pronephric nephron development	0.56182523829856	0.813746875400406	1	0	1	35
GO:0046068 cGMP metabolic process	0.56182523829856	0.299	0.029	Biological Process	GO:0046068	cGMP metabolic process	0.56182523829856	0.813746875400406	0	1	1	35
GO:0046426 negative regulation of JAK-STAT cascade	0.56182523829856	0.299	0.029	Biological Process	GO:0046426	negative regulation of JAK-STAT cascade	0.56182523829856	0.813746875400406	0	1	1	35
GO:0048017 inositol lipid-mediated signaling	0.56182523829856	0.299	0.029	Biological Process	GO:0048017	inositol lipid-mediated signaling	0.56182523829856	0.813746875400406	0	1	1	35
GO:0055072 iron ion homeostasis	0.56182523829856	0.299	0.029	Biological Process	GO:0055072	iron ion homeostasis	0.56182523829856	0.813746875400406	1	0	1	35
GO:1904893 negative regulation of STAT cascade	0.56182523829856	0.299	0.029	Biological Process	GO:1904893	negative regulation of STAT cascade	0.56182523829856	0.813746875400406	0	1	1	35
GO:0022804 active transmembrane transporter activity	0.53694001851194	2.332	0.024	Molecular Function	GO:0022804	active transmembrane transporter activity	0.53694001851194	0.816101311322351	3	5	8	336
GO:0007218 neuropeptide signaling pathway	0.565672055510444	0.599	0.025	Biological Process	GO:0007218	neuropeptide signaling pathway	0.565672055510444	0.817572892729938	1	1	2	81
GO:0009991 response to extracellular stimulus	0.565672055510444	0.599	0.025	Biological Process	GO:0009991	response to extracellular stimulus	0.565672055510444	0.817572892729938	2	0	2	81
GO:2000147 positive regulation of cell motility	0.565672055510444	0.599	0.025	Biological Process	GO:2000147	positive regulation of cell motility	0.565672055510444	0.817572892729938	1	1	2	81
GO:0015293 symporter activity	0.539321577756962	0.875	0.025	Molecular Function	GO:0015293	symporter activity	0.539321577756962	0.817911531830095	1	2	3	120
GO:0048518 positive regulation of biological process	0.56737793360449	11.677	0.023	Biological Process	GO:0048518	positive regulation of biological process	0.56737793360449	0.819456419364895	26	13	39	1702
GO:0005328 neurotransmitter:sodium symporter activity	0.544658463256794	0.292	0.03	Molecular Function	GO:0005328	neurotransmitter:sodium symporter activity	0.544658463256794	0.820570974248722	0	1	1	33
GO:0008374 O-acyltransferase activity	0.544658463256794	0.292	0.03	Molecular Function	GO:0008374	O-acyltransferase activity	0.544658463256794	0.820570974248722	1	0	1	33
GO:0043566 structure-specific DNA binding	0.544658463256794	0.292	0.03	Molecular Function	GO:0043566	structure-specific DNA binding	0.544658463256794	0.820570974248722	1	0	1	33
GO:0060429 epithelium development	0.568907677932484	5.988	0.023	Biological Process	GO:0060429	epithelium development	0.568907677932484	0.820827401643225	11	9	20	876
GO:0019637 organophosphate metabolic process	0.570065953242949	3.892	0.023	Biological Process	GO:0019637	organophosphate metabolic process	0.570065953242949	0.820827401643225	3	10	13	570
GO:0000184 nuclear-transcribed mRNA catabolic process, nonsense-mediated decay	0.572047377741759	0.299	0.028	Biological Process	GO:0000184	nuclear-transcribed mRNA catabolic process, nonsense-mediated decay	0.572047377741759	0.820827401643225	1	0	1	36
GO:0010470 regulation of gastrulation	0.572047377741759	0.299	0.028	Biological Process	GO:0010470	regulation of gastrulation	0.572047377741759	0.820827401643225	1	0	1	36
GO:0032872 regulation of stress-activated MAPK cascade	0.572047377741759	0.299	0.028	Biological Process	GO:0032872	regulation of stress-activated MAPK cascade	0.572047377741759	0.820827401643225	1	0	1	36
GO:0035850 epithelial cell differentiation involved in kidney development	0.572047377741759	0.299	0.028	Biological Process	GO:0035850	epithelial cell differentiation involved in kidney development	0.572047377741759	0.820827401643225	1	0	1	36
GO:0060215 primitive hemopoiesis	0.572047377741759	0.299	0.028	Biological Process	GO:0060215	primitive hemopoiesis	0.572047377741759	0.820827401643225	1	0	1	36
GO:0061005 cell differentiation involved in kidney development	0.572047377741759	0.299	0.028	Biological Process	GO:0061005	cell differentiation involved in kidney development	0.572047377741759	0.820827401643225	1	0	1	36
GO:0070302 regulation of stress-activated protein kinase signaling cascade	0.572047377741759	0.299	0.028	Biological Process	GO:0070302	regulation of stress-activated protein kinase signaling cascade	0.572047377741759	0.820827401643225	1	0	1	36
GO:0001704 formation of primary germ layer	0.572360728713384	0.599	0.024	Biological Process	GO:0001704	formation of primary germ layer	0.572360728713384	0.820827401643225	2	0	2	82
GO:0009953 dorsal/ventral pattern formation	0.57514597216124	1.198	0.023	Biological Process	GO:0009953	dorsal/ventral pattern formation	0.57514597216124	0.824240882639523	3	1	4	173
GO:0002064 epithelial cell development	0.578974441001454	0.599	0.024	Biological Process	GO:0002064	epithelial cell development	0.578974441001454	0.827396760841264	1	1	2	83
GO:0002757 immune response-activating signal transduction	0.578974441001454	0.599	0.024	Biological Process	GO:0002757	immune response-activating signal transduction	0.578974441001454	0.827396760841264	1	1	2	83
GO:0051272 positive regulation of cellular component movement	0.578974441001454	0.599	0.024	Biological Process	GO:0051272	positive regulation of cellular component movement	0.578974441001454	0.827396760841264	1	1	2	83
GO:1903522 regulation of blood circulation	0.578974441001454	0.599	0.024	Biological Process	GO:1903522	regulation of blood circulation	0.578974441001454	0.827396760841264	1	1	2	83
GO:0019725 cellular homeostasis	0.580610219059916	2.395	0.023	Biological Process	GO:0019725	cellular homeostasis	0.580610219059916	0.828855561513386	2	6	8	353
GO:0009266 response to temperature stimulus	0.582031743195395	0.299	0.027	Biological Process	GO:0009266	response to temperature stimulus	0.582031743195395	0.828855561513386	1	0	1	37
GO:0021549 cerebellum development	0.582031743195395	0.299	0.027	Biological Process	GO:0021549	cerebellum development	0.582031743195395	0.828855561513386	1	0	1	37
GO:0031532 actin cytoskeleton reorganization	0.582031743195395	0.299	0.027	Biological Process	GO:0031532	actin cytoskeleton reorganization	0.582031743195395	0.828855561513386	0	1	1	37
GO:0097305 response to alcohol	0.582031743195395	0.299	0.027	Biological Process	GO:0097305	response to alcohol	0.582031743195395	0.828855561513386	1	0	1	37
GO:0000049 tRNA binding	0.55539779813288	0.292	0.029	Molecular Function	GO:0000049	tRNA binding	0.55539779813288	0.830492574139228	0	1	1	34
GO:0005326 neurotransmitter transporter activity	0.55539779813288	0.292	0.029	Molecular Function	GO:0005326	neurotransmitter transporter activity	0.55539779813288	0.830492574139228	0	1	1	34
GO:1901981 phosphatidylinositol phosphate binding	0.55539779813288	0.292	0.029	Molecular Function	GO:1901981	phosphatidylinositol phosphate binding	0.55539779813288	0.830492574139228	1	0	1	34
GO:0019199 transmembrane receptor protein kinase activity	0.556079452844315	0.875	0.024	Molecular Function	GO:0019199	transmembrane receptor protein kinase activity	0.556079452844315	0.830492574139228	0	3	3	123
GO:0006470 protein dephosphorylation	0.58400391546753	1.497	0.023	Biological Process	GO:0006470	protein dephosphorylation	0.58400391546753	0.830862050610157	3	2	5	220
GO:0030334 regulation of cell migration	0.584257294556823	1.198	0.023	Biological Process	GO:0030334	regulation of cell migration	0.584257294556823	0.830862050610157	3	1	4	175
GO:0050839 cell adhesion molecule binding	0.558120456646866	0.583	0.025	Molecular Function	GO:0050839	cell adhesion molecule binding	0.558120456646866	0.831732654482423	1	1	2	79
GO:1901135 carbohydrate derivative metabolic process	0.589586496265122	4.79	0.023	Biological Process	GO:1901135	carbohydrate derivative metabolic process	0.589586496265122	0.834260449260519	6	10	16	710
GO:0005977 glycogen metabolic process	0.591783849222132	0.299	0.026	Biological Process	GO:0005977	glycogen metabolic process	0.591783849222132	0.834260449260519	0	1	1	38
GO:0006073 cellular glucan metabolic process	0.591783849222132	0.299	0.026	Biological Process	GO:0006073	cellular glucan metabolic process	0.591783849222132	0.834260449260519	0	1	1	38
GO:0019395 fatty acid oxidation	0.591783849222132	0.299	0.026	Biological Process	GO:0019395	fatty acid oxidation	0.591783849222132	0.834260449260519	0	1	1	38
GO:0021575 hindbrain morphogenesis	0.591783849222132	0.299	0.026	Biological Process	GO:0021575	hindbrain morphogenesis	0.591783849222132	0.834260449260519	0	1	1	38
GO:0030517 negative regulation of axon extension	0.591783849222132	0.299	0.026	Biological Process	GO:0030517	negative regulation of axon extension	0.591783849222132	0.834260449260519	0	1	1	38
GO:0031017 exocrine pancreas development	0.591783849222132	0.299	0.026	Biological Process	GO:0031017	exocrine pancreas development	0.591783849222132	0.834260449260519	1	0	1	38
GO:0031929 TOR signaling	0.591783849222132	0.299	0.026	Biological Process	GO:0031929	TOR signaling	0.591783849222132	0.834260449260519	0	1	1	38
GO:0034440 lipid oxidation	0.591783849222132	0.299	0.026	Biological Process	GO:0034440	lipid oxidation	0.591783849222132	0.834260449260519	0	1	1	38
GO:0044042 glucan metabolic process	0.591783849222132	0.299	0.026	Biological Process	GO:0044042	glucan metabolic process	0.591783849222132	0.834260449260519	0	1	1	38
GO:0006575 cellular modified amino acid metabolic process	0.591976456379454	0.599	0.024	Biological Process	GO:0006575	cellular modified amino acid metabolic process	0.591976456379454	0.834260449260519	1	1	2	85
GO:0042472 inner ear morphogenesis	0.591976456379454	0.599	0.024	Biological Process	GO:0042472	inner ear morphogenesis	0.591976456379454	0.834260449260519	0	2	2	85
GO:0042742 defense response to bacterium	0.591976456379454	0.599	0.024	Biological Process	GO:0042742	defense response to bacterium	0.591976456379454	0.834260449260519	0	2	2	85
GO:0048839 inner ear development	0.593255247352845	1.198	0.023	Biological Process	GO:0048839	inner ear development	0.593255247352845	0.835484033469231	2	2	4	177
GO:1901652 response to peptide	0.598364611926896	0.599	0.023	Biological Process	GO:1901652	response to peptide	0.598364611926896	0.842096808624643	2	0	2	86
GO:0009112 nucleobase metabolic process	0.601309082864706	0.299	0.026	Biological Process	GO:0009112	nucleobase metabolic process	0.601309082864706	0.842689427075573	0	1	1	39
GO:0018279 protein N-linked glycosylation via asparagine	0.601309082864706	0.299	0.026	Biological Process	GO:0018279	protein N-linked glycosylation via asparagine	0.601309082864706	0.842689427075573	0	1	1	39
GO:0031018 endocrine pancreas development	0.601309082864706	0.299	0.026	Biological Process	GO:0031018	endocrine pancreas development	0.601309082864706	0.842689427075573	0	1	1	39
GO:0042384 cilium assembly	0.601309082864706	0.299	0.026	Biological Process	GO:0042384	cilium assembly	0.601309082864706	0.842689427075573	0	1	1	39
GO:0042594 response to starvation	0.601309082864706	0.299	0.026	Biological Process	GO:0042594	response to starvation	0.601309082864706	0.842689427075573	1	0	1	39
GO:0060028 convergent extension involved in axis elongation	0.601309082864706	0.299	0.026	Biological Process	GO:0060028	convergent extension involved in axis elongation	0.601309082864706	0.842689427075573	0	1	1	39
GO:0044057 regulation of system process	0.601684391911945	0.898	0.023	Biological Process	GO:0044057	regulation of system process	0.601684391911945	0.842689427075573	2	1	3	133
GO:0046983 protein dimerization activity	0.567891567284928	3.207	0.023	Molecular Function	GO:0046983	protein dimerization activity	0.567891567284928	0.844462135767847	6	5	11	476
GO:0046530 photoreceptor cell differentiation	0.604677507341112	0.599	0.023	Biological Process	GO:0046530	photoreceptor cell differentiation	0.604677507341112	0.84457362897738	1	1	2	87
GO:0030030 cell projection organization	0.60501358959768	5.09	0.022	Biological Process	GO:0030030	cell projection organization	0.60501358959768	0.84457362897738	7	10	17	761
GO:0031327 negative regulation of cellular biosynthetic process	0.60649520590296	2.695	0.022	Biological Process	GO:0031327	negative regulation of cellular biosynthetic process	0.60649520590296	0.84457362897738	7	2	9	406
GO:0009890 negative regulation of biosynthetic process	0.609444683187712	2.695	0.022	Biological Process	GO:0009890	negative regulation of biosynthetic process	0.609444683187712	0.84457362897738	7	2	9	407
GO:0000082 G1/S transition of mitotic cell cycle	0.610612706586022	0.299	0.025	Biological Process	GO:0000082	G1/S transition of mitotic cell cycle	0.610612706586022	0.84457362897738	1	0	1	40
GO:0001736 establishment of planar polarity	0.610612706586022	0.299	0.025	Biological Process	GO:0001736	establishment of planar polarity	0.610612706586022	0.84457362897738	0	1	1	40
GO:0002697 regulation of immune effector process	0.610612706586022	0.299	0.025	Biological Process	GO:0002697	regulation of immune effector process	0.610612706586022	0.84457362897738	0	1	1	40
GO:0006165 nucleoside diphosphate phosphorylation	0.610612706586022	0.299	0.025	Biological Process	GO:0006165	nucleoside diphosphate phosphorylation	0.610612706586022	0.84457362897738	0	1	1	40
GO:0006446 regulation of translational initiation	0.610612706586022	0.299	0.025	Biological Process	GO:0006446	regulation of translational initiation	0.610612706586022	0.84457362897738	0	1	1	40
GO:0007164 establishment of tissue polarity	0.610612706586022	0.299	0.025	Biological Process	GO:0007164	establishment of tissue polarity	0.610612706586022	0.84457362897738	0	1	1	40
GO:0010212 response to ionizing radiation	0.610612706586022	0.299	0.025	Biological Process	GO:0010212	response to ionizing radiation	0.610612706586022	0.84457362897738	1	0	1	40
GO:0030166 proteoglycan biosynthetic process	0.610612706586022	0.299	0.025	Biological Process	GO:0030166	proteoglycan biosynthetic process	0.610612706586022	0.84457362897738	0	1	1	40
GO:0035265 organ growth	0.610612706586022	0.299	0.025	Biological Process	GO:0035265	organ growth	0.610612706586022	0.84457362897738	1	0	1	40
GO:0044843 cell cycle G1/S phase transition	0.610612706586022	0.299	0.025	Biological Process	GO:0044843	cell cycle G1/S phase transition	0.610612706586022	0.84457362897738	1	0	1	40
GO:0046425 regulation of JAK-STAT cascade	0.610612706586022	0.299	0.025	Biological Process	GO:0046425	regulation of JAK-STAT cascade	0.610612706586022	0.84457362897738	0	1	1	40
GO:0090257 regulation of muscle system process	0.610612706586022	0.299	0.025	Biological Process	GO:0090257	regulation of muscle system process	0.610612706586022	0.84457362897738	1	0	1	40
GO:1904892 regulation of STAT cascade	0.610612706586022	0.299	0.025	Biological Process	GO:1904892	regulation of STAT cascade	0.610612706586022	0.84457362897738	0	1	1	40
GO:0007269 neurotransmitter secretion	0.610915175358577	0.599	0.023	Biological Process	GO:0007269	neurotransmitter secretion	0.610915175358577	0.84457362897738	1	1	2	88
GO:0048882 lateral line development	0.610915175358577	0.599	0.023	Biological Process	GO:0048882	lateral line development	0.610915175358577	0.84457362897738	2	0	2	88
GO:0030902 hindbrain development	0.611809000288783	0.898	0.022	Biological Process	GO:0030902	hindbrain development	0.611809000288783	0.844664407861561	1	2	3	135
GO:0043269 regulation of ion transport	0.611810976505131	1.497	0.022	Biological Process	GO:0043269	regulation of ion transport	0.611810976505131	0.844664407861561	3	2	5	227
GO:0003143 embryonic heart tube morphogenesis	0.616806422246856	0.898	0.022	Biological Process	GO:0003143	embryonic heart tube morphogenesis	0.616806422246856	0.846937016402468	2	1	3	136
GO:0007266 Rho protein signal transduction	0.616806422246856	0.898	0.022	Biological Process	GO:0007266	Rho protein signal transduction	0.616806422246856	0.846937016402468	1	2	3	136
GO:0042471 ear morphogenesis	0.617077687842461	0.599	0.022	Biological Process	GO:0042471	ear morphogenesis	0.617077687842461	0.846937016402468	0	2	2	89
GO:0006813 potassium ion transport	0.619548361682478	1.198	0.022	Biological Process	GO:0006813	potassium ion transport	0.619548361682478	0.846937016402468	3	1	4	183
GO:0043583 ear development	0.619548361682478	1.198	0.022	Biological Process	GO:0043583	ear development	0.619548361682478	0.846937016402468	2	2	4	183
GO:0000045 autophagosome assembly	0.619699861141658	0.299	0.024	Biological Process	GO:0000045	autophagosome assembly	0.619699861141658	0.846937016402468	1	0	1	41
GO:0002218 activation of innate immune response	0.619699861141658	0.299	0.024	Biological Process	GO:0002218	activation of innate immune response	0.619699861141658	0.846937016402468	0	1	1	41
GO:0002758 innate immune response-activating signal transduction	0.619699861141658	0.299	0.024	Biological Process	GO:0002758	innate immune response-activating signal transduction	0.619699861141658	0.846937016402468	0	1	1	41
GO:0006112 energy reserve metabolic process	0.619699861141658	0.299	0.024	Biological Process	GO:0006112	energy reserve metabolic process	0.619699861141658	0.846937016402468	0	1	1	41
GO:0007605 sensory perception of sound	0.619699861141658	0.299	0.024	Biological Process	GO:0007605	sensory perception of sound	0.619699861141658	0.846937016402468	1	0	1	41
GO:0035272 exocrine system development	0.619699861141658	0.299	0.024	Biological Process	GO:0035272	exocrine system development	0.619699861141658	0.846937016402468	1	0	1	41
GO:0043094 cellular metabolic compound salvage	0.619699861141658	0.299	0.024	Biological Process	GO:0043094	cellular metabolic compound salvage	0.619699861141658	0.846937016402468	1	0	1	41
GO:0046916 cellular transition metal ion homeostasis	0.619699861141658	0.299	0.024	Biological Process	GO:0046916	cellular transition metal ion homeostasis	0.619699861141658	0.846937016402468	1	0	1	41
GO:0051249 regulation of lymphocyte activation	0.619699861141658	0.299	0.024	Biological Process	GO:0051249	regulation of lymphocyte activation	0.619699861141658	0.846937016402468	0	1	1	41
GO:0051924 regulation of calcium ion transport	0.619699861141658	0.299	0.024	Biological Process	GO:0051924	regulation of calcium ion transport	0.619699861141658	0.846937016402468	0	1	1	41
GO:0038023 signaling receptor activity	0.571632034181326	8.746	0.023	Molecular Function	GO:0038023	signaling receptor activity	0.571632034181326	0.848188353094106	12	18	30	1299
GO:0004721 phosphoprotein phosphatase activity	0.573397413473403	1.458	0.023	Molecular Function	GO:0004721	phosphoprotein phosphatase activity	0.573397413473403	0.848974187621181	3	2	5	215
GO:0098542 defense response to other organism	0.62176033781012	0.898	0.022	Biological Process	GO:0098542	defense response to other organism	0.62176033781012	0.849182743250735	0	3	3	137
GO:0002764 immune response-regulating signaling pathway	0.62316515395452	0.599	0.022	Biological Process	GO:0002764	immune response-regulating signaling pathway	0.62316515395452	0.849370040947018	1	1	2	90
GO:0070646 protein modification by small protein removal	0.62316515395452	0.599	0.022	Biological Process	GO:0070646	protein modification by small protein removal	0.62316515395452	0.849370040947018	1	1	2	90
GO:0099531 presynaptic process involved in synaptic transmission	0.62316515395452	0.599	0.022	Biological Process	GO:0099531	presynaptic process involved in synaptic transmission	0.62316515395452	0.849370040947018	1	1	2	90
GO:0006836 neurotransmitter transport	0.62667058255639	0.898	0.022	Biological Process	GO:0006836	neurotransmitter transport	0.62667058255639	0.849370040947018	1	2	3	138
GO:0045934 negative regulation of nucleobase-containing compound metabolic process	0.627604681081631	2.395	0.022	Biological Process	GO:0045934	negative regulation of nucleobase-containing compound metabolic process	0.627604681081631	0.849370040947018	7	1	8	368
GO:2000145 regulation of cell motility	0.628073273085041	1.198	0.022	Biological Process	GO:2000145	regulation of cell motility	0.628073273085041	0.849370040947018	3	1	4	185
GO:0001706 endoderm formation	0.628575568386343	0.299	0.024	Biological Process	GO:0001706	endoderm formation	0.628575568386343	0.849370040947018	1	0	1	42
GO:0007193 adenylate cyclase-inhibiting G-protein coupled receptor signaling pathway	0.628575568386343	0.299	0.024	Biological Process	GO:0007193	adenylate cyclase-inhibiting G-protein coupled receptor signaling pathway	0.628575568386343	0.849370040947018	1	0	1	42
GO:0009062 fatty acid catabolic process	0.628575568386343	0.299	0.024	Biological Process	GO:0009062	fatty acid catabolic process	0.628575568386343	0.849370040947018	0	1	1	42
GO:0043523 regulation of neuron apoptotic process	0.628575568386343	0.299	0.024	Biological Process	GO:0043523	regulation of neuron apoptotic process	0.628575568386343	0.849370040947018	1	0	1	42
GO:0050771 negative regulation of axonogenesis	0.628575568386343	0.299	0.024	Biological Process	GO:0050771	negative regulation of axonogenesis	0.628575568386343	0.849370040947018	0	1	1	42
GO:0050851 antigen receptor-mediated signaling pathway	0.628575568386343	0.299	0.024	Biological Process	GO:0050851	antigen receptor-mediated signaling pathway	0.628575568386343	0.849370040947018	1	0	1	42
GO:0051339 regulation of lyase activity	0.628575568386343	0.299	0.024	Biological Process	GO:0051339	regulation of lyase activity	0.628575568386343	0.849370040947018	0	1	1	42
GO:0051453 regulation of intracellular pH	0.628575568386343	0.299	0.024	Biological Process	GO:0051453	regulation of intracellular pH	0.628575568386343	0.849370040947018	0	1	1	42
GO:0072527 pyrimidine-containing compound metabolic process	0.628575568386343	0.299	0.024	Biological Process	GO:0072527	pyrimidine-containing compound metabolic process	0.628575568386343	0.849370040947018	0	1	1	42
GO:1903008 organelle disassembly	0.628575568386343	0.299	0.024	Biological Process	GO:1903008	organelle disassembly	0.628575568386343	0.849370040947018	1	0	1	42
GO:0048738 cardiac muscle tissue development	0.629177718390453	0.599	0.022	Biological Process	GO:0048738	cardiac muscle tissue development	0.629177718390453	0.849619546731634	2	0	2	91
GO:0044702 single organism reproductive process	0.631001054301273	1.497	0.022	Biological Process	GO:0044702	single organism reproductive process	0.631001054301273	0.851165648044559	3	2	5	232
GO:0055082 cellular chemical homeostasis	0.631159195527882	1.796	0.022	Biological Process	GO:0055082	cellular chemical homeostasis	0.631159195527882	0.851165648044559	2	4	6	278
GO:0003964 RNA-directed DNA polymerase activity	0.576124685065044	0.292	0.028	Molecular Function	GO:0003964	RNA-directed DNA polymerase activity	0.576124685065044	0.851177760515452	1	0	1	36
GO:0015085 calcium ion transmembrane transporter activity	0.577848245404083	0.875	0.024	Molecular Function	GO:0015085	calcium ion transmembrane transporter activity	0.577848245404083	0.851892155778123	0	3	3	127
GO:0001755 neural crest cell migration	0.635115559676757	0.599	0.022	Biological Process	GO:0001755	neural crest cell migration	0.635115559676757	0.8537149662425	1	1	2	92
GO:0016485 protein processing	0.635115559676757	0.599	0.022	Biological Process	GO:0016485	protein processing	0.635115559676757	0.8537149662425	1	1	2	92
GO:0006793 phosphorus metabolic process	0.635205539611395	12.874	0.022	Biological Process	GO:0006793	phosphorus metabolic process	0.635205539611395	0.8537149662425	19	24	43	1922
GO:0044282 small molecule catabolic process	0.636359495446326	0.898	0.021	Biological Process	GO:0044282	small molecule catabolic process	0.636359495446326	0.8537149662425	1	2	3	140
GO:0044763 single-organism cellular process	0.636831042469996	63.174	0.023	Biological Process	GO:0044763	single-organism cellular process	0.636831042469996	0.8537149662425	106	105	211	9174
GO:0030098 lymphocyte differentiation	0.6372447340159	0.299	0.023	Biological Process	GO:0030098	lymphocyte differentiation	0.6372447340159	0.8537149662425	0	1	1	43
GO:0030641 regulation of cellular pH	0.6372447340159	0.299	0.023	Biological Process	GO:0030641	regulation of cellular pH	0.6372447340159	0.8537149662425	0	1	1	43
GO:0031279 regulation of cyclase activity	0.6372447340159	0.299	0.023	Biological Process	GO:0031279	regulation of cyclase activity	0.6372447340159	0.8537149662425	0	1	1	43
GO:0043648 dicarboxylic acid metabolic process	0.6372447340159	0.299	0.023	Biological Process	GO:0043648	dicarboxylic acid metabolic process	0.6372447340159	0.8537149662425	0	1	1	43
[truncated: 978 more rows]

## Sheet: normoxia vs semi-asphyxia
Table S8. GO enrichment analysis of differentially expressed genes.
id	pvalue	per	ratio	class	ID	Descrption	Pvalue	Qvalue	Up	Down	fg_num	bg_num
GO:0030239 myofibril assembly	4.84670110505948e-08	3.65	0.163	Biological Process	GO:0030239	myofibril assembly	4.84670110505948e-08	0.000116902430654035	11	4	15	92
GO:0044449 contractile fiber part	1.37751177206784e-06	3.43	0.137	Cellular Component	GO:0044449	contractile fiber part	1.37751177206784e-06	0.000367051438079361	10	3	13	95
GO:0030016 myofibril	1.97327087139091e-06	3.43	0.133	Cellular Component	GO:0030016	myofibril	1.97327087139091e-06	0.000367051438079361	10	3	13	98
GO:0043292 contractile fiber	2.78773244110907e-06	3.43	0.129	Cellular Component	GO:0043292	contractile fiber	2.78773244110907e-06	0.000367051438079361	10	3	13	101
GO:0055003 cardiac myofibril assembly	3.63577565486731e-07	1.703	0.389	Biological Process	GO:0055003	cardiac myofibril assembly	3.63577565486731e-07	0.000438474543976998	6	1	7	18
GO:0030017 sarcomere	5.85454066396464e-06	3.166	0.13	Cellular Component	GO:0030017	sarcomere	5.85454066396464e-06	0.000578135890566508	9	3	12	92
GO:0031032 actomyosin structure organization	1.68492058364439e-06	3.65	0.125	Biological Process	GO:0031032	actomyosin structure organization	1.68492058364439e-06	0.00126587108287069	11	4	15	120
GO:0010927 cellular component assembly involved in morphogenesis	2.09928869464459e-06	3.893	0.116	Biological Process	GO:0010927	cellular component assembly involved in morphogenesis	2.09928869464459e-06	0.00126587108287069	11	5	16	138
GO:0045214 sarcomere organization	8.82848913651059e-06	2.19	0.184	Biological Process	GO:0045214	sarcomere organization	8.82848913651059e-06	0.00425665265722413	7	2	9	49
GO:0048738 cardiac muscle tissue development	1.05886882020501e-05	2.92	0.132	Biological Process	GO:0048738	cardiac muscle tissue development	1.05886882020501e-05	0.00425665265722413	11	1	12	91
GO:0055001 muscle cell development	2.53696468219494e-05	4.136	0.091	Biological Process	GO:0055001	muscle cell development	2.53696468219494e-05	0.00810220943831034	12	5	17	186
GO:0014866 skeletal myofibril assembly	2.68729997953908e-05	1.46	0.273	Biological Process	GO:0014866	skeletal myofibril assembly	2.68729997953908e-05	0.00810220943831034	4	2	6	22
GO:0055013 cardiac muscle cell development	3.3650419077737e-05	1.703	0.212	Biological Process	GO:0055013	cardiac muscle cell development	3.3650419077737e-05	0.00850444913342757	6	1	7	33
GO:0055002 striated muscle cell development	3.52589101717561e-05	3.893	0.093	Biological Process	GO:0055002	striated muscle cell development	3.52589101717561e-05	0.00850444913342757	11	5	16	172
GO:0055006 cardiac cell development	5.04144124849177e-05	1.703	0.2	Biological Process	GO:0055006	cardiac cell development	5.04144124849177e-05	0.0110545057194201	6	1	7	35
GO:0003228 atrial cardiac muscle tissue development	9.12852789416966e-05	0.73	0.75	Biological Process	GO:0003228	atrial cardiac muscle tissue development	9.12852789416966e-05	0.0146363287925458	3	0	3	4
GO:0003012 muscle system process	9.41510469136757e-05	2.92	0.106	Biological Process	GO:0003012	muscle system process	9.41510469136757e-05	0.0146363287925458	9	3	12	113
GO:0001666 response to hypoxia	0.000103515230357719	2.19	0.136	Biological Process	GO:0001666	response to hypoxia	0.000103515230357719	0.0146363287925458	5	4	9	66
GO:0036293 response to decreased oxygen levels	0.000103515230357719	2.19	0.136	Biological Process	GO:0036293	response to decreased oxygen levels	0.000103515230357719	0.0146363287925458	5	4	9	66
GO:0070482 response to oxygen levels	0.000103515230357719	2.19	0.136	Biological Process	GO:0070482	response to oxygen levels	0.000103515230357719	0.0146363287925458	5	4	9	66
GO:0051146 striated muscle cell differentiation	0.000110010752755457	4.136	0.081	Biological Process	GO:0051146	striated muscle cell differentiation	0.000110010752755457	0.0146363287925458	12	5	17	209
GO:0030240 skeletal muscle thin filament assembly	0.00011830802876141	1.217	0.278	Biological Process	GO:0030240	skeletal muscle thin filament assembly	0.00011830802876141	0.0146363287925458	4	1	5	18
GO:0055007 cardiac muscle cell differentiation	0.000121035048830968	1.946	0.151	Biological Process	GO:0055007	cardiac muscle cell differentiation	0.000121035048830968	0.0146363287925458	7	1	8	53
GO:0030241 skeletal muscle myosin thick filament assembly	0.000121362593636366	0.973	0.4	Biological Process	GO:0030241	skeletal muscle myosin thick filament assembly	0.000121362593636366	0.0146363287925458	3	1	4	10
GO:0005865 striated muscle thin filament	0.000293638355594091	1.583	0.171	Cellular Component	GO:0005865	striated muscle thin filament	0.000293638355594091	0.0193311917432776	3	3	6	35
GO:0036379 myofilament	0.000293638355594091	1.583	0.171	Cellular Component	GO:0036379	myofilament	0.000293638355594091	0.0193311917432776	3	3	6	35
GO:0015629 actin cytoskeleton	0.000352838550040166	4.485	0.069	Cellular Component	GO:0015629	actin cytoskeleton	0.000352838550040166	0.0199101753236951	11	6	17	247
GO:0031674 I band	0.000435224823256983	1.847	0.135	Cellular Component	GO:0031674	I band	0.000435224823256983	0.0214892256483135	6	1	7	52
GO:0005859 muscle myosin complex	0.000610515596822398	0.792	0.429	Cellular Component	GO:0005859	muscle myosin complex	0.000610515596822398	0.0234147894480655	2	1	3	7
GO:0016460 myosin II complex	0.000610515596822398	0.792	0.429	Cellular Component	GO:0016460	myosin II complex	0.000610515596822398	0.0234147894480655	2	1	3	7
GO:0005576 extracellular region	0.000659860746633762	13.456	0.042	Cellular Component	GO:0005576	extracellular region	0.000659860746633762	0.0234147894480655	36	15	51	1205
GO:0098592 cytoplasmic side of apical plasma membrane	0.000711335375637432	0.528	1	Cellular Component	GO:0098592	cytoplasmic side of apical plasma membrane	0.000711335375637432	0.0234147894480655	2	0	2	2
GO:0070925 organelle assembly	0.000223543104659709	4.866	0.07	Biological Process	GO:0070925	organelle assembly	0.000223543104659709	0.0256755223066295	14	6	20	286
GO:0014706 striated muscle tissue development	0.000236079675001589	3.893	0.079	Biological Process	GO:0014706	striated muscle tissue development	0.000236079675001589	0.0258829170956288	13	3	16	202
GO:0060537 muscle tissue development	0.000249705616487955	3.893	0.079	Biological Process	GO:0060537	muscle tissue development	0.000249705616487955	0.0261865194334325	13	3	16	203
GO:0055008 cardiac muscle tissue morphogenesis	0.000330820796841131	1.217	0.227	Biological Process	GO:0055008	cardiac muscle tissue morphogenesis	0.000330820796841131	0.0312427253006131	4	1	5	22
GO:0060415 muscle tissue morphogenesis	0.000330820796841131	1.217	0.227	Biological Process	GO:0060415	muscle tissue morphogenesis	0.000330820796841131	0.0312427253006131	4	1	5	22
GO:0042692 muscle cell differentiation	0.000336778962610257	4.38	0.072	Biological Process	GO:0042692	muscle cell differentiation	0.000336778962610257	0.0312427253006131	13	5	18	251
GO:0030018 Z disc	0.00117727722920208	1.583	0.133	Cellular Component	GO:0030018	Z disc	0.00117727722920208	0.035771115810371	5	1	6	45
GO:0048644 muscle organ morphogenesis	0.000412858656926128	1.217	0.217	Biological Process	GO:0048644	muscle organ morphogenesis	0.000412858656926128	0.0368820400187341	4	1	5	23
GO:0031430 M band	0.00140791014170493	0.792	0.333	Cellular Component	GO:0031430	M band	0.00140791014170493	0.0397231789981033	2	1	3	9
GO:0031033 myosin filament organization	0.000528085084053295	0.973	0.286	Biological Process	GO:0031033	myosin filament organization	0.000528085084053295	0.0424580407578849	3	1	4	14
GO:0031034 myosin filament assembly	0.000528085084053295	0.973	0.286	Biological Process	GO:0031034	myosin filament assembly	0.000528085084053295	0.0424580407578849	3	1	4	14
GO:0071688 striated muscle myosin thick filament assembly	0.000528085084053295	0.973	0.286	Biological Process	GO:0071688	striated muscle myosin thick filament assembly	0.000528085084053295	0.0424580407578849	3	1	4	14
GO:0005615 extracellular space	0.00182328848296384	6.332	0.051	Cellular Component	GO:0005615	extracellular space	0.00182328848296384	0.0480132633847144	18	6	24	469
GO:0006936 muscle contraction	0.000731861483723566	2.433	0.097	Biological Process	GO:0006936	muscle contraction	0.000731861483723566	0.054735181213154	7	3	10	103
GO:0006941 striated muscle contraction	0.000742107770137482	1.703	0.132	Biological Process	GO:0006941	striated muscle contraction	0.000742107770137482	0.054735181213154	5	2	7	53
GO:0048769 sarcomerogenesis	0.000748864419582953	0.73	0.429	Biological Process	GO:0048769	sarcomerogenesis	0.000748864419582953	0.054735181213154	3	0	3	7
GO:0055009 atrial cardiac muscle tissue morphogenesis	0.000818146521899934	0.487	1	Biological Process	GO:0055009	atrial cardiac muscle tissue morphogenesis	0.000818146521899934	0.0563819831663612	2	0	2	2
GO:0071690 cardiac muscle myosin thick filament assembly	0.000818146521899934	0.487	1	Biological Process	GO:0071690	cardiac muscle myosin thick filament assembly	0.000818146521899934	0.0563819831663612	2	0	2	2
GO:0035051 cardiocyte differentiation	0.000844437645627471	1.946	0.114	Biological Process	GO:0035051	cardiocyte differentiation	0.000844437645627471	0.0565773222570405	7	1	8	70
GO:0003229 ventricular cardiac muscle tissue development	0.00117277512896839	0.73	0.375	Biological Process	GO:0003229	ventricular cardiac muscle tissue development	0.00117277512896839	0.076452259758696	3	0	3	8
GO:0030218 erythrocyte differentiation	0.00126451695136883	2.19	0.098	Biological Process	GO:0030218	erythrocyte differentiation	0.00126451695136883	0.0802635496500425	8	1	9	92
GO:0034101 erythrocyte homeostasis	0.00136541518411859	2.19	0.097	Biological Process	GO:0034101	erythrocyte homeostasis	0.00136541518411859	0.0844456775408725	8	1	9	93
GO:0044430 cytoskeletal part	0.00364081565818569	7.916	0.045	Cellular Component	GO:0044430	cytoskeletal part	0.00364081565818569	0.0881136763370321	17	13	30	666
GO:0005783 endoplasmic reticulum	0.00379223417146721	7.388	0.046	Cellular Component	GO:0005783	endoplasmic reticulum	0.00379223417146721	0.0881136763370321	8	20	28	610
GO:0002262 myeloid cell homeostasis	0.00158665318901786	2.19	0.095	Biological Process	GO:0002262	myeloid cell homeostasis	0.00158665318901786	0.0941063456821376	8	1	9	95
GO:0052548 regulation of endopeptidase activity	0.00159965181300483	2.433	0.088	Biological Process	GO:0052548	regulation of endopeptidase activity	0.00159965181300483	0.0941063456821376	8	2	10	114
GO:0044853 plasma membrane raft	0.00442727298728487	0.792	0.231	Cellular Component	GO:0044853	plasma membrane raft	0.00442727298728487	0.0971540461098624	2	1	3	13
GO:0048739 cardiac muscle fiber development	0.00172191248219347	0.73	0.333	Biological Process	GO:0048739	cardiac muscle fiber development	0.00172191248219347	0.0988869739773964	2	1	3	9
GO:0016079 synaptic vesicle exocytosis	0.00228552078096136	1.703	0.109	Biological Process	GO:0016079	synaptic vesicle exocytosis	0.00228552078096136	0.126255743301099	7	0	7	64
GO:0010951 negative regulation of endopeptidase activity	0.00236875551283238	1.946	0.098	Biological Process	GO:0010951	negative regulation of endopeptidase activity	0.00236875551283238	0.126255743301099	6	2	8	82
GO:0000002 mitochondrial genome maintenance	0.00240786243443223	0.73	0.3	Biological Process	GO:0000002	mitochondrial genome maintenance	0.00240786243443223	0.126255743301099	2	1	3	10
GO:0070252 actin-mediated cell contraction	0.00240786243443223	0.73	0.3	Biological Process	GO:0070252	actin-mediated cell contraction	0.00240786243443223	0.126255743301099	3	0	3	10
GO:0030154 cell differentiation	0.00305157513218293	18.248	0.039	Biological Process	GO:0030154	cell differentiation	0.00305157513218293	0.156604238698409	51	24	75	1925
GO:0052547 regulation of peptidase activity	0.00316113860720469	2.433	0.08	Biological Process	GO:0052547	regulation of peptidase activity	0.00316113860720469	0.158847215012036	8	2	10	125
GO:0035162 embryonic hemopoiesis	0.00323549674920025	1.703	0.103	Biological Process	GO:0035162	embryonic hemopoiesis	0.00323549674920025	0.159265676715735	7	0	7	68
GO:0005788 endoplasmic reticulum lumen	0.00816938166721977	0.792	0.188	Cellular Component	GO:0005788	endoplasmic reticulum lumen	0.00816938166721977	0.162788278530722	0	3	3	16
GO:0005856 cytoskeleton	0.00824244448256819	9.235	0.041	Cellular Component	GO:0005856	cytoskeleton	0.00824244448256819	0.162788278530722	22	13	35	858
GO:0031201 SNARE complex	0.00883158998192096	1.319	0.104	Cellular Component	GO:0031201	SNARE complex	0.00883158998192096	0.166118002040894	5	0	5	48
GO:0099504 synaptic vesicle cycle	0.00351422922233597	1.703	0.101	Biological Process	GO:0099504	synaptic vesicle cycle	0.00351422922233597	0.169526417685487	7	0	7	69
GO:0007269 neurotransmitter secretion	0.00368415281534346	1.946	0.091	Biological Process	GO:0007269	neurotransmitter secretion	0.00368415281534346	0.174238756678597	8	0	8	88
GO:0072376 protein activation cascade	0.00381010447318875	0.973	0.174	Biological Process	GO:0072376	protein activation cascade	0.00381010447318875	0.176730230564063	4	0	4	23
GO:0017156 calcium ion regulated exocytosis	0.00422939735663685	1.946	0.089	Biological Process	GO:0017156	calcium ion regulated exocytosis	0.00422939735663685	0.180873944564944	7	1	8	90
GO:0099531 presynaptic process involved in synaptic transmission	0.00422939735663685	1.946	0.089	Biological Process	GO:0099531	presynaptic process involved in synaptic transmission	0.00422939735663685	0.180873944564944	8	0	8	90
GO:0060419 heart growth	0.00447025460584292	0.973	0.167	Biological Process	GO:0060419	heart growth	0.00447025460584292	0.180873944564944	3	1	4	24
[truncated: 3,481 more rows]

## Sheet: normoxia vs asphyxia
Table S8. GO enrichment analysis of differentially expressed genes.
[truncated: 3,763 more rows]
