# Supplementary material for: Elucidating the Molecular Network Underpinning Hypoxia Adaptation in the Liver of Silver Carp (Hypophthalmichthys molitrix) via Transcriptome Analysis
Source: Animals (Basel). 2025 Dec 12;15(24):3577. doi: 10.3390/ani15243577 (PMC12729696; doi:10.3390/ani15243577)
Supplement: Supplementary file 1 [file animals-15-03577-s001.zip › Table S9.xlsx]

## Sheet: normoxia vs hypoxia
Table S9. KEGG enrichment analysis of differentially expressed genes.
KEGG_A_class	KEGG_B_class	Pathway	out (230)	All (9304)	Pvalue	Qvalue	Pathway ID	Genes	K_IDs
Human Diseases	Infectious disease: bacterial	Staphylococcus aureus infection	11	108	6.946949e-05	0.0208409	ko05150	CAFS_HM_G_00071994;CAFS_HM_G_00069913;CAFS_HM_G_00072339;CAFS_HM_G_00086275;CAFS_HM_G_00069911;CAFS_HM_G_00082302;CAFS_HM_G_00040645;CAFS_HM_G_00078032;CAFS_HM_G_00087508;CAFS_HM_G_00069920;CAFS_HM_G_00024850	K03990+K03990+K05718+K03989+K03990+K03989+K06752+K03991+K01332+K03990+K01333
Organismal Systems	Immune system	Complement and coagulation cascades	12	142	0.000199842	0.0278248	ko04610	CAFS_HM_G_00071994;CAFS_HM_G_00069913;CAFS_HM_G_00086275;CAFS_HM_G_00074742;CAFS_HM_G_00069911;CAFS_HM_G_00082302;CAFS_HM_G_00073708;CAFS_HM_G_00078032;CAFS_HM_G_00034480;CAFS_HM_G_00087508;CAFS_HM_G_00069920;CAFS_HM_G_00024850	K03990+K03990+K03989+K01344+K03990+K03989+K03903+K03991+K03984+K01332+K03990+K01333
Environmental Information Processing	Signal transduction	HIF-1 signaling pathway	13	169	0.000278248	0.0278248	ko04066	CAFS_HM_G_00024454;CAFS_HM_G_00066048;CAFS_HM_G_00047783;CAFS_HM_G_00090012;CAFS_HM_G_00039602;CAFS_HM_G_00019373;CAFS_HM_G_00083841;CAFS_HM_G_00054952;CAFS_HM_G_00023494;CAFS_HM_G_00064350;CAFS_HM_G_00047777;CAFS_HM_G_00088708;CAFS_HM_G_00049415	K00016+K13241+K05087+K09592+K04372+K01103+K05448+K09592+K09592+K00016+K05087+K09592+K04515
Metabolism	Lipid metabolism	Steroid biosynthesis	4	21	0.00156361	0.0938168	ko00100	CAFS_HM_G_00057865;CAFS_HM_G_00071646;CAFS_HM_G_00083374;CAFS_HM_G_00028216	K01824+K07750+K00511+K05917
Metabolism	Metabolism of terpenoids and polyketides	Terpenoid backbone biosynthesis	4	21	0.00156361	0.0938168	ko00900	CAFS_HM_G_00084241;CAFS_HM_G_00031810;CAFS_HM_G_00068582;CAFS_HM_G_00083763	K00787+K00626+K00021+K13273
Cellular Processes	Cellular community - eukaryotes	Signaling pathways regulating pluripotency of stem cells	13	231	0.00479383	0.239692	ko04550	CAFS_HM_G_00049179;CAFS_HM_G_00047783;CAFS_HM_G_00076201;CAFS_HM_G_00039012;CAFS_HM_G_00063366;CAFS_HM_G_00069221;CAFS_HM_G_00053437;CAFS_HM_G_00065413;CAFS_HM_G_00075723;CAFS_HM_G_00087217;CAFS_HM_G_00047777;CAFS_HM_G_00049181;CAFS_HM_G_00053681	K09378+K05087+K17846+K02842+K02833+K10177+K00572+K16796+K17846+K02354+K05087+K09378+K04680
Environmental Information Processing	Signal transduction	mTOR signaling pathway	11	206	0.013242	0.487362	ko04150	CAFS_HM_G_00041313;CAFS_HM_G_00047783;CAFS_HM_G_00039012;CAFS_HM_G_00063366;CAFS_HM_G_00053437;CAFS_HM_G_00087217;CAFS_HM_G_00047777;CAFS_HM_G_00058383;CAFS_HM_G_00048419;CAFS_HM_G_00060599;CAFS_HM_G_00051715	K08270+K05087+K02842+K02833+K00572+K02354+K05087+K13302+K16172+K11137+K06519
Human Diseases	Infectious disease: bacterial	Pertussis	9	154	0.0141063	0.487362	ko05133	CAFS_HM_G_00066048;CAFS_HM_G_00071994;CAFS_HM_G_00069913;CAFS_HM_G_00086275;CAFS_HM_G_00069911;CAFS_HM_G_00082302;CAFS_HM_G_00072159;CAFS_HM_G_00087508;CAFS_HM_G_00069920	K13241+K03990+K03990+K03989+K03990+K03989+K12800+K01332+K03990
Environmental Information Processing	Signal transduction	FoxO signaling pathway	11	209	0.0146209	0.487362	ko04068	CAFS_HM_G_00076370;CAFS_HM_G_00047783;CAFS_HM_G_00063366;CAFS_HM_G_00075779;CAFS_HM_G_00084312;CAFS_HM_G_00042667;CAFS_HM_G_00047777;CAFS_HM_G_00058383;CAFS_HM_G_00048419;CAFS_HM_G_00052464;CAFS_HM_G_00076345	K17845+K05087+K02833+K08862+K08341+K01084+K05087+K13302+K16172+K10146+K15010
Human Diseases	Immune disease	Systemic lupus erythematosus	10	188	0.0182163	0.520631	ko05322	CAFS_HM_G_00071994;CAFS_HM_G_00069913;CAFS_HM_G_00086275;CAFS_HM_G_00069911;CAFS_HM_G_00073647;CAFS_HM_G_00082302;CAFS_HM_G_00040645;CAFS_HM_G_00046585;CAFS_HM_G_00087508;CAFS_HM_G_00069920	K03990+K03990+K03989+K03990+K05209+K03989+K06752+K11253+K01332+K03990
Organismal Systems	Nervous system	Long-term depression	7	110	0.0190898	0.520631	ko04730	CAFS_HM_G_00047783;CAFS_HM_G_00069489;CAFS_HM_G_00092469;CAFS_HM_G_00063366;CAFS_HM_G_00031928;CAFS_HM_G_00047777;CAFS_HM_G_00054984	K05087+K16342+K05858+K02833+K07376+K05087+K04344
Environmental Information Processing	Signal transduction	Hippo signaling pathway	12	258	0.0264236	0.572267	ko04390	CAFS_HM_G_00041914;CAFS_HM_G_00072430;CAFS_HM_G_00049075;CAFS_HM_G_00039012;CAFS_HM_G_00051383;CAFS_HM_G_00035886;CAFS_HM_G_00029245;CAFS_HM_G_00035887;CAFS_HM_G_00053437;CAFS_HM_G_00065413;CAFS_HM_G_00087217;CAFS_HM_G_00053681	K16821+K05691+K09448+K02842+K16819+K12075+K06093+K12075+K00572+K16796+K02354+K04680
Organismal Systems	Digestive system	Fat digestion and absorption	4	47	0.0283111	0.572267	ko04975	CAFS_HM_G_00031810;CAFS_HM_G_00033529;CAFS_HM_G_00073772;CAFS_HM_G_00085804	K00626+K14462+K14463+K08757
Human Diseases	Cancer: specific types	Renal cell carcinoma	7	121	0.0302502	0.572267	ko05211	CAFS_HM_G_00090012;CAFS_HM_G_00039980;CAFS_HM_G_00063366;CAFS_HM_G_00083841;CAFS_HM_G_00054952;CAFS_HM_G_00023494;CAFS_HM_G_00088708	K09592+K09105+K02833+K05448+K09592+K09592+K09592
Cellular Processes	Transport and catabolism	Phagosome	11	234	0.0306634	0.572267	ko04145	CAFS_HM_G_00028571;CAFS_HM_G_00028584;CAFS_HM_G_00071994;CAFS_HM_G_00069913;CAFS_HM_G_00041092;CAFS_HM_G_00069911;CAFS_HM_G_00022359;CAFS_HM_G_00040645;CAFS_HM_G_00078032;CAFS_HM_G_00028579;CAFS_HM_G_00069920	K06751+K05654+K03990+K03990+K07375+K03990+K04659+K06752+K03991+K06751+K03990
Human Diseases	Cancer: specific types	Breast cancer	11	236	0.0323422	0.572267	ko05224	CAFS_HM_G_00057959;CAFS_HM_G_00047783;CAFS_HM_G_00039012;CAFS_HM_G_00022414;CAFS_HM_G_00063366;CAFS_HM_G_00019243;CAFS_HM_G_00053437;CAFS_HM_G_00087217;CAFS_HM_G_00020279;CAFS_HM_G_00036244;CAFS_HM_G_00047777	K06054+K05087+K02842+K06052+K02833+K06054+K00572+K02354+K06051+K04358+K05087
Organismal Systems	Digestive system	Cholesterol metabolism	5	72	0.0324285	0.572267	ko04979	CAFS_HM_G_00048945;CAFS_HM_G_00033529;CAFS_HM_G_00062498;CAFS_HM_G_00016860;CAFS_HM_G_00085804	K00489+K14462+K00650+K12473+K08757
Organismal Systems	Circulatory system	Cardiac muscle contraction	7	125	0.0352138	0.586896	ko04260	CAFS_HM_G_00077534;CAFS_HM_G_00059060;CAFS_HM_G_00023479;CAFS_HM_G_00069353;CAFS_HM_G_00037349;CAFS_HM_G_00004943;CAFS_HM_G_00059400	K17751+K02267+K02265+K10351+K12041+K02265+K02263
Human Diseases	Cancer: overview	Pathways in cancer	27	771	0.0407179	0.612187	ko05200	CAFS_HM_G_00071211;CAFS_HM_G_00057959;CAFS_HM_G_00066048;CAFS_HM_G_00090820;CAFS_HM_G_00047783;CAFS_HM_G_00072430;CAFS_HM_G_00090012;CAFS_HM_G_00039012;CAFS_HM_G_00022414;CAFS_HM_G_00092469;CAFS_HM_G_00063366;CAFS_HM_G_00079400;CAFS_HM_G_00083841;CAFS_HM_G_00019243;CAFS_HM_G_00054952;CAFS_HM_G_00023494;CAFS_HM_G_00037004;CAFS_HM_G_00018288;CAFS_HM_G_00053437;CAFS_HM_G_00022004;CAFS_HM_G_00080466;…	K05717+K06054+K13241+K08048+K05087+K05691+K09592+K02842+K06052+K05858+K02833+K04189+K05448+K06054+K09592+K09592+K00799+K04189+K00572+K15420+K11222+K02354+K06051+K04358+K05087+K09592+K04515
Metabolism	Global and overview maps	Biosynthesis of secondary metabolites	19	500	0.0408125	0.612187	ko01110	CAFS_HM_G_00024454;CAFS_HM_G_00032236;CAFS_HM_G_00084241;CAFS_HM_G_00066048;CAFS_HM_G_00031810;CAFS_HM_G_00057865;CAFS_HM_G_00069489;CAFS_HM_G_00071646;CAFS_HM_G_00083374;CAFS_HM_G_00002204;CAFS_HM_G_00028216;CAFS_HM_G_00046247;CAFS_HM_G_00068582;CAFS_HM_G_00075276;CAFS_HM_G_00042491;CAFS_HM_G_00064350;CAFS_HM_G_00037895;CAFS_HM_G_00040852;CAFS_HM_G_00083763	K00016+K00764+K00787+K13241+K00626+K01824+K16342+K07750+K00511+K17497+K05917+K03783+K00021+K00830+K01476+K00016+K10249+K17360+K13273
Organismal Systems	Endocrine system	Glucagon signaling pathway	8	162	0.0476449	0.633083	ko04922	CAFS_HM_G_00053267;CAFS_HM_G_00024454;CAFS_HM_G_00088338;CAFS_HM_G_00092469;CAFS_HM_G_00079643;CAFS_HM_G_00064350;CAFS_HM_G_00042667;CAFS_HM_G_00049415	K07190+K00016+K16311+K05858+K16311+K00016+K01084+K04515
Organismal Systems	Endocrine system	Ovarian steroidogenesis	5	81	0.0498268	0.633083	ko04913	CAFS_HM_G_00090820;CAFS_HM_G_00047783;CAFS_HM_G_00069489;CAFS_HM_G_00016860;CAFS_HM_G_00047777	K08048+K05087+K16342+K12473+K05087
Human Diseases	Infectious disease: viral	Herpes simplex virus 1 infection	12	285	0.0503584	0.633083	ko05168	CAFS_HM_G_00028571;CAFS_HM_G_00028584;CAFS_HM_G_00071994;CAFS_HM_G_00069913;CAFS_HM_G_00063373;CAFS_HM_G_00035272;CAFS_HM_G_00069911;CAFS_HM_G_00040645;CAFS_HM_G_00037696;CAFS_HM_G_00028579;CAFS_HM_G_00069920;CAFS_HM_G_00064843	K06751+K05654+K03990+K03990+K09447+K12654+K03990+K06752+K05152+K06751+K03990+K14216
Environmental Information Processing	Signal transduction	Notch signaling pathway	5	82	0.0520417	0.633083	ko04330	CAFS_HM_G_00057959;CAFS_HM_G_00030645;CAFS_HM_G_00022414;CAFS_HM_G_00019243;CAFS_HM_G_00020279	K06054+K06062+K06052+K06054+K06051
Organismal Systems	Nervous system	Serotonergic synapse	8	166	0.0535764	0.633083	ko04726	CAFS_HM_G_00050453;CAFS_HM_G_00044648;CAFS_HM_G_00069489;CAFS_HM_G_00038091;CAFS_HM_G_00092469;CAFS_HM_G_00063366;CAFS_HM_G_00009436;CAFS_HM_G_00054984	K04849+K04161+K16342+K04943+K05858+K02833+K04999+K04344
Human Diseases	Cancer: overview	Chemical carcinogenesis - receptor activation	12	289	0.0548672	0.633083	ko05207	CAFS_HM_G_00050453;CAFS_HM_G_00090820;CAFS_HM_G_00019287;CAFS_HM_G_00076201;CAFS_HM_G_00022414;CAFS_HM_G_00063366;CAFS_HM_G_00083841;CAFS_HM_G_00037004;CAFS_HM_G_00075723;CAFS_HM_G_00020279;CAFS_HM_G_00036244;CAFS_HM_G_00054984	K04849+K08048+K08539+K17846+K06052+K02833+K05448+K00799+K17846+K06051+K04358+K04344
Human Diseases	Infectious disease: parasitic	Leishmaniasis	6	114	0.0631066	0.701184	ko05140	CAFS_HM_G_00066048;CAFS_HM_G_00071994;CAFS_HM_G_00069913;CAFS_HM_G_00069911;CAFS_HM_G_00040645;CAFS_HM_G_00069920	K13241+K03990+K03990+K03990+K06752+K03990
Metabolism	Metabolism of terpenoids and polyketides	Sesquiterpenoid and triterpenoid biosynthesis	1	3	0.072351	0.758076	ko00909	CAFS_HM_G_00083374	K00511
Metabolism	Amino acid metabolism	Arginine and proline metabolism	4	64	0.0732807	0.758076	ko00330	CAFS_HM_G_00066048;CAFS_HM_G_00042491;CAFS_HM_G_00072448;CAFS_HM_G_00042767	K13241+K01476+K12259+K11394
Organismal Systems	Digestive system	Bile secretion	6	124	0.0867245	0.834938	ko04976	CAFS_HM_G_00048945;CAFS_HM_G_00090820;CAFS_HM_G_00038091;CAFS_HM_G_00026593;CAFS_HM_G_00068582;CAFS_HM_G_00016860	K00489+K08048+K04943+K05681+K00021+K12473
Human Diseases	Infectious disease: bacterial	Tuberculosis	10	250	0.0913505	0.834938	ko05152	CAFS_HM_G_00066048;CAFS_HM_G_00071994;CAFS_HM_G_00069913;CAFS_HM_G_00019287;CAFS_HM_G_00075779;CAFS_HM_G_00069911;CAFS_HM_G_00038781;CAFS_HM_G_00040645;CAFS_HM_G_00049415;CAFS_HM_G_00069920	K13241+K03990+K03990+K08539+K08862+K03990+K10048+K06752+K04515+K03990
Metabolism	Carbohydrate metabolism	Fructose and mannose metabolism	3	44	0.0943774	0.834938	ko00051	CAFS_HM_G_00019373;CAFS_HM_G_00002204;CAFS_HM_G_00026363	K01103+K17497+K00011
Cellular Processes	Transport and catabolism	Peroxisome	5	98	0.0951268	0.834938	ko04146	CAFS_HM_G_00066048;CAFS_HM_G_00091218;CAFS_HM_G_00063417;CAFS_HM_G_00075276;CAFS_HM_G_00083763	K13241+K00272+K08746+K00830+K13273
Metabolism	Xenobiotics biodegradation and metabolism	Benzoate degradation	1	4	0.0952904	0.834938	ko00362	CAFS_HM_G_00031810	K00626
Human Diseases	Infectious disease: viral	Coronavirus disease - COVID-19	12	319	0.0974094	0.834938	ko05171	CAFS_HM_G_00071994;CAFS_HM_G_00069913;CAFS_HM_G_00086275;CAFS_HM_G_00035272;CAFS_HM_G_00069911;CAFS_HM_G_00082302;CAFS_HM_G_00072159;CAFS_HM_G_00073708;CAFS_HM_G_00078032;CAFS_HM_G_00087508;CAFS_HM_G_00069920;CAFS_HM_G_00064843	K03990+K03990+K03989+K12654+K03990+K03989+K12800+K03903+K03991+K01332+K03990+K14216
Metabolism	Glycan biosynthesis and metabolism	Glycosaminoglycan biosynthesis - heparan sulfate / heparin	3	46	0.104455	0.858682	ko00534	CAFS_HM_G_00035222;CAFS_HM_G_00016695;CAFS_HM_G_00023467	K01024+K08103+K01024
Human Diseases	Infectious disease: viral	Human papillomavirus infection	18	537	0.11587	0.858682	ko05165	CAFS_HM_G_00071211;CAFS_HM_G_00028571;CAFS_HM_G_00057959;CAFS_HM_G_00039012;CAFS_HM_G_00022414;CAFS_HM_G_00063366;CAFS_HM_G_00023582;CAFS_HM_G_00035886;CAFS_HM_G_00022359;CAFS_HM_G_00029245;CAFS_HM_G_00083841;CAFS_HM_G_00019243;CAFS_HM_G_00035887;CAFS_HM_G_00053437;CAFS_HM_G_00020474;CAFS_HM_G_00087217;CAFS_HM_G_00040273;CAFS_HM_G_00028579	K05717+K06751+K06054+K02842+K06052+K02833+K06238+K12075+K04659+K06093+K05448+K06054+K12075+K00572+K08131+K02354+K05631+K06751
Organismal Systems	Immune system	Leukocyte transendothelial migration	8	200	0.122653	0.858682	ko04670	CAFS_HM_G_00072430;CAFS_HM_G_00072339;CAFS_HM_G_00069353;CAFS_HM_G_00079400;CAFS_HM_G_00018288;CAFS_HM_G_00057454;CAFS_HM_G_00059374;CAFS_HM_G_00051376	K05691+K05718+K10351+K04189+K04189+K12755+K05730+K06087
Metabolism	Metabolism of other amino acids	Taurine and hypotaurine metabolism	2	25	0.126054	0.858682	ko00430	CAFS_HM_G_00038335;CAFS_HM_G_00090631	K00456+K10712
Organismal Systems	Endocrine system	Melanogenesis	7	170	0.128307	0.858682	ko04916	CAFS_HM_G_00090820;CAFS_HM_G_00039012;CAFS_HM_G_00092469;CAFS_HM_G_00063366;CAFS_HM_G_00053437;CAFS_HM_G_00087217;CAFS_HM_G_00049415	K08048+K02842+K05858+K02833+K00572+K02354+K04515
Organismal Systems	Aging	Longevity regulating pathway - multiple species	5	113	0.147762	0.858682	ko04213	CAFS_HM_G_00090820;CAFS_HM_G_00047783;CAFS_HM_G_00063366;CAFS_HM_G_00047777;CAFS_HM_G_00048419	K08048+K05087+K02833+K05087+K16172
Metabolism	Carbohydrate metabolism	Pyruvate metabolism	3	54	0.148547	0.858682	ko00620	CAFS_HM_G_00024454;CAFS_HM_G_00031810;CAFS_HM_G_00064350	K00016+K00626+K00016
Cellular Processes	Cellular community - eukaryotes	Focal adhesion	12	347	0.151329	0.858682	ko04510	CAFS_HM_G_00071211;CAFS_HM_G_00047783;CAFS_HM_G_00063366;CAFS_HM_G_00069353;CAFS_HM_G_00023582;CAFS_HM_G_00022359;CAFS_HM_G_00083841;CAFS_HM_G_00057454;CAFS_HM_G_00059374;CAFS_HM_G_00020474;CAFS_HM_G_00047777;CAFS_HM_G_00056378	K05717+K05087+K02833+K10351+K06238+K04659+K05448+K12755+K05730+K08131+K05087+K04437
Metabolism	Amino acid metabolism	Cysteine and methionine metabolism	3	55	0.154432	0.858682	ko00270	CAFS_HM_G_00024454;CAFS_HM_G_00064350;CAFS_HM_G_00038335	K00016+K00016+K00456
Genetic Information Processing	Replication and repair	Fanconi anemia pathway	3	55	0.154432	0.858682	ko03460	CAFS_HM_G_00057959;CAFS_HM_G_00019243;CAFS_HM_G_00060599	K06054+K06054+K11137
Organismal Systems	Endocrine system	GnRH secretion	5	115	0.155571	0.858682	ko04929	CAFS_HM_G_00074183;CAFS_HM_G_00038091;CAFS_HM_G_00092469;CAFS_HM_G_00063366;CAFS_HM_G_00009436	K04955+K04943+K05858+K02833+K04999
Organismal Systems	Development and regeneration	Axon guidance	12	350	0.157894	0.858682	ko04360	CAFS_HM_G_00092395;CAFS_HM_G_00068121;CAFS_HM_G_00063366;CAFS_HM_G_00079400;CAFS_HM_G_00029245;CAFS_HM_G_00043160;CAFS_HM_G_00018288;CAFS_HM_G_00057454;CAFS_HM_G_00037830;CAFS_HM_G_00037825;CAFS_HM_G_00060853;CAFS_HM_G_00049415	K07529+K05766+K02833+K04189+K06093+K07528+K04189+K12755+K06842+K06842+K05105+K04515
Organismal Systems	Nervous system	Long-term potentiation	5	116	0.159539	0.858682	ko04720	CAFS_HM_G_00090820;CAFS_HM_G_00092469;CAFS_HM_G_00063366;CAFS_HM_G_00073647;CAFS_HM_G_00049415	K08048+K05858+K02833+K05209+K04515
Organismal Systems	Environmental adaptation	Circadian entrainment	7	183	0.167674	0.858682	ko04713	CAFS_HM_G_00090820;CAFS_HM_G_00092469;CAFS_HM_G_00073647;CAFS_HM_G_00009436;CAFS_HM_G_00019144;CAFS_HM_G_00031928;CAFS_HM_G_00049415	K08048+K05858+K05209+K04999+K04587+K07376+K04515
Metabolism	Amino acid metabolism	Alanine, aspartate and glutamate metabolism	3	58	0.172506	0.858682	ko00250	CAFS_HM_G_00032236;CAFS_HM_G_00091218;CAFS_HM_G_00075276	K00764+K00272+K00830
Human Diseases	Infectious disease: viral	Kaposi sarcoma-associated herpesvirus infection	10	288	0.176174	0.858682	ko05167	CAFS_HM_G_00028571;CAFS_HM_G_00071994;CAFS_HM_G_00069913;CAFS_HM_G_00064844;CAFS_HM_G_00063373;CAFS_HM_G_00063366;CAFS_HM_G_00069911;CAFS_HM_G_00083841;CAFS_HM_G_00028579;CAFS_HM_G_00069920	K06751+K03990+K03990+K08770+K09447+K02833+K03990+K05448+K06751+K03990
Metabolism	Amino acid metabolism	Arginine biosynthesis	2	31	0.177934	0.858682	ko00220	CAFS_HM_G_00066048;CAFS_HM_G_00042491	K13241+K01476
Metabolism	Carbohydrate metabolism	Butanoate metabolism	2	31	0.177934	0.858682	ko00650	CAFS_HM_G_00031810;CAFS_HM_G_00067443	K00626+K01907
Human Diseases	Endocrine and metabolic disease	Alcoholic liver disease	7	187	0.180761	0.858682	ko04936	CAFS_HM_G_00071994;CAFS_HM_G_00069913;CAFS_HM_G_00086275;CAFS_HM_G_00069911;CAFS_HM_G_00082302;CAFS_HM_G_00087508;CAFS_HM_G_00069920	K03990+K03990+K03989+K03990+K03989+K01332+K03990
Human Diseases	Drug resistance: antineoplastic	Endocrine resistance	6	154	0.181724	0.858682	ko01522	CAFS_HM_G_00090820;CAFS_HM_G_00047783;CAFS_HM_G_00022414;CAFS_HM_G_00063366;CAFS_HM_G_00020279;CAFS_HM_G_00047777	K08048+K05087+K06052+K02833+K06051+K05087
Environmental Information Processing	Signal transduction	Rap1 signaling pathway	13	396	0.181924	0.858682	ko04015	CAFS_HM_G_00090820;CAFS_HM_G_00047783;CAFS_HM_G_00072339;CAFS_HM_G_00092469;CAFS_HM_G_00063366;CAFS_HM_G_00029245;CAFS_HM_G_00083841;CAFS_HM_G_00073647;CAFS_HM_G_00059374;CAFS_HM_G_00036244;CAFS_HM_G_00047777;CAFS_HM_G_00053681;CAFS_HM_G_00040273	K08048+K05087+K05718+K05858+K02833+K06093+K05448+K05209+K05730+K04358+K05087+K04680+K05631
Human Diseases	Infectious disease: bacterial	Legionellosis	4	90	0.182829	0.858682	ko05134	CAFS_HM_G_00071994;CAFS_HM_G_00069913;CAFS_HM_G_00069911;CAFS_HM_G_00069920	K03990+K03990+K03990+K03990
Metabolism	Carbohydrate metabolism	Propanoate metabolism	2	32	0.186883	0.858682	ko00640	CAFS_HM_G_00024454;CAFS_HM_G_00064350	K00016+K00016
Human Diseases	Infectious disease: parasitic	Chagas disease	6	156	0.189177	0.858682	ko05142	CAFS_HM_G_00066048;CAFS_HM_G_00071994;CAFS_HM_G_00069913;CAFS_HM_G_00092469;CAFS_HM_G_00069911;CAFS_HM_G_00069920	K13241+K03990+K03990+K05858+K03990+K03990
Human Diseases	Immune disease	Autoimmune thyroid disease	4	94	0.203001	0.858682	ko05320	CAFS_HM_G_00028571;CAFS_HM_G_00082917;CAFS_HM_G_00040645;CAFS_HM_G_00028579	K06751+K10809+K06752+K06751
Environmental Information Processing	Signal transduction	MAPK signaling pathway	15	480	0.20845	0.858682	ko04010	CAFS_HM_G_00050453;CAFS_HM_G_00047783;CAFS_HM_G_00069489;CAFS_HM_G_00054344;CAFS_HM_G_00078351;CAFS_HM_G_00039602;CAFS_HM_G_00063366;CAFS_HM_G_00083841;CAFS_HM_G_00037623;CAFS_HM_G_00069451;CAFS_HM_G_00036244;CAFS_HM_G_00047777;CAFS_HM_G_00054984;CAFS_HM_G_00016145;CAFS_HM_G_00056378	K04849+K05087+K16342+K04459+K04422+K04372+K02833+K05448+K04459+K04455+K04358+K05087+K04344+K04459+K04437
Human Diseases	Endocrine and metabolic disease	Type I diabetes mellitus	4	96	0.213327	0.858682	ko04940	CAFS_HM_G_00028571;CAFS_HM_G_00074514;CAFS_HM_G_00040645;CAFS_HM_G_00028579	K06751+K07817+K06752+K06751
Cellular Processes	Transport and catabolism	Mitophagy - animal	4	97	0.218545	0.858682	ko04137	CAFS_HM_G_00064844;CAFS_HM_G_00039980;CAFS_HM_G_00063366;CAFS_HM_G_00084312	K08770+K09105+K02833+K08341
Metabolism	Metabolism of other amino acids	D-Amino acid metabolism	1	10	0.221538	0.858682	ko00470	CAFS_HM_G_00091218	K00272
Metabolism	Energy metabolism	Sulfur metabolism	1	10	0.221538	0.858682	ko00920	CAFS_HM_G_00085383	K17725
Human Diseases	Endocrine and metabolic disease	Maturity onset diabetes of the young	2	36	0.223213	0.858682	ko04950	CAFS_HM_G_00057959;CAFS_HM_G_00019243	K06054+K06054
Human Diseases	Cardiovascular disease	Viral myocarditis	5	131	0.223506	0.858682	ko05416	CAFS_HM_G_00028571;CAFS_HM_G_00077534;CAFS_HM_G_00072339;CAFS_HM_G_00040645;CAFS_HM_G_00028579	K06751+K17751+K05718+K06752+K06751
Human Diseases	Infectious disease: parasitic	Amoebiasis	6	167	0.232132	0.858682	ko05146	CAFS_HM_G_00071211;CAFS_HM_G_00066048;CAFS_HM_G_00092469;CAFS_HM_G_00064120;CAFS_HM_G_00069451;CAFS_HM_G_00042491	K05717+K13241+K05858+K10955+K04455+K01476
Metabolism	Metabolism of cofactors and vitamins	Folate biosynthesis	2	37	0.232389	0.858682	ko00790	CAFS_HM_G_00046628;CAFS_HM_G_00026363	K01307+K00011
Human Diseases	Drug resistance: antineoplastic	EGFR tyrosine kinase inhibitor resistance	5	134	0.237149	0.858682	ko01521	CAFS_HM_G_00047783;CAFS_HM_G_00049939;CAFS_HM_G_00063366;CAFS_HM_G_00083841;CAFS_HM_G_00047777	K05087+K05456+K02833+K05448+K05087
Organismal Systems	Immune system	Neutrophil extracellular trap formation	9	274	0.237543	0.858682	ko04613	CAFS_HM_G_00071994;CAFS_HM_G_00069913;CAFS_HM_G_00072339;CAFS_HM_G_00092469;CAFS_HM_G_00069911;CAFS_HM_G_00073708;CAFS_HM_G_00086286;CAFS_HM_G_00046585;CAFS_HM_G_00069920	K03990+K03990+K05718+K05858+K03990+K03903+K10802+K11253+K03990
Human Diseases	Cancer: overview	Central carbon metabolism in cancer	4	101	0.239743	0.858682	ko05230	CAFS_HM_G_00024454;CAFS_HM_G_00041786;CAFS_HM_G_00063366;CAFS_HM_G_00064350	K00016+K08180+K02833+K00016
Human Diseases	Infectious disease: viral	Epstein-Barr virus infection	9	275	0.240714	0.858682	ko05169	CAFS_HM_G_00028571;CAFS_HM_G_00028584;CAFS_HM_G_00057959;CAFS_HM_G_00072339;CAFS_HM_G_00063373;CAFS_HM_G_00019243;CAFS_HM_G_00040645;CAFS_HM_G_00028579;CAFS_HM_G_00064843	K06751+K05654+K06054+K05718+K09447+K06054+K06752+K06751+K14216
Metabolism	Lipid metabolism	Fatty acid elongation	2	38	0.241588	0.858682	ko00062	CAFS_HM_G_00037895;CAFS_HM_G_00040852	K10249+K17360
Metabolism	Carbohydrate metabolism	Glyoxylate and dicarboxylate metabolism	2	38	0.241588	0.858682	ko00630	CAFS_HM_G_00031810;CAFS_HM_G_00075276	K00626+K00830
Metabolism	Carbohydrate metabolism	Glycolysis / Gluconeogenesis	3	69	0.242973	0.858682	ko00010	CAFS_HM_G_00024454;CAFS_HM_G_00064350;CAFS_HM_G_00042667	K00016+K00016+K01084
Organismal Systems	Endocrine system	Aldosterone synthesis and secretion	6	170	0.244355	0.858682	ko04925	CAFS_HM_G_00090820;CAFS_HM_G_00092469;CAFS_HM_G_00018297;CAFS_HM_G_00009436;CAFS_HM_G_00016860;CAFS_HM_G_00049415	K08048+K05858+K08558+K04999+K12473+K04515
Environmental Information Processing	Signaling molecules and interaction	ECM-receptor interaction	5	136	0.246371	0.858682	ko04512	CAFS_HM_G_00071211;CAFS_HM_G_00023582;CAFS_HM_G_00022359;CAFS_HM_G_00020474;CAFS_HM_G_00052607	K05717+K06238+K04659+K08131+K06258
Metabolism	Carbohydrate metabolism	Galactose metabolism	2	39	0.250804	0.858682	ko00052	CAFS_HM_G_00026363;CAFS_HM_G_00042667	K00011+K01084
Metabolism	Lipid metabolism	Biosynthesis of unsaturated fatty acids	2	39	0.250804	0.858682	ko01040	CAFS_HM_G_00037895;CAFS_HM_G_00040852	K10249+K17360
Organismal Systems	Endocrine system	PPAR signaling pathway	4	104	0.255945	0.858682	ko03320	CAFS_HM_G_00048945;CAFS_HM_G_00064844;CAFS_HM_G_00063417;CAFS_HM_G_00085804	K00489+K08770+K08746+K08757
Human Diseases	Drug resistance: antineoplastic	Antifolate resistance	2	40	0.260028	0.858682	ko01523	CAFS_HM_G_00026593;CAFS_HM_G_00046628	K05681+K01307
Organismal Systems	Digestive system	Vitamin digestion and absorption	2	40	0.260028	0.858682	ko04977	CAFS_HM_G_00033529;CAFS_HM_G_00085804	K14462+K08757
Human Diseases	Infectious disease: parasitic	African trypanosomiasis	2	40	0.260028	0.858682	ko05143	CAFS_HM_G_00092469;CAFS_HM_G_00085804	K05858+K08757
Human Diseases	Cancer: overview	Proteoglycans in cancer	11	355	0.263133	0.858682	ko05205	CAFS_HM_G_00071211;CAFS_HM_G_00047783;CAFS_HM_G_00039012;CAFS_HM_G_00063366;CAFS_HM_G_00083841;CAFS_HM_G_00059374;CAFS_HM_G_00053437;CAFS_HM_G_00087217;CAFS_HM_G_00047777;CAFS_HM_G_00056378;CAFS_HM_G_00049415	K05717+K05087+K02842+K02833+K05448+K05730+K00572+K02354+K05087+K04437+K04515
Environmental Information Processing	Signal transduction	VEGF signaling pathway	4	106	0.266868	0.858682	ko04370	CAFS_HM_G_00069489;CAFS_HM_G_00063366;CAFS_HM_G_00083841;CAFS_HM_G_00069451	K16342+K02833+K05448+K04455
Environmental Information Processing	Signal transduction	Apelin signaling pathway	7	211	0.267095	0.858682	ko04371	CAFS_HM_G_00076370;CAFS_HM_G_00066048;CAFS_HM_G_00090820;CAFS_HM_G_00022414;CAFS_HM_G_00092469;CAFS_HM_G_00063366;CAFS_HM_G_00069353	K17845+K13241+K08048+K06052+K05858+K02833+K10351
Organismal Systems	Immune system	Intestinal immune network for IgA production	3	73	0.269699	0.858682	ko04672	CAFS_HM_G_00079400;CAFS_HM_G_00018288;CAFS_HM_G_00040645	K04189+K04189+K06752
Cellular Processes	Transport and catabolism	Autophagy - animal	7	212	0.270929	0.858682	ko04140	CAFS_HM_G_00041313;CAFS_HM_G_00047783;CAFS_HM_G_00063366;CAFS_HM_G_00084312;CAFS_HM_G_00086286;CAFS_HM_G_00047777;CAFS_HM_G_00048419	K08270+K05087+K02833+K08341+K10802+K05087+K16172
Environmental Information Processing	Signal transduction	Calcium signaling pathway	13	432	0.271541	0.858682	ko04020	CAFS_HM_G_00053267;CAFS_HM_G_00050453;CAFS_HM_G_00066048;CAFS_HM_G_00044648;CAFS_HM_G_00090820;CAFS_HM_G_00092469;CAFS_HM_G_00079400;CAFS_HM_G_00083841;CAFS_HM_G_00073647;CAFS_HM_G_00018288;CAFS_HM_G_00036244;CAFS_HM_G_00054984;CAFS_HM_G_00049415	K07190+K04849+K13241+K04161+K08048+K05858+K04189+K05448+K05209+K04189+K04358+K04344+K04515
Human Diseases	Substance dependence	Nicotine addiction	3	74	0.276436	0.858682	ko05033	CAFS_HM_G_00050453;CAFS_HM_G_00073647;CAFS_HM_G_00054984	K04849+K05209+K04344
Organismal Systems	Endocrine system	Cortisol synthesis and secretion	4	108	0.277875	0.858682	ko04927	CAFS_HM_G_00090820;CAFS_HM_G_00053357;CAFS_HM_G_00092469;CAFS_HM_G_00016860	K08048+K08562+K05858+K12473
Organismal Systems	Nervous system	Glutamatergic synapse	7	215	0.282519	0.858682	ko04724	CAFS_HM_G_00090820;CAFS_HM_G_00086594;CAFS_HM_G_00069489;CAFS_HM_G_00092469;CAFS_HM_G_00073647;CAFS_HM_G_00076345;CAFS_HM_G_00054984	K08048+K05204+K16342+K05858+K05209+K15010+K04344
Metabolism	Energy metabolism	Oxidative phosphorylation	4	110	0.288955	0.858682	ko00190	CAFS_HM_G_00059060;CAFS_HM_G_00023479;CAFS_HM_G_00004943;CAFS_HM_G_00059400	K02267+K02265+K02265+K02263
Cellular Processes	Cellular community - eukaryotes	Tight junction	9	292	0.296703	0.858682	ko04530	CAFS_HM_G_00019364;CAFS_HM_G_00069353;CAFS_HM_G_00051383;CAFS_HM_G_00035886;CAFS_HM_G_00029245;CAFS_HM_G_00057454;CAFS_HM_G_00035887;CAFS_HM_G_00051376;CAFS_HM_G_00040273	K12751+K10351+K16819+K12075+K06093+K12755+K12075+K06087+K05631
Environmental Information Processing	Signal transduction	Hippo signaling pathway - multiple species	2	44	0.296908	0.858682	ko04392	CAFS_HM_G_00041914;CAFS_HM_G_00049075	K16821+K09448
Genetic Information Processing	Folding, sorting and degradation	SNARE interactions in vesicular transport	2	45	0.306096	0.858682	ko04130	CAFS_HM_G_00032267;CAFS_HM_G_00084050	K08487+K08510
Organismal Systems	Endocrine system	Thyroid hormone synthesis	4	114	0.311288	0.858682	ko04918	CAFS_HM_G_00090820;CAFS_HM_G_00092469;CAFS_HM_G_00082917;CAFS_HM_G_00039825	K08048+K05858+K10809+K14385
Organismal Systems	Endocrine system	Insulin secretion	5	150	0.313111	0.858682	ko04911	CAFS_HM_G_00090820;CAFS_HM_G_00038091;CAFS_HM_G_00092469;CAFS_HM_G_00019144;CAFS_HM_G_00049415	K08048+K04943+K05858+K04587+K04515
Organismal Systems	Endocrine system	GnRH signaling pathway	5	150	0.313111	0.858682	ko04912	CAFS_HM_G_00090820;CAFS_HM_G_00069489;CAFS_HM_G_00092469;CAFS_HM_G_00063366;CAFS_HM_G_00049415	K08048+K16342+K05858+K02833+K04515
Metabolism	Amino acid metabolism	Glycine, serine and threonine metabolism	2	46	0.315262	0.858682	ko00260	CAFS_HM_G_00075276;CAFS_HM_G_00091267	K00830+K15789
Organismal Systems	Immune system	Antigen processing and presentation	4	115	0.3169	0.858682	ko04612	CAFS_HM_G_00028571;CAFS_HM_G_00028584;CAFS_HM_G_00040645;CAFS_HM_G_00028579	K06751+K05654+K06752+K06751
Human Diseases	Neurodegenerative disease	Pathways of neurodegeneration - multiple diseases	17	601	0.317005	0.858682	ko05022	CAFS_HM_G_00067332;CAFS_HM_G_00050453;CAFS_HM_G_00066048;CAFS_HM_G_00059060;CAFS_HM_G_00023479;CAFS_HM_G_00064844;CAFS_HM_G_00041092;CAFS_HM_G_00039012;CAFS_HM_G_00092469;CAFS_HM_G_00063366;CAFS_HM_G_00073647;CAFS_HM_G_00053437;CAFS_HM_G_00087217;CAFS_HM_G_00004943;CAFS_HM_G_00059400;CAFS_HM_G_00049415;CAFS_HM_G_00060533	K04572+K04849+K13241+K02267+K02265+K08770+K07375+K02842+K05858+K02833+K05209+K00572+K02354+K02265+K02263+K04515+K10408
Human Diseases	Immune disease	Graft-versus-host disease	3	80	0.317125	0.858682	ko05332	CAFS_HM_G_00028571;CAFS_HM_G_00040645;CAFS_HM_G_00028579	K06751+K06752+K06751
Human Diseases	Cancer: specific types	Glioma	4	116	0.32252	0.858682	ko05214	CAFS_HM_G_00047783;CAFS_HM_G_00063366;CAFS_HM_G_00047777;CAFS_HM_G_00049415	K05087+K02833+K05087+K04515
Organismal Systems	Immune system	Cytosolic DNA-sensing pathway	2	47	0.3244	0.858682	ko04623	CAFS_HM_G_00063373;CAFS_HM_G_00035272	K09447+K12654
Cellular Processes	Cellular community - eukaryotes	Gap junction	5	153	0.327763	0.858682	ko04540	CAFS_HM_G_00090820;CAFS_HM_G_00041092;CAFS_HM_G_00092469;CAFS_HM_G_00063366;CAFS_HM_G_00031928	K08048+K07375+K05858+K02833+K07376
Human Diseases	Endocrine and metabolic disease	Type II diabetes mellitus	3	82	0.330734	0.858682	ko04930	CAFS_HM_G_00050453;CAFS_HM_G_00048419;CAFS_HM_G_00054984	K04849+K16172+K04344
Human Diseases	Neurodegenerative disease	Alzheimer disease	14	492	0.332006	0.858682	ko05010	CAFS_HM_G_00066048;CAFS_HM_G_00059060;CAFS_HM_G_00023479;CAFS_HM_G_00041092;CAFS_HM_G_00039012;CAFS_HM_G_00092469;CAFS_HM_G_00063366;CAFS_HM_G_00073647;CAFS_HM_G_00053437;CAFS_HM_G_00087217;CAFS_HM_G_00004943;CAFS_HM_G_00048419;CAFS_HM_G_00059400;CAFS_HM_G_00036892	K13241+K02267+K02265+K07375+K02842+K05858+K02833+K05209+K00572+K02354+K02265+K16172+K02263+K14714
Organismal Systems	Digestive system	Protein digestion and absorption	5	154	0.332663	0.858682	ko04974	CAFS_HM_G_00023582;CAFS_HM_G_00020474;CAFS_HM_G_00062436;CAFS_HM_G_00078089;CAFS_HM_G_00051715	K06238+K08131+K01298+K13781+K06519
Organismal Systems	Sensory system	Phototransduction - fly	2	48	0.333507	0.858682	ko04745	CAFS_HM_G_00092469;CAFS_HM_G_00049415	K05858+K04515
Organismal Systems	Immune system	NOD-like receptor signaling pathway	7	228	0.333974	0.858682	ko04621	CAFS_HM_G_00063373;CAFS_HM_G_00035272;CAFS_HM_G_00092469;CAFS_HM_G_00072159;CAFS_HM_G_00084312;CAFS_HM_G_00084699;CAFS_HM_G_00064843	K09447+K12654+K05858+K12800+K08341+K04622+K14216
Genetic Information Processing	Replication and repair	Base excision repair	2	49	0.342579	0.858682	ko03410	CAFS_HM_G_00086286;CAFS_HM_G_00051570	K10802+K10803
Environmental Information Processing	Signal transduction	AMPK signaling pathway	6	193	0.34295	0.858682	ko04152	CAFS_HM_G_00047783;CAFS_HM_G_00019373;CAFS_HM_G_00068582;CAFS_HM_G_00042667;CAFS_HM_G_00047777;CAFS_HM_G_00048419	K05087+K01103+K00021+K01084+K05087+K16172
Organismal Systems	Immune system	Th1 and Th2 cell differentiation	4	120	0.34506	0.858682	ko04658	CAFS_HM_G_00022414;CAFS_HM_G_00040645;CAFS_HM_G_00080466;CAFS_HM_G_00020279	K06052+K06752+K11222+K06051
Metabolism	Lipid metabolism	Glycerophospholipid metabolism	4	121	0.350704	0.858682	ko00564	CAFS_HM_G_00041742;CAFS_HM_G_00069489;CAFS_HM_G_00046337;CAFS_HM_G_00062498	K00995+K16342+K14286+K00650
Environmental Information Processing	Signaling molecules and interaction	Viral protein interaction with cytokine and cytokine receptor	3	85	0.351131	0.858682	ko04061	CAFS_HM_G_00079400;CAFS_HM_G_00018288;CAFS_HM_G_00037696	K04189+K04189+K05152
Organismal Systems	Nervous system	Cholinergic synapse	6	195	0.351782	0.858682	ko04725	CAFS_HM_G_00050453;CAFS_HM_G_00090820;CAFS_HM_G_00092469;CAFS_HM_G_00063366;CAFS_HM_G_00054984;CAFS_HM_G_00049415	K04849+K08048+K05858+K02833+K04344+K04515
Organismal Systems	Endocrine system	Oxytocin signaling pathway	8	271	0.35527	0.858682	ko04921	CAFS_HM_G_00090820;CAFS_HM_G_00019364;CAFS_HM_G_00069489;CAFS_HM_G_00092469;CAFS_HM_G_00063366;CAFS_HM_G_00057454;CAFS_HM_G_00009436;CAFS_HM_G_00049415	K08048+K12751+K16342+K05858+K02833+K12755+K04999+K04515
Human Diseases	Immune disease	Allograft rejection	3	86	0.357917	0.858682	ko05330	CAFS_HM_G_00028571;CAFS_HM_G_00040645;CAFS_HM_G_00028579	K06751+K06752+K06751
Human Diseases	Infectious disease: viral	Human cytomegalovirus infection	10	348	0.358659	0.858682	ko05163	CAFS_HM_G_00028571;CAFS_HM_G_00028584;CAFS_HM_G_00090820;CAFS_HM_G_00035272;CAFS_HM_G_00092469;CAFS_HM_G_00063366;CAFS_HM_G_00079400;CAFS_HM_G_00083841;CAFS_HM_G_00018288;CAFS_HM_G_00028579	K06751+K05654+K08048+K12654+K05858+K02833+K04189+K05448+K04189+K06751
Human Diseases	Infectious disease: parasitic	Malaria	2	51	0.360602	0.858682	ko05144	CAFS_HM_G_00072339;CAFS_HM_G_00022359	K05718+K04659
Organismal Systems	Endocrine system	Progesterone-mediated oocyte maturation	4	123	0.361994	0.858682	ko04914	CAFS_HM_G_00090820;CAFS_HM_G_00047783;CAFS_HM_G_00044325;CAFS_HM_G_00047777	K08048+K05087+K10403+K05087
Organismal Systems	Circulatory system	Vascular smooth muscle contraction	7	235	0.362251	0.858682	ko04270	CAFS_HM_G_00090820;CAFS_HM_G_00019364;CAFS_HM_G_00069489;CAFS_HM_G_00092469;CAFS_HM_G_00057454;CAFS_HM_G_00060071;CAFS_HM_G_00031928	K08048+K12751+K16342+K05858+K12755+K08449+K07376
Organismal Systems	Aging	Longevity regulating pathway	5	161	0.367116	0.858682	ko04211	CAFS_HM_G_00090820;CAFS_HM_G_00047783;CAFS_HM_G_00063366;CAFS_HM_G_00047777;CAFS_HM_G_00048419	K08048+K05087+K02833+K05087+K16172
Human Diseases	Cancer: specific types	Melanoma	4	125	0.373278	0.858682	ko05218	CAFS_HM_G_00047783;CAFS_HM_G_00063366;CAFS_HM_G_00036244;CAFS_HM_G_00047777	K05087+K02833+K04358+K05087
Metabolism	Nucleotide metabolism	Purine metabolism	6	200	0.373938	0.858682	ko00230	CAFS_HM_G_00032236;CAFS_HM_G_00090820;CAFS_HM_G_00046247;CAFS_HM_G_00050673;CAFS_HM_G_00019081;CAFS_HM_G_00074984	K00764+K08048+K03783+K01120+K01120+K01120
Human Diseases	Infectious disease: bacterial	Shigellosis	12	432	0.380999	0.858682	ko05131	CAFS_HM_G_00071994;CAFS_HM_G_00069913;CAFS_HM_G_00064844;CAFS_HM_G_00035272;CAFS_HM_G_00092469;CAFS_HM_G_00069353;CAFS_HM_G_00069911;CAFS_HM_G_00072159;CAFS_HM_G_00057454;CAFS_HM_G_00046585;CAFS_HM_G_00082250;CAFS_HM_G_00069920	K03990+K03990+K08770+K12654+K05858+K10351+K03990+K12800+K12755+K11253+K11586+K03990
Organismal Systems	Endocrine system	Growth hormone synthesis, secretion and action	6	205	0.396138	0.858682	ko04935	CAFS_HM_G_00090820;CAFS_HM_G_00092469;CAFS_HM_G_00063366;CAFS_HM_G_00072739;CAFS_HM_G_00000483;CAFS_HM_G_00048419	K08048+K05858+K02833+K09028+K09028+K16172
Organismal Systems	Development and regeneration	Axon regeneration	5	168	0.401628	0.858682	ko04361	CAFS_HM_G_00054344;CAFS_HM_G_00078351;CAFS_HM_G_00092469;CAFS_HM_G_00037623;CAFS_HM_G_00016145	K04459+K04422+K05858+K04459+K04459
Human Diseases	Cardiovascular disease	Diabetic cardiomyopathy	7	245	0.402944	0.858682	ko05415	CAFS_HM_G_00059060;CAFS_HM_G_00023479;CAFS_HM_G_00092469;CAFS_HM_G_00004943;CAFS_HM_G_00048419;CAFS_HM_G_00059400;CAFS_HM_G_00049415	K02267+K02265+K05858+K02265+K16172+K02263+K04515
Organismal Systems	Environmental adaptation	Thermogenesis	7	246	0.407017	0.858682	ko04714	CAFS_HM_G_00059060;CAFS_HM_G_00090820;CAFS_HM_G_00023479;CAFS_HM_G_00063366;CAFS_HM_G_00031928;CAFS_HM_G_00004943;CAFS_HM_G_00059400	K02267+K08048+K02265+K02833+K07376+K02265+K02263
Environmental Information Processing	Signal transduction	Two-component system	1	21	0.409171	0.858682	ko02020	CAFS_HM_G_00031810	K00626
Human Diseases	Endocrine and metabolic disease	Cushing syndrome	7	247	0.41109	0.858682	ko04934	CAFS_HM_G_00090820;CAFS_HM_G_00039012;CAFS_HM_G_00092469;CAFS_HM_G_00016860;CAFS_HM_G_00053437;CAFS_HM_G_00087217;CAFS_HM_G_00049415	K08048+K02842+K05858+K12473+K00572+K02354+K04515
Human Diseases	Cancer: specific types	Hepatocellular carcinoma	7	247	0.41109	0.858682	ko05225	CAFS_HM_G_00047783;CAFS_HM_G_00039012;CAFS_HM_G_00063366;CAFS_HM_G_00037004;CAFS_HM_G_00053437;CAFS_HM_G_00087217;CAFS_HM_G_00047777	K05087+K02842+K02833+K00799+K00572+K02354+K05087
Human Diseases	Cancer: specific types	Bladder cancer	2	57	0.413466	0.858682	ko05219	CAFS_HM_G_00063366;CAFS_HM_G_00083841	K02833+K05448
Human Diseases	Cancer: specific types	Gastric cancer	7	248	0.415161	0.858682	ko05226	CAFS_HM_G_00072430;CAFS_HM_G_00039012;CAFS_HM_G_00063366;CAFS_HM_G_00064120;CAFS_HM_G_00053437;CAFS_HM_G_00087217;CAFS_HM_G_00036244	K05691+K02842+K02833+K10955+K00572+K02354+K04358
Metabolism	Amino acid metabolism	Valine, leucine and isoleucine degradation	2	58	0.422072	0.858682	ko00280	CAFS_HM_G_00031810;CAFS_HM_G_00067443	K00626+K01907
Human Diseases	Cancer: overview	Viral carcinogenesis	9	328	0.422955	0.858682	ko05203	CAFS_HM_G_00028571;CAFS_HM_G_00071994;CAFS_HM_G_00069913;CAFS_HM_G_00030645;CAFS_HM_G_00063373;CAFS_HM_G_00063366;CAFS_HM_G_00069911;CAFS_HM_G_00028579;CAFS_HM_G_00069920	K06751+K03990+K03990+K06062+K09447+K02833+K03990+K06751+K03990
Metabolism	Lipid metabolism	Primary bile acid biosynthesis	1	22	0.42381	0.858682	ko00120	CAFS_HM_G_00048945	K00489
Cellular Processes	Transport and catabolism	Endocytosis	10	368	0.425725	0.858682	ko04144	CAFS_HM_G_00028571;CAFS_HM_G_00047783;CAFS_HM_G_00087243;CAFS_HM_G_00063366;CAFS_HM_G_00079400;CAFS_HM_G_00029245;CAFS_HM_G_00018288;CAFS_HM_G_00016860;CAFS_HM_G_00047777;CAFS_HM_G_00028579	K06751+K05087+K12489+K02833+K04189+K06093+K04189+K12473+K05087+K06751
Metabolism	Global and overview maps	Metabolic pathways	47	1842	0.429667	0.858682	ko01100	CAFS_HM_G_00048945;CAFS_HM_G_00024454;CAFS_HM_G_00032236;CAFS_HM_G_00084241;CAFS_HM_G_00066048;CAFS_HM_G_00059060;CAFS_HM_G_00090820;CAFS_HM_G_00031810;CAFS_HM_G_00048959;CAFS_HM_G_00091218;CAFS_HM_G_00023479;CAFS_HM_G_00067443;CAFS_HM_G_00085383;CAFS_HM_G_00057865;CAFS_HM_G_00041742;CAFS_HM_G_00069489;CAFS_HM_G_00092469;CAFS_HM_G_00046337;CAFS_HM_G_00071646;CAFS_HM_G_00019373;CAFS_HM_G_00083374;…	K00489+K00016+K00764+K00787+K13241+K02267+K08048+K00626+K15734+K00272+K02265+K01907+K17725+K01824+K00995+K16342+K05858+K14286+K07750+K01103+K00511+K17497+K05917+K03783+K00799+K00021+K01120+K00830+K00778+K01476+K03369+K01120+K00016+K10249+K00456+K00011+K12259+K02265+K11394+K01084+K15789+K13273+K02263+K10712+K00710+K01120+K04710
Environmental Information Processing	Membrane transport	ABC transporters	2	59	0.430613	0.858682	ko02010	CAFS_HM_G_00028584;CAFS_HM_G_00026593	K05654+K05681
Metabolism	Global and overview maps	Microbial metabolism in diverse environments	5	174	0.43106	0.858682	ko01120	CAFS_HM_G_00024454;CAFS_HM_G_00031810;CAFS_HM_G_00085383;CAFS_HM_G_00075276;CAFS_HM_G_00064350	K00016+K00626+K17725+K00830+K00016
Human Diseases	Cardiovascular disease	Lipid and atherosclerosis	9	331	0.433616	0.858682	ko05417	CAFS_HM_G_00033529;CAFS_HM_G_00063373;CAFS_HM_G_00092469;CAFS_HM_G_00063366;CAFS_HM_G_00072159;CAFS_HM_G_00059374;CAFS_HM_G_00016860;CAFS_HM_G_00085804;CAFS_HM_G_00049415	K14462+K09447+K05858+K02833+K12800+K05730+K12473+K08757+K04515
Metabolism	Lipid metabolism	Linoleic acid metabolism	1	23	0.438087	0.858682	ko00591	CAFS_HM_G_00069489	K16342
Human Diseases	Cancer: specific types	Basal cell carcinoma	3	98	0.438116	0.858682	ko05217	CAFS_HM_G_00039012;CAFS_HM_G_00053437;CAFS_HM_G_00087217	K02842+K00572+K02354
Human Diseases	Substance dependence	Morphine addiction	4	137	0.440387	0.858682	ko05032	CAFS_HM_G_00050453;CAFS_HM_G_00090820;CAFS_HM_G_00009436;CAFS_HM_G_00054984	K04849+K08048+K04999+K04344
Organismal Systems	Endocrine system	Insulin signaling pathway	6	216	0.444794	0.858682	ko04910	CAFS_HM_G_00053267;CAFS_HM_G_00039602;CAFS_HM_G_00063366;CAFS_HM_G_00042667;CAFS_HM_G_00048419;CAFS_HM_G_00058897	K07190+K04372+K02833+K01084+K16172+K07189
Cellular Processes	Cell motility	Regulation of actin cytoskeleton	10	374	0.445891	0.858682	ko04810	CAFS_HM_G_00071211;CAFS_HM_G_00068121;CAFS_HM_G_00072339;CAFS_HM_G_00063366;CAFS_HM_G_00069353;CAFS_HM_G_00079400;CAFS_HM_G_00018288;CAFS_HM_G_00057454;CAFS_HM_G_00059374;CAFS_HM_G_00036244	K05717+K05766+K05718+K02833+K10351+K04189+K04189+K12755+K05730+K04358
Environmental Information Processing	Signal transduction	TNF signaling pathway	4	138	0.4459	0.858682	ko04668	CAFS_HM_G_00022414;CAFS_HM_G_00038781;CAFS_HM_G_00072739;CAFS_HM_G_00000483	K06052+K10048+K09028+K09028
Cellular Processes	Cell growth and death	Ferroptosis	2	61	0.447491	0.858682	ko04216	CAFS_HM_G_00051715;CAFS_HM_G_00036892	K06519+K14714
Environmental Information Processing	Signal transduction	PI3K-Akt signaling pathway	14	534	0.449846	0.858682	ko04151	CAFS_HM_G_00041313;CAFS_HM_G_00071211;CAFS_HM_G_00047783;CAFS_HM_G_00063366;CAFS_HM_G_00023582;CAFS_HM_G_00022359;CAFS_HM_G_00083841;CAFS_HM_G_00020474;CAFS_HM_G_00036244;CAFS_HM_G_00042667;CAFS_HM_G_00047777;CAFS_HM_G_00058383;CAFS_HM_G_00048419;CAFS_HM_G_00040273	K08270+K05717+K05087+K02833+K06238+K04659+K05448+K08131+K04358+K01084+K05087+K13302+K16172+K05631
Metabolism	Lipid metabolism	alpha-Linolenic acid metabolism	1	24	0.452012	0.858682	ko00592	CAFS_HM_G_00069489	K16342
Organismal Systems	Excretory system	Aldosterone-regulated sodium reabsorption	2	62	0.455826	0.858682	ko04960	CAFS_HM_G_00058383;CAFS_HM_G_00048419	K13302+K16172
Organismal Systems	Nervous system	GABAergic synapse	4	140	0.456877	0.858682	ko04727	CAFS_HM_G_00050453;CAFS_HM_G_00090820;CAFS_HM_G_00084312;CAFS_HM_G_00054984	K04849+K08048+K08341+K04344
Organismal Systems	Immune system	Fc epsilon RI signaling pathway	3	102	0.464063	0.858682	ko04664	CAFS_HM_G_00069489;CAFS_HM_G_00063366;CAFS_HM_G_00059374	K16342+K02833+K05730
Organismal Systems	Sensory system	Taste transduction	3	102	0.464063	0.858682	ko04742	CAFS_HM_G_00090820;CAFS_HM_G_00092469;CAFS_HM_G_00054984	K08048+K05858+K04344
Metabolism	Glycan biosynthesis and metabolism	Other types of O-glycan biosynthesis	2	63	0.464087	0.858682	ko00514	CAFS_HM_G_00051561;CAFS_HM_G_00062422	K00778+K00710
Environmental Information Processing	Signal transduction	JAK-STAT signaling pathway	5	182	0.469817	0.858682	ko04630	CAFS_HM_G_00022808;CAFS_HM_G_00063366;CAFS_HM_G_00065021;CAFS_HM_G_00068175;CAFS_HM_G_00080466	K05139+K02833+K05420+K05077+K11222
Organismal Systems	Circulatory system	Adrenergic signaling in cardiomyocytes	7	262	0.471786	0.858682	ko04261	CAFS_HM_G_00077534;CAFS_HM_G_00090820;CAFS_HM_G_00092469;CAFS_HM_G_00069353;CAFS_HM_G_00060785;CAFS_HM_G_00074470;CAFS_HM_G_00049415	K17751+K08048+K05858+K10351+K09052+K09052+K04515
Human Diseases	Cancer: overview	Chemical carcinogenesis - reactive oxygen species	7	262	0.471786	0.858682	ko05208	CAFS_HM_G_00059060;CAFS_HM_G_00023479;CAFS_HM_G_00063366;CAFS_HM_G_00083841;CAFS_HM_G_00037004;CAFS_HM_G_00004943;CAFS_HM_G_00059400	K02267+K02265+K02833+K05448+K00799+K02265+K02263
Metabolism	Carbohydrate metabolism	Amino sugar and nucleotide sugar metabolism	2	64	0.472275	0.858682	ko00520	CAFS_HM_G_00002204;CAFS_HM_G_00062457	K17497+K00326
Organismal Systems	Immune system	RIG-I-like receptor signaling pathway	2	64	0.472275	0.858682	ko04622	CAFS_HM_G_00063373;CAFS_HM_G_00035272	K09447+K12654
Organismal Systems	Digestive system	Carbohydrate digestion and absorption	2	64	0.472275	0.858682	ko04973	CAFS_HM_G_00092469;CAFS_HM_G_00042667	K05858+K01084
Organismal Systems	Nervous system	Dopaminergic synapse	6	223	0.475376	0.859113	ko04728	CAFS_HM_G_00050453;CAFS_HM_G_00092469;CAFS_HM_G_00073647;CAFS_HM_G_00009436;CAFS_HM_G_00054984;CAFS_HM_G_00049415	K04849+K05858+K05209+K04999+K04344+K04515
Metabolism	Energy metabolism	Carbon fixation pathways in prokaryotes	1	26	0.478841	0.860193	ko00720	CAFS_HM_G_00031810	K00626
Metabolism	Carbohydrate metabolism	Pentose and glucuronate interconversions	1	27	0.49176	0.878143	ko00040	CAFS_HM_G_00026363	K00011
Human Diseases	Immune disease	Rheumatoid arthritis	3	107	0.495741	0.880013	ko05323	CAFS_HM_G_00072339;CAFS_HM_G_00083841;CAFS_HM_G_00040645	K05718+K05448+K06752
Human Diseases	Immune disease	Inflammatory bowel disease	2	69	0.512061	0.903638	ko05321	CAFS_HM_G_00040645;CAFS_HM_G_00080466	K06752+K11222
Cellular Processes	Cell growth and death	Oocyte meiosis	4	151	0.515793	0.904899	ko04114	CAFS_HM_G_00090820;CAFS_HM_G_00047783;CAFS_HM_G_00047777;CAFS_HM_G_00049415	K08048+K05087+K05087+K04515
Human Diseases	Neurodegenerative disease	Parkinson disease	8	316	0.523877	0.913739	ko05012	CAFS_HM_G_00059060;CAFS_HM_G_00023479;CAFS_HM_G_00064844;CAFS_HM_G_00041092;CAFS_HM_G_00004943;CAFS_HM_G_00059400;CAFS_HM_G_00036892;CAFS_HM_G_00049415	K02267+K02265+K08770+K07375+K02265+K02263+K14714+K04515
Human Diseases	Immune disease	Asthma	1	30	0.528636	0.91671	ko05310	CAFS_HM_G_00040645	K06752
Environmental Information Processing	Signaling molecules and interaction	Cell adhesion molecules	8	320	0.538318	0.925727	ko04514	CAFS_HM_G_00028571;CAFS_HM_G_00072339;CAFS_HM_G_00040645;CAFS_HM_G_00026406;CAFS_HM_G_00051376;CAFS_HM_G_00055326;CAFS_HM_G_00086108;CAFS_HM_G_00028579	K06751+K05718+K06752+K06756+K06087+K06757+K06467+K06751
Organismal Systems	Nervous system	Retrograde endocannabinoid signaling	5	197	0.540007	0.925727	ko04723	CAFS_HM_G_00050453;CAFS_HM_G_00090820;CAFS_HM_G_00092469;CAFS_HM_G_00009436;CAFS_HM_G_00054984	K04849+K08048+K05858+K04999+K04344
Organismal Systems	Endocrine system	Regulation of lipolysis in adipocytes	3	115	0.5444	0.927954	ko04923	CAFS_HM_G_00090820;CAFS_HM_G_00031928;CAFS_HM_G_00048419	K08048+K07376+K16172
Human Diseases	Endocrine and metabolic disease	Non-alcoholic fatty liver disease	5	200	0.553541	0.935811	ko04932	CAFS_HM_G_00059060;CAFS_HM_G_00023479;CAFS_HM_G_00004943;CAFS_HM_G_00048419;CAFS_HM_G_00059400	K02267+K02265+K02265+K16172+K02263
Organismal Systems	Endocrine system	Thyroid hormone signaling pathway	5	201	0.558009	0.935811	ko04919	CAFS_HM_G_00077534;CAFS_HM_G_00030645;CAFS_HM_G_00092469;CAFS_HM_G_00063366;CAFS_HM_G_00030776	K17751+K06062+K05858+K02833+K08362
Metabolism	Glycan biosynthesis and metabolism	Glycosaminoglycan biosynthesis - chondroitin sulfate / dermatan sulfate	1	33	0.562847	0.935811	ko00532	CAFS_HM_G_00089444	K03193
Environmental Information Processing	Signaling molecules and interaction	Cytokine-cytokine receptor interaction	6	245	0.567686	0.935811	ko04060	CAFS_HM_G_00068087;CAFS_HM_G_00079400;CAFS_HM_G_00065021;CAFS_HM_G_00068175;CAFS_HM_G_00018288;CAFS_HM_G_00037696	K05503+K04189+K05420+K05077+K04189+K05152
Organismal Systems	Immune system	Chemokine signaling pathway	6	246	0.571702	0.935811	ko04062	CAFS_HM_G_00090820;CAFS_HM_G_00092469;CAFS_HM_G_00063366;CAFS_HM_G_00079400;CAFS_HM_G_00018288;CAFS_HM_G_00059374	K08048+K05858+K02833+K04189+K04189+K05730
Metabolism	Glycan biosynthesis and metabolism	Glycosphingolipid biosynthesis - ganglio series	1	34	0.573692	0.935811	ko00604	CAFS_HM_G_00058659	K03369
Metabolism	Energy metabolism	Methane metabolism	1	34	0.573692	0.935811	ko00680	CAFS_HM_G_00075276	K00830
Human Diseases	Infectious disease: viral	Human immunodeficiency virus 1 infection	7	289	0.576256	0.935811	ko05170	CAFS_HM_G_00028571;CAFS_HM_G_00028584;CAFS_HM_G_00035272;CAFS_HM_G_00063366;CAFS_HM_G_00079400;CAFS_HM_G_00018288;CAFS_HM_G_00028579	K06751+K05654+K12654+K02833+K04189+K04189+K06751
Environmental Information Processing	Signal transduction	Hippo signaling pathway - fly	3	121	0.579062	0.935811	ko04391	CAFS_HM_G_00049075;CAFS_HM_G_00029245;CAFS_HM_G_00046049	K09448+K06093+K16676
Metabolism	Global and overview maps	Fatty acid metabolism	2	79	0.585517	0.935811	ko01212	CAFS_HM_G_00031810;CAFS_HM_G_00037895	K00626+K10249
Organismal Systems	Sensory system	Inflammatory mediator regulation of TRP channels	4	165	0.586206	0.935811	ko04750	CAFS_HM_G_00090820;CAFS_HM_G_00069489;CAFS_HM_G_00092469;CAFS_HM_G_00049415	K08048+K16342+K05858+K04515
Metabolism	Metabolism of cofactors and vitamins	Porphyrin metabolism	1	36	0.594585	0.935811	ko00860	CAFS_HM_G_00087625	K14735
Human Diseases	Endocrine and metabolic disease	AGE-RAGE signaling pathway in diabetic complications	4	168	0.60051	0.935811	ko04933	CAFS_HM_G_00071211;CAFS_HM_G_00092469;CAFS_HM_G_00063366;CAFS_HM_G_00083841	K05717+K05858+K02833+K05448
Organismal Systems	Digestive system	Gastric acid secretion	3	125	0.601234	0.935811	ko04971	CAFS_HM_G_00090820;CAFS_HM_G_00092469;CAFS_HM_G_00049415	K08048+K05858+K04515
Environmental Information Processing	Signal transduction	Ras signaling pathway	8	339	0.604405	0.935811	ko04014	CAFS_HM_G_00047783;CAFS_HM_G_00069489;CAFS_HM_G_00063366;CAFS_HM_G_00083841;CAFS_HM_G_00073647;CAFS_HM_G_00036244;CAFS_HM_G_00047777;CAFS_HM_G_00016655	K05087+K16342+K02833+K05448+K05209+K04358+K05087+K17635
Human Diseases	Neurodegenerative disease	Amyotrophic lateral sclerosis	10	424	0.606956	0.935811	ko05014	CAFS_HM_G_00067332;CAFS_HM_G_00066048;CAFS_HM_G_00059060;CAFS_HM_G_00023479;CAFS_HM_G_00041092;CAFS_HM_G_00049939;CAFS_HM_G_00073647;CAFS_HM_G_00004943;CAFS_HM_G_00059400;CAFS_HM_G_00060533	K04572+K13241+K02267+K02265+K07375+K05456+K05209+K02265+K02263+K10408
Human Diseases	Infectious disease: viral	Human T-cell leukemia virus 1 infection	8	341	0.611086	0.935811	ko05166	CAFS_HM_G_00028571;CAFS_HM_G_00084241;CAFS_HM_G_00090820;CAFS_HM_G_00030645;CAFS_HM_G_00072339;CAFS_HM_G_00063366;CAFS_HM_G_00040645;CAFS_HM_G_00028579	K06751+K00787+K08048+K06062+K05718+K02833+K06752+K06751
Organismal Systems	Aging	Longevity regulating pathway - worm	3	127	0.61203	0.935811	ko04212	CAFS_HM_G_00084312;CAFS_HM_G_00037004;CAFS_HM_G_00048419	K08341+K00799+K16172
Organismal Systems	Endocrine system	Relaxin signaling pathway	5	214	0.613985	0.935811	ko04926	CAFS_HM_G_00066048;CAFS_HM_G_00090820;CAFS_HM_G_00092469;CAFS_HM_G_00063366;CAFS_HM_G_00083841	K13241+K08048+K05858+K02833+K05448
Cellular Processes	Transport and catabolism	Autophagy - other	1	38	0.614459	0.935811	ko04136	CAFS_HM_G_00084312	K08341
Human Diseases	Endocrine and metabolic disease	Insulin resistance	4	171	0.614516	0.935811	ko04931	CAFS_HM_G_00063417;CAFS_HM_G_00042667;CAFS_HM_G_00048419;CAFS_HM_G_00058897	K08746+K01084+K16172+K07189
Organismal Systems	Immune system	B cell receptor signaling pathway	3	129	0.622629	0.940145	ko04662	CAFS_HM_G_00063366;CAFS_HM_G_00059374;CAFS_HM_G_00086108	K02833+K05730+K06467
Human Diseases	Neurodegenerative disease	Huntington disease	8	346	0.627533	0.940145	ko05016	CAFS_HM_G_00050453;CAFS_HM_G_00059060;CAFS_HM_G_00023479;CAFS_HM_G_00041092;CAFS_HM_G_00092469;CAFS_HM_G_00004943;CAFS_HM_G_00059400;CAFS_HM_G_00060533	K04849+K02267+K02265+K07375+K05858+K02265+K02263+K10408
Genetic Information Processing	Folding, sorting and degradation	RNA degradation	2	86	0.631903	0.940145	ko03018	CAFS_HM_G_00002208;CAFS_HM_G_00044501	K14443+K14443
Environmental Information Processing	Signal transduction	cAMP signaling pathway	9	390	0.63205	0.940145	ko04024	CAFS_HM_G_00074183;CAFS_HM_G_00090820;CAFS_HM_G_00060866;CAFS_HM_G_00073647;CAFS_HM_G_00059031;CAFS_HM_G_00057454;CAFS_HM_G_00059374;CAFS_HM_G_00019144;CAFS_HM_G_00049415	K04955+K08048+K04590+K05209+K04590+K12755+K05730+K04587+K04515
Organismal Systems	Digestive system	Salivary secretion	3	131	0.633031	0.940145	ko04970	CAFS_HM_G_00090820;CAFS_HM_G_00092469;CAFS_HM_G_00031928	K08048+K05858+K07376
Metabolism	Metabolism of other amino acids	beta-Alanine metabolism	1	41	0.642465	0.944801	ko00410	CAFS_HM_G_00072448	K12259
Metabolism	Carbohydrate metabolism	Starch and sucrose metabolism	1	41	0.642465	0.944801	ko00500	CAFS_HM_G_00042667	K01084
Environmental Information Processing	Signaling molecules and interaction	Neuroactive ligand-receptor interaction	14	609	0.651087	0.94641	ko04080	CAFS_HM_G_00071994;CAFS_HM_G_00044648;CAFS_HM_G_00069913;CAFS_HM_G_00086594;CAFS_HM_G_00060866;CAFS_HM_G_00069911;CAFS_HM_G_00059724;CAFS_HM_G_00018152;CAFS_HM_G_00030776;CAFS_HM_G_00073647;CAFS_HM_G_00059031;CAFS_HM_G_00066471;CAFS_HM_G_00019144;CAFS_HM_G_00069920	K03990+K04161+K03990+K05204+K04590+K03990+K04589+K04241+K08362+K05209+K04590+K05229+K04587+K03990
Genetic Information Processing	Translation	Aminoacyl-tRNA biosynthesis	1	42	0.651342	0.94641	ko00970	CAFS_HM_G_00032391	K01887
Environmental Information Processing	Signal transduction	ErbB signaling pathway	3	136	0.658161	0.94641	ko04012	CAFS_HM_G_00049939;CAFS_HM_G_00063366;CAFS_HM_G_00049415	K05456+K02833+K04515
Human Diseases	Cancer: overview	Chemical carcinogenesis - DNA adducts	1	43	0.66	0.94641	ko05204	CAFS_HM_G_00037004	K00799
Organismal Systems	Digestive system	Mineral absorption	2	91	0.6625	0.94641	ko04978	CAFS_HM_G_00019287;CAFS_HM_G_00087625	K08539+K14735
Environmental Information Processing	Signal transduction	Wnt signaling pathway	5	227	0.665642	0.94641	ko04310	CAFS_HM_G_00039012;CAFS_HM_G_00092469;CAFS_HM_G_00053437;CAFS_HM_G_00087217;CAFS_HM_G_00049415	K02842+K05858+K00572+K02354+K04515
Organismal Systems	Immune system	Platelet activation	5	227	0.665642	0.94641	ko04611	CAFS_HM_G_00090820;CAFS_HM_G_00069489;CAFS_HM_G_00092469;CAFS_HM_G_00073708;CAFS_HM_G_00031928	K08048+K16342+K05858+K03903+K07376
Human Diseases	Infectious disease: viral	Hepatitis C	5	228	0.669424	0.947299	ko05160	CAFS_HM_G_00063373;CAFS_HM_G_00063366;CAFS_HM_G_00016860;CAFS_HM_G_00051376;CAFS_HM_G_00064843	K09447+K02833+K12473+K06087+K14216
Organismal Systems	Endocrine system	Parathyroid hormone synthesis, secretion and action	4	185	0.675748	0.948645	ko04928	CAFS_HM_G_00090820;CAFS_HM_G_00019287;CAFS_HM_G_00092469;CAFS_HM_G_00018297	K08048+K08539+K05858+K08558
Organismal Systems	Immune system	Natural killer cell mediated cytotoxicity	3	140	0.677362	0.948645	ko04650	CAFS_HM_G_00072339;CAFS_HM_G_00063366;CAFS_HM_G_00059374	K05718+K02833+K05730
Organismal Systems	Excretory system	Endocrine and other factor-regulated calcium reabsorption	2	94	0.679862	0.948645	ko04961	CAFS_HM_G_00019287;CAFS_HM_G_00092469	K08539+K05858
Metabolism	Xenobiotics biodegradation and metabolism	Metabolism of xenobiotics by cytochrome P450	1	47	0.692544	0.953042	ko00980	CAFS_HM_G_00037004	K00799
Metabolism	Xenobiotics biodegradation and metabolism	Drug metabolism - cytochrome P450	1	47	0.692544	0.953042	ko00982	CAFS_HM_G_00037004	K00799
Human Diseases	Immune disease	Primary immunodeficiency	1	47	0.692544	0.953042	ko05340	CAFS_HM_G_00028584	K05654
Human Diseases	Cancer: overview	Transcriptional misregulation in cancer	6	280	0.696153	0.953634	ko05202	CAFS_HM_G_00047783;CAFS_HM_G_00039980;CAFS_HM_G_00038781;CAFS_HM_G_00007262;CAFS_HM_G_00046585;CAFS_HM_G_00047777	K05087+K09105+K10048+K15607+K11253+K05087
Metabolism	Lipid metabolism	Steroid hormone biosynthesis	1	48	0.700183	0.954795	ko00140	CAFS_HM_G_00048945	K00489
Human Diseases	Neurodegenerative disease	Prion disease	7	327	0.704302	0.956066	ko05020	CAFS_HM_G_00050453;CAFS_HM_G_00059060;CAFS_HM_G_00023479;CAFS_HM_G_00041092;CAFS_HM_G_00073647;CAFS_HM_G_00004943;CAFS_HM_G_00059400	K04849+K02267+K02265+K07375+K05209+K02265+K02263
Metabolism	Amino acid metabolism	Tryptophan metabolism	1	50	0.714899	0.962132	ko00380	CAFS_HM_G_00031810	K00626
Organismal Systems	Endocrine system	Estrogen signaling pathway	4	195	0.715185	0.962132	ko04915	CAFS_HM_G_00090820;CAFS_HM_G_00092469;CAFS_HM_G_00063366;CAFS_HM_G_00009436	K08048+K05858+K02833+K04999
Cellular Processes	Transport and catabolism	Mitophagy - yeast	1	51	0.721985	0.962908	ko04139	CAFS_HM_G_00084312	K08341
Human Diseases	Cancer: specific types	Endometrial cancer	2	102	0.72262	0.962908	ko05213	CAFS_HM_G_00072430;CAFS_HM_G_00063366	K05691+K02833
Metabolism	Lipid metabolism	Fatty acid degradation	1	52	0.728895	0.962908	ko00071	CAFS_HM_G_00031810	K00626
Human Diseases	Infectious disease: parasitic	Toxoplasmosis	3	153	0.734242	0.962908	ko05145	CAFS_HM_G_00066048;CAFS_HM_G_00040645;CAFS_HM_G_00016860	K13241+K06752+K12473
Organismal Systems	Environmental adaptation	Circadian rhythm	1	53	0.735635	0.962908	ko04710	CAFS_HM_G_00053195	K03729
Organismal Systems	Endocrine system	Adipocytokine signaling pathway	2	105	0.737372	0.962908	ko04920	CAFS_HM_G_00042667;CAFS_HM_G_00048419	K01084+K16172
Metabolism	Lipid metabolism	Ether lipid metabolism	1	54	0.742208	0.962908	ko00565	CAFS_HM_G_00069489	K16342
Environmental Information Processing	Signal transduction	cGMP-PKG signaling pathway	6	295	0.742748	0.962908	ko04022	CAFS_HM_G_00077534;CAFS_HM_G_00090820;CAFS_HM_G_00092469;CAFS_HM_G_00057454;CAFS_HM_G_00031928;CAFS_HM_G_00048419	K17751+K08048+K05858+K12755+K07376+K16172
Human Diseases	Cancer: specific types	Prostate cancer	3	158	0.753916	0.962908	ko05215	CAFS_HM_G_00047783;CAFS_HM_G_00063366;CAFS_HM_G_00047777	K05087+K02833+K05087
Metabolism	Lipid metabolism	Arachidonic acid metabolism	1	56	0.754869	0.962908	ko00590	CAFS_HM_G_00069489	K16342
Human Diseases	Cancer: specific types	Non-small cell lung cancer	2	109	0.756	0.962908	ko05223	CAFS_HM_G_00063366;CAFS_HM_G_00022004	K02833+K15420
Human Diseases	Substance dependence	Amphetamine addiction	2	110	0.760476	0.962908	ko05031	CAFS_HM_G_00073647;CAFS_HM_G_00049415	K05209+K04515
Environmental Information Processing	Signal transduction	MAPK signaling pathway - yeast	1	58	0.766911	0.962908	ko04011	CAFS_HM_G_00049075	K09448
Organismal Systems	Digestive system	Pancreatic secretion	3	162	0.768803	0.962908	ko04972	CAFS_HM_G_00090820;CAFS_HM_G_00092469;CAFS_HM_G_00062436	K08048+K05858+K01298
Cellular Processes	Cellular community - eukaryotes	Adherens junction	3	163	0.772408	0.962908	ko04520	CAFS_HM_G_00047783;CAFS_HM_G_00072430;CAFS_HM_G_00047777	K05087+K05691+K05087
Cellular Processes	Cell growth and death	Necroptosis	5	260	0.775508	0.962908	ko04217	CAFS_HM_G_00069489;CAFS_HM_G_00072159;CAFS_HM_G_00086286;CAFS_HM_G_00080466;CAFS_HM_G_00049415	K16342+K12800+K10802+K11222+K04515
Metabolism	Metabolism of other amino acids	Glutathione metabolism	1	60	0.778364	0.962908	ko00480	CAFS_HM_G_00037004	K00799
Metabolism	Glycan biosynthesis and metabolism	Mucin type O-glycan biosynthesis	1	60	0.778364	0.962908	ko00512	CAFS_HM_G_00062422	K00710
Metabolism	Metabolism of cofactors and vitamins	Retinol metabolism	1	61	0.783878	0.962908	ko00830	CAFS_HM_G_00048959	K15734
Human Diseases	Cancer: specific types	Thyroid cancer	1	61	0.783878	0.962908	ko05216	CAFS_HM_G_00063366	K02833
Organismal Systems	Nervous system	Synaptic vesicle cycle	2	116	0.785869	0.962908	ko04721	CAFS_HM_G_00050453;CAFS_HM_G_00054984	K04849+K04344
Organismal Systems	Development and regeneration	Osteoclast differentiation	3	167	0.786375	0.962908	ko04380	CAFS_HM_G_00072739;CAFS_HM_G_00089661;CAFS_HM_G_00000483	K09028+K14380+K09028
Human Diseases	Infectious disease: viral	Influenza A	5	266	0.792188	0.966083	ko05164	CAFS_HM_G_00084241;CAFS_HM_G_00063373;CAFS_HM_G_00072159;CAFS_HM_G_00040645;CAFS_HM_G_00064843	K00787+K09447+K12800+K06752+K14216
Organismal Systems	Immune system	Hematopoietic cell lineage	2	120	0.80146	0.966237	ko04640	CAFS_HM_G_00040645;CAFS_HM_G_00086108	K06752+K06467
Metabolism	Lipid metabolism	Glycerolipid metabolism	1	65	0.804603	0.966237	ko00561	CAFS_HM_G_00026363	K00011
Metabolism	Metabolism of cofactors and vitamins	Nicotinate and nicotinamide metabolism	1	65	0.804603	0.966237	ko00760	CAFS_HM_G_00046247	K03783
Organismal Systems	Endocrine system	Renin secretion	2	121	0.805198	0.966237	ko04924	CAFS_HM_G_00092469;CAFS_HM_G_00019144	K05858+K04587
Metabolism	Glycan biosynthesis and metabolism	N-Glycan biosynthesis	1	66	0.809468	0.967491	ko00510	CAFS_HM_G_00051561	K00778
Human Diseases	Cancer: overview	PD-L1 expression and PD-1 checkpoint pathway in cancer	2	126	0.822966	0.976088	ko05235	CAFS_HM_G_00063366;CAFS_HM_G_00022004	K02833+K15420
Human Diseases	Cardiovascular disease	Dilated cardiomyopathy	3	179	0.824082	0.976088	ko05414	CAFS_HM_G_00077534;CAFS_HM_G_00090820;CAFS_HM_G_00069353	K17751+K08048+K10351
Human Diseases	Infectious disease: bacterial	Bacterial invasion of epithelial cells	2	128	0.829658	0.976088	ko05100	CAFS_HM_G_00071211;CAFS_HM_G_00072430	K05717+K05691
Metabolism	Lipid metabolism	Sphingolipid metabolism	1	72	0.836223	0.976088	ko00600	CAFS_HM_G_00074103	K04710
Human Diseases	Cancer: specific types	Small cell lung cancer	2	132	0.842365	0.976088	ko05222	CAFS_HM_G_00071211;CAFS_HM_G_00066048	K05717+K13241
Organismal Systems	Sensory system	Olfactory transduction	3	187	0.845954	0.976088	ko04740	CAFS_HM_G_00049766;CAFS_HM_G_00031928;CAFS_HM_G_00049415	K04257+K07376+K04515
Metabolism	Xenobiotics biodegradation and metabolism	Drug metabolism - other enzymes	1	75	0.848162	0.976088	ko00983	CAFS_HM_G_00037004	K00799
Metabolism	Global and overview maps	Carbon metabolism	2	134	0.848392	0.976088	ko01200	CAFS_HM_G_00031810;CAFS_HM_G_00075276	K00626+K00830
Organismal Systems	Immune system	C-type lectin receptor signaling pathway	3	191	0.855982	0.976088	ko04625	CAFS_HM_G_00063366;CAFS_HM_G_00075779;CAFS_HM_G_00072159	K02833+K08862+K12800
Organismal Systems	Nervous system	Neurotrophin signaling pathway	3	191	0.855982	0.976088	ko04722	CAFS_HM_G_00063366;CAFS_HM_G_00048419;CAFS_HM_G_00049415	K02833+K16172+K04515
Environmental Information Processing	Signal transduction	TGF-beta signaling pathway	2	140	0.865241	0.976088	ko04350	CAFS_HM_G_00044955;CAFS_HM_G_00053681	K04677+K04680
Human Diseases	Infectious disease: bacterial	Salmonella infection	6	350	0.869574	0.976088	ko05132	CAFS_HM_G_00041092;CAFS_HM_G_00063366;CAFS_HM_G_00069353;CAFS_HM_G_00072159;CAFS_HM_G_00057454;CAFS_HM_G_00056378	K07375+K02833+K10351+K12800+K12755+K04437
Environmental Information Processing	Signal transduction	Sphingolipid signaling pathway	3	198	0.872169	0.976088	ko04071	CAFS_HM_G_00092469;CAFS_HM_G_00063366;CAFS_HM_G_00074103	K05858+K02833+K04710
Metabolism	Amino acid metabolism	Lysine degradation	1	82	0.872758	0.976088	ko00310	CAFS_HM_G_00031810	K00626
Human Diseases	Cardiovascular disease	Fluid shear stress and atherosclerosis	3	199	0.874345	0.976088	ko05418	CAFS_HM_G_00076370;CAFS_HM_G_00083841;CAFS_HM_G_00037004	K17845+K05448+K00799
Environmental Information Processing	Signal transduction	Phospholipase D signaling pathway	4	252	0.874789	0.976088	ko04072	CAFS_HM_G_00090820;CAFS_HM_G_00069489;CAFS_HM_G_00092469;CAFS_HM_G_00063366	K08048+K16342+K05858+K02833
Organismal Systems	Immune system	T cell receptor signaling pathway	2	145	0.877956	0.976088	ko04660	CAFS_HM_G_00063366;CAFS_HM_G_00059374	K02833+K05730
Human Diseases	Cancer: overview	MicroRNAs in cancer	4	256	0.882348	0.976088	ko05206	CAFS_HM_G_00041313;CAFS_HM_G_00063366;CAFS_HM_G_00083841;CAFS_HM_G_00048419	K08270+K02833+K05448+K16172
Human Diseases	Neurodegenerative disease	Spinocerebellar ataxia	3	203	0.882729	0.976088	ko05017	CAFS_HM_G_00092469;CAFS_HM_G_00073647;CAFS_HM_G_00054984	K05858+K05209+K04344
Metabolism	Global and overview maps	Biosynthesis of amino acids	1	86	0.884987	0.976088	ko01230	CAFS_HM_G_00042491	K01476
Human Diseases	Substance dependence	Cocaine addiction	1	86	0.884987	0.976088	ko05030	CAFS_HM_G_00073647	K05209
Human Diseases	Drug resistance: antineoplastic	Platinum drug resistance	1	89	0.893383	0.976661	ko01524	CAFS_HM_G_00037004	K00799
Organismal Systems	Immune system	IL-17 signaling pathway	1	89	0.893383	0.976661	ko04657	CAFS_HM_G_00038781	K10048
Cellular Processes	Transport and catabolism	Autophagy - yeast	1	90	0.896045	0.976661	ko04138	CAFS_HM_G_00084312	K08341
Cellular Processes	Cell growth and death	p53 signaling pathway	1	91	0.89864	0.976661	ko04115	CAFS_HM_G_00052464	K10146
Human Diseases	Cardiovascular disease	Hypertrophic cardiomyopathy	2	156	0.902137	0.976661	ko05410	CAFS_HM_G_00077534;CAFS_HM_G_00069353	K17751+K10351
Cellular Processes	Cell growth and death	Cell cycle	2	159	0.907914	0.976661	ko04110	CAFS_HM_G_00085938;CAFS_HM_G_00064232	K09392+K09993
Human Diseases	Infectious disease: viral	Hepatitis B	3	217	0.908295	0.976661	ko05161	CAFS_HM_G_00063373;CAFS_HM_G_00063366;CAFS_HM_G_00080466	K09447+K02833+K11222
Organismal Systems	Immune system	Fc gamma R-mediated phagocytosis	2	162	0.913371	0.9773	ko04666	CAFS_HM_G_00069489;CAFS_HM_G_00059374	K16342+K05730
Human Diseases	Cancer: specific types	Acute myeloid leukemia	1	99	0.917206	0.9773	ko05221	CAFS_HM_G_00063366	K02833
Human Diseases	Infectious disease: viral	Measles	2	168	0.923392	0.9773	ko05162	CAFS_HM_G_00063373;CAFS_HM_G_00064843	K09447+K14216
Human Diseases	Cancer: overview	Choline metabolism in cancer	2	168	0.923392	0.9773	ko05231	CAFS_HM_G_00069489;CAFS_HM_G_00063366	K16342+K02833
Metabolism	Carbohydrate metabolism	Inositol phosphate metabolism	1	103	0.925177	0.9773	ko00562	CAFS_HM_G_00092469	K05858
Organismal Systems	Immune system	Toll-like receptor signaling pathway	1	105	0.928872	0.97776	ko04620	CAFS_HM_G_00063373	K09447
Organismal Systems	Endocrine system	Prolactin signaling pathway	1	111	0.938899	0.98486	ko04917	CAFS_HM_G_00063366	K02833
Environmental Information Processing	Signal transduction	MAPK signaling pathway - fly	1	115	0.944789	0.985339	ko04013	CAFS_HM_G_00031742	K08545
Cellular Processes	Cell growth and death	Cellular senescence	3	246	0.945926	0.985339	ko04218	CAFS_HM_G_00028571;CAFS_HM_G_00063366;CAFS_HM_G_00028579	K06751+K02833+K06751
Human Diseases	Cancer: specific types	Chronic myeloid leukemia	1	120	0.951363	0.985559	ko05220	CAFS_HM_G_00063366	K02833
Human Diseases	Substance dependence	Alcoholism	3	257	0.956006	0.985559	ko05034	CAFS_HM_G_00063366;CAFS_HM_G_00073647;CAFS_HM_G_00046585	K02833+K05209+K11253
Human Diseases	Infectious disease: bacterial	Yersinia infection	3	261	0.959216	0.985559	ko05135	CAFS_HM_G_00071211;CAFS_HM_G_00072159;CAFS_HM_G_00059374	K05717+K12800+K05730
Human Diseases	Cancer: specific types	Pancreatic cancer	1	127	0.959277	0.985559	ko05212	CAFS_HM_G_00083841	K05448
Human Diseases	Cardiovascular disease	Arrhythmogenic right ventricular cardiomyopathy	1	139	0.969975	0.986492	ko05412	CAFS_HM_G_00072430	K05691
Environmental Information Processing	Signal transduction	Phosphatidylinositol signaling system	1	140	0.970729	0.986492	ko04070	CAFS_HM_G_00092469	K05858
Organismal Systems	Immune system	Th17 cell differentiation	1	145	0.974223	0.986492	ko04659	CAFS_HM_G_00040645	K06752
Human Diseases	Cancer: specific types	Colorectal cancer	1	146	0.97487	0.986492	ko05210	CAFS_HM_G_00063366	K02833
Genetic Information Processing	Folding, sorting and degradation	Protein processing in endoplasmic reticulum	2	224	0.976627	0.986492	ko04141	CAFS_HM_G_00048879;CAFS_HM_G_00018523	K14019+K14006
Genetic Information Processing	Folding, sorting and degradation	Ubiquitin mediated proteolysis	1	169	0.98601	0.992628	ko04120	CAFS_HM_G_00064844	K08770
Human Diseases	Infectious disease: bacterial	Pathogenic Escherichia coli infection	3	371	0.995526	0.996908	ko05130	CAFS_HM_G_00041092;CAFS_HM_G_00072159;CAFS_HM_G_00051376	K07375+K12800+K06087
Cellular Processes	Cell growth and death	Apoptosis	1	228	0.996908	0.996908	ko04210	CAFS_HM_G_00063366	K02833

## Sheet: normoxia vs semi-asphyxia
Table S9. KEGG enrichment analysis of differentially expressed genes.
KEGG_A_class	KEGG_B_class	Pathway	out (280)	All (9304)	Pvalue	Qvalue	Pathway ID	Genes	K_IDs
Organismal Systems	Immune system	Complement and coagulation cascades	12	142	0.0011657	0.199613	ko04610	CAFS_HM_G_00086274;CAFS_HM_G_00040126;CAFS_HM_G_00071994;CAFS_HM_G_00069913;CAFS_HM_G_00086275;CAFS_HM_G_00074742;CAFS_HM_G_00069911;CAFS_HM_G_00069919;CAFS_HM_G_00073708;CAFS_HM_G_00078032;CAFS_HM_G_00087508;CAFS_HM_G_00069920	K03989+K01343+K03990+K03990+K03989+K01344+K03990+K03990+K03903+K03991+K01332+K03990
Human Diseases	Infectious disease: bacterial	Staphylococcus aureus infection	10	108	0.00149377	0.199613	ko05150	CAFS_HM_G_00086274;CAFS_HM_G_00071994;CAFS_HM_G_00069913;CAFS_HM_G_00086275;CAFS_HM_G_00069911;CAFS_HM_G_00069919;CAFS_HM_G_00002922;CAFS_HM_G_00078032;CAFS_HM_G_00087508;CAFS_HM_G_00069920	K03989+K03990+K03990+K03989+K03990+K03990+K06752+K03991+K01332+K03990
Cellular Processes	Transport and catabolism	Phagosome	16	234	0.00185975	0.199613	ko04145	CAFS_HM_G_00071994;CAFS_HM_G_00069913;CAFS_HM_G_00027451;CAFS_HM_G_00041092;CAFS_HM_G_00074112;CAFS_HM_G_00069897;CAFS_HM_G_00069911;CAFS_HM_G_00079515;CAFS_HM_G_00060914;CAFS_HM_G_00064050;CAFS_HM_G_00069919;CAFS_HM_G_00002922;CAFS_HM_G_00074795;CAFS_HM_G_00078032;CAFS_HM_G_00037681;CAFS_HM_G_00069920	K03990+K03990+K04659+K07375+K08057+K07375+K03990+K07374+K06503+K06751+K03990+K06752+K06503+K03991+K08054+K03990
Environmental Information Processing	Signal transduction	HIF-1 signaling pathway	11	169	0.0130601	0.566552	ko04066	CAFS_HM_G_00016010;CAFS_HM_G_00021438;CAFS_HM_G_00090012;CAFS_HM_G_00045987;CAFS_HM_G_00040888;CAFS_HM_G_00039602;CAFS_HM_G_00060914;CAFS_HM_G_00042759;CAFS_HM_G_00024017;CAFS_HM_G_00074795;CAFS_HM_G_00049992	K00510+K03259+K09592+K05437+K12334+K04372+K06503+K01623+K06625+K06503+K08268
Genetic Information Processing	Folding, sorting and degradation	Protein processing in endoplasmic reticulum	13	224	0.0177861	0.566552	ko04141	CAFS_HM_G_00069365;CAFS_HM_G_00078205;CAFS_HM_G_00074112;CAFS_HM_G_00004550;CAFS_HM_G_00057974;CAFS_HM_G_00090724;CAFS_HM_G_00072456;CAFS_HM_G_00036761;CAFS_HM_G_00022031;CAFS_HM_G_00046853;CAFS_HM_G_00061120;CAFS_HM_G_00037681;CAFS_HM_G_00025415	K09490+K11718+K08057+K09486+K12670+K01367+K01228+K14020+K04556+K14007+K09582+K08054+K09487
Human Diseases	Infectious disease: bacterial	Pertussis	10	154	0.0178004	0.566552	ko05133	CAFS_HM_G_00086274;CAFS_HM_G_00012390;CAFS_HM_G_00071994;CAFS_HM_G_00069913;CAFS_HM_G_00086275;CAFS_HM_G_00069911;CAFS_HM_G_00072159;CAFS_HM_G_00069919;CAFS_HM_G_00087508;CAFS_HM_G_00069920	K03989+K12800+K03990+K03990+K03989+K03990+K12800+K03990+K01332+K03990
Human Diseases	Infectious disease: bacterial	Legionellosis	7	90	0.0185236	0.566552	ko05134	CAFS_HM_G_00071994;CAFS_HM_G_00069913;CAFS_HM_G_00069911;CAFS_HM_G_00091624;CAFS_HM_G_00009949;CAFS_HM_G_00069919;CAFS_HM_G_00069920	K03990+K03990+K03990+K04734+K15485+K03990+K03990
Organismal Systems	Endocrine system	Thyroid hormone synthesis	8	114	0.0214877	0.566552	ko04918	CAFS_HM_G_00026530;CAFS_HM_G_00090820;CAFS_HM_G_00069365;CAFS_HM_G_00074492;CAFS_HM_G_00061120;CAFS_HM_G_00037681;CAFS_HM_G_00082082;CAFS_HM_G_00025415	K01540+K08048+K09490+K08048+K09582+K08054+K08042+K09487
Organismal Systems	Environmental adaptation	Circadian entrainment	11	183	0.0223169	0.566552	ko04713	CAFS_HM_G_00076456;CAFS_HM_G_00090820;CAFS_HM_G_00091487;CAFS_HM_G_00052282;CAFS_HM_G_00071271;CAFS_HM_G_00026164;CAFS_HM_G_00009436;CAFS_HM_G_00074492;CAFS_HM_G_00015111;CAFS_HM_G_00077056;CAFS_HM_G_00082082	K04587+K08048+K04963+K05208+K04855+K04850+K04999+K08048+K04997+K16513+K08042
Organismal Systems	Endocrine system	Regulation of lipolysis in adipocytes	8	115	0.0225149	0.566552	ko04923	CAFS_HM_G_00081413;CAFS_HM_G_00090820;CAFS_HM_G_00040888;CAFS_HM_G_00073289;CAFS_HM_G_00074492;CAFS_HM_G_00045842;CAFS_HM_G_00064299;CAFS_HM_G_00082082	K07187+K08048+K12334+K07187+K08048+K07187+K16816+K08042
Metabolism	Metabolism of terpenoids and polyketides	Terpenoid backbone biosynthesis	3	21	0.0240132	0.566552	ko00900	CAFS_HM_G_00084241;CAFS_HM_G_00031810;CAFS_HM_G_00085489	K00787+K00626+K11778
Human Diseases	Endocrine and metabolic disease	Alcoholic liver disease	11	187	0.0256795	0.566552	ko04936	CAFS_HM_G_00086274;CAFS_HM_G_00071994;CAFS_HM_G_00069913;CAFS_HM_G_00060909;CAFS_HM_G_00086275;CAFS_HM_G_00069911;CAFS_HM_G_00091624;CAFS_HM_G_00069919;CAFS_HM_G_00021542;CAFS_HM_G_00087508;CAFS_HM_G_00069920	K03989+K03990+K03990+K07296+K03989+K03990+K04734+K03990+K00121+K01332+K03990
Metabolism	Amino acid metabolism	Histidine metabolism	3	22	0.0272005	0.566552	ko00340	CAFS_HM_G_00064815;CAFS_HM_G_00030642;CAFS_HM_G_00010939	K00129+K08660+K01590
Metabolism	Global and overview maps	Biosynthesis of secondary metabolites	23	500	0.0278023	0.566552	ko01110	CAFS_HM_G_00080016;CAFS_HM_G_00084241;CAFS_HM_G_00039538;CAFS_HM_G_00031810;CAFS_HM_G_00058233;CAFS_HM_G_00064815;CAFS_HM_G_00083374;CAFS_HM_G_00002204;CAFS_HM_G_00028216;CAFS_HM_G_00052461;CAFS_HM_G_00042759;CAFS_HM_G_00015632;CAFS_HM_G_00074024;CAFS_HM_G_00042491;CAFS_HM_G_00014214;CAFS_HM_G_00021542;CAFS_HM_G_00063160;CAFS_HM_G_00042751;CAFS_HM_G_00085489;CAFS_HM_G_00067259;CAFS_HM_G_00010939;…	K00901+K00787+K00643+K00626+K00033+K00129+K00511+K17497+K05917+K00318+K01623+K01648+K01858+K01476+K12316+K00121+K00760+K05357+K11778+K00318+K01590+K01081+K01091
Environmental Information Processing	Signal transduction	cGMP-PKG signaling pathway	15	295	0.032932	0.566552	ko04022	CAFS_HM_G_00026530;CAFS_HM_G_00081413;CAFS_HM_G_00056812;CAFS_HM_G_00090820;CAFS_HM_G_00035269;CAFS_HM_G_00040888;CAFS_HM_G_00051694;CAFS_HM_G_00034086;CAFS_HM_G_00026164;CAFS_HM_G_00073289;CAFS_HM_G_00039858;CAFS_HM_G_00074492;CAFS_HM_G_00045842;CAFS_HM_G_00040782;CAFS_HM_G_00082082	K01540+K07187+K00907+K08048+K04348+K12334+K02158+K00907+K04850+K07187+K05853+K08048+K07187+K04139+K08042
Organismal Systems	Circulatory system	Cardiac muscle contraction	8	125	0.0347515	0.566552	ko04260	CAFS_HM_G_00026530;CAFS_HM_G_00069353;CAFS_HM_G_00026164;CAFS_HM_G_00039858;CAFS_HM_G_00056948;CAFS_HM_G_00004943;CAFS_HM_G_00042046;CAFS_HM_G_00059400	K01540+K10351+K04850+K05853+K12045+K02265+K02270+K02263
Organismal Systems	Digestive system	Gastric acid secretion	8	125	0.0347515	0.566552	ko04971	CAFS_HM_G_00026530;CAFS_HM_G_00056812;CAFS_HM_G_00090820;CAFS_HM_G_00077806;CAFS_HM_G_00034086;CAFS_HM_G_00090703;CAFS_HM_G_00074492;CAFS_HM_G_00082082	K01540+K00907+K08048+K13855+K00907+K08007+K08048+K08042
Organismal Systems	Environmental adaptation	Thermogenesis	13	246	0.0348013	0.566552	ko04714	CAFS_HM_G_00090820;CAFS_HM_G_00040888;CAFS_HM_G_00063366;CAFS_HM_G_00092107;CAFS_HM_G_00001662;CAFS_HM_G_00074492;CAFS_HM_G_00017207;CAFS_HM_G_00004943;CAFS_HM_G_00042046;CAFS_HM_G_00086969;CAFS_HM_G_00064299;CAFS_HM_G_00059400;CAFS_HM_G_00082082	K08048+K12334+K02833+K04373+K02258+K08048+K11340+K02265+K02270+K01897+K16816+K02263+K08042
Human Diseases	Endocrine and metabolic disease	Type II diabetes mellitus	6	82	0.036713	0.566552	ko04930	CAFS_HM_G_00081413;CAFS_HM_G_00060909;CAFS_HM_G_00024363;CAFS_HM_G_00026164;CAFS_HM_G_00073289;CAFS_HM_G_00045842	K07187+K07296+K04695+K04850+K07187+K07187
Organismal Systems	Endocrine system	Adipocytokine signaling pathway	7	105	0.0387802	0.566552	ko04920	CAFS_HM_G_00081413;CAFS_HM_G_00060909;CAFS_HM_G_00091624;CAFS_HM_G_00073289;CAFS_HM_G_00045842;CAFS_HM_G_00086969;CAFS_HM_G_00031140	K07187+K07296+K04734+K07187+K07187+K01897+K05872
Organismal Systems	Immune system	Platelet activation	12	227	0.0414838	0.566552	ko04611	CAFS_HM_G_00056812;CAFS_HM_G_00090820;CAFS_HM_G_00048242;CAFS_HM_G_00034086;CAFS_HM_G_00073708;CAFS_HM_G_00089922;CAFS_HM_G_00074492;CAFS_HM_G_00014622;CAFS_HM_G_00058495;CAFS_HM_G_00033386;CAFS_HM_G_00085722;CAFS_HM_G_00082082	K00907+K08048+K16059+K00907+K03903+K08508+K08048+K06236+K06263+K08508+K04298+K08042
Metabolism	Amino acid metabolism	Arginine and proline metabolism	5	64	0.0430007	0.566552	ko00330	CAFS_HM_G_00056710;CAFS_HM_G_00052461;CAFS_HM_G_00042491;CAFS_HM_G_00030642;CAFS_HM_G_00067259	K00797+K00318+K01476+K08660+K00318
Human Diseases	Cardiovascular disease	Dilated cardiomyopathy	10	179	0.0438415	0.566552	ko05414	CAFS_HM_G_00078600;CAFS_HM_G_00090820;CAFS_HM_G_00079526;CAFS_HM_G_00069353;CAFS_HM_G_00078576;CAFS_HM_G_00026164;CAFS_HM_G_00039858;CAFS_HM_G_00074492;CAFS_HM_G_00056948;CAFS_HM_G_00082082	K12567+K08048+K07610+K10351+K12567+K04850+K05853+K08048+K12045+K08042
Genetic Information Processing	Folding, sorting and degradation	SNARE interactions in vesicular transport	4	45	0.0455902	0.566552	ko04130	CAFS_HM_G_00030291;CAFS_HM_G_00089922;CAFS_HM_G_00034071;CAFS_HM_G_00033386	K08486+K08508+K08487+K08508
Environmental Information Processing	Signal transduction	FoxO signaling pathway	11	209	0.0509419	0.566552	ko04068	CAFS_HM_G_00081413;CAFS_HM_G_00076370;CAFS_HM_G_00017034;CAFS_HM_G_00063366;CAFS_HM_G_00075779;CAFS_HM_G_00084312;CAFS_HM_G_00024017;CAFS_HM_G_00073289;CAFS_HM_G_00045842;CAFS_HM_G_00058383;CAFS_HM_G_00037366	K07187+K17845+K04402+K02833+K08862+K08341+K06625+K07187+K07187+K13302+K12358
Human Diseases	Infectious disease: viral	Kaposi sarcoma-associated herpesvirus infection	14	288	0.0526248	0.566552	ko05167	CAFS_HM_G_00071994;CAFS_HM_G_00069913;CAFS_HM_G_00064844;CAFS_HM_G_00035269;CAFS_HM_G_00063373;CAFS_HM_G_00063366;CAFS_HM_G_00069911;CAFS_HM_G_00091624;CAFS_HM_G_00064050;CAFS_HM_G_00069919;CAFS_HM_G_00024017;CAFS_HM_G_00049992;CAFS_HM_G_00079776;CAFS_HM_G_00069920	K03990+K03990+K08770+K04348+K09447+K02833+K03990+K04734+K06751+K03990+K06625+K08268+K05130+K03990
Environmental Information Processing	Signal transduction	Apelin signaling pathway	11	211	0.053859	0.566552	ko04371	CAFS_HM_G_00040126;CAFS_HM_G_00076370;CAFS_HM_G_00056812;CAFS_HM_G_00090820;CAFS_HM_G_00091487;CAFS_HM_G_00037282;CAFS_HM_G_00063366;CAFS_HM_G_00069353;CAFS_HM_G_00034086;CAFS_HM_G_00074492;CAFS_HM_G_00082082	K01343+K17845+K00907+K08048+K04963+K05225+K02833+K10351+K00907+K08048+K08042
Organismal Systems	Aging	Longevity regulating pathway - multiple species	7	113	0.0539462	0.566552	ko04213	CAFS_HM_G_00081413;CAFS_HM_G_00090820;CAFS_HM_G_00063366;CAFS_HM_G_00073289;CAFS_HM_G_00074492;CAFS_HM_G_00045842;CAFS_HM_G_00082082	K07187+K08048+K02833+K07187+K08048+K07187+K08042
Organismal Systems	Aging	Longevity regulating pathway	9	161	0.0540139	0.566552	ko04211	CAFS_HM_G_00081413;CAFS_HM_G_00090820;CAFS_HM_G_00021438;CAFS_HM_G_00060909;CAFS_HM_G_00063366;CAFS_HM_G_00073289;CAFS_HM_G_00074492;CAFS_HM_G_00045842;CAFS_HM_G_00082082	K07187+K08048+K03259+K07296+K02833+K07187+K08048+K07187+K08042
Organismal Systems	Digestive system	Pancreatic secretion	9	162	0.0557575	0.566552	ko04972	CAFS_HM_G_00026530;CAFS_HM_G_00090820;CAFS_HM_G_00077806;CAFS_HM_G_00039858;CAFS_HM_G_00074492;CAFS_HM_G_00083471;CAFS_HM_G_00062436;CAFS_HM_G_00087429;CAFS_HM_G_00082082	K01540+K08048+K13855+K05853+K08048+K07904+K01298+K09632+K08042
Human Diseases	Infectious disease: parasitic	Leishmaniasis	7	114	0.0560697	0.566552	ko05140	CAFS_HM_G_00071994;CAFS_HM_G_00069913;CAFS_HM_G_00069911;CAFS_HM_G_00091624;CAFS_HM_G_00069919;CAFS_HM_G_00002922;CAFS_HM_G_00069920	K03990+K03990+K03990+K04734+K03990+K06752+K03990
Human Diseases	Immune disease	Systemic lupus erythematosus	10	188	0.057556	0.566552	ko05322	CAFS_HM_G_00086274;CAFS_HM_G_00071994;CAFS_HM_G_00069913;CAFS_HM_G_00086275;CAFS_HM_G_00069911;CAFS_HM_G_00069919;CAFS_HM_G_00002922;CAFS_HM_G_00018595;CAFS_HM_G_00087508;CAFS_HM_G_00069920	K03989+K03990+K03990+K03989+K03990+K03990+K06752+K11090+K01332+K03990
Human Diseases	Infectious disease: viral	Coronavirus disease - COVID-19	15	319	0.0580628	0.566552	ko05171	CAFS_HM_G_00086274;CAFS_HM_G_00063713;CAFS_HM_G_00012390;CAFS_HM_G_00071994;CAFS_HM_G_00069913;CAFS_HM_G_00086275;CAFS_HM_G_00069911;CAFS_HM_G_00091624;CAFS_HM_G_00072159;CAFS_HM_G_00069919;CAFS_HM_G_00073708;CAFS_HM_G_00078032;CAFS_HM_G_00079776;CAFS_HM_G_00087508;CAFS_HM_G_00069920	K03989+K14754+K12800+K03990+K03990+K03989+K03990+K04734+K12800+K03990+K03903+K03991+K05130+K01332+K03990
Organismal Systems	Nervous system	Long-term potentiation	7	116	0.0604709	0.572695	ko04720	CAFS_HM_G_00090820;CAFS_HM_G_00035269;CAFS_HM_G_00063366;CAFS_HM_G_00052282;CAFS_HM_G_00092107;CAFS_HM_G_00026164;CAFS_HM_G_00074492	K08048+K04348+K02833+K05208+K04373+K04850+K08048
Metabolism	Carbohydrate metabolism	Butanoate metabolism	3	31	0.065258	0.580019	ko00650	CAFS_HM_G_00031810;CAFS_HM_G_00067443;CAFS_HM_G_00074402	K00626+K01907+K01896
Organismal Systems	Endocrine system	Oxytocin signaling pathway	13	271	0.0656407	0.580019	ko04921	CAFS_HM_G_00056812;CAFS_HM_G_00090820;CAFS_HM_G_00035269;CAFS_HM_G_00040888;CAFS_HM_G_00091487;CAFS_HM_G_00063366;CAFS_HM_G_00034086;CAFS_HM_G_00024017;CAFS_HM_G_00026164;CAFS_HM_G_00009436;CAFS_HM_G_00074492;CAFS_HM_G_00015111;CAFS_HM_G_00082082	K00907+K08048+K04348+K12334+K04963+K02833+K00907+K06625+K04850+K04999+K08048+K04997+K08042
Human Diseases	Neurodegenerative disease	Alzheimer disease	21	492	0.0666481	0.580019	ko05010	CAFS_HM_G_00083738;CAFS_HM_G_00084731;CAFS_HM_G_00081413;CAFS_HM_G_00035269;CAFS_HM_G_00041092;CAFS_HM_G_00069897;CAFS_HM_G_00051694;CAFS_HM_G_00091487;CAFS_HM_G_00074338;CAFS_HM_G_00063366;CAFS_HM_G_00052282;CAFS_HM_G_00079515;CAFS_HM_G_00087305;CAFS_HM_G_00090724;CAFS_HM_G_00026164;CAFS_HM_G_00073289;CAFS_HM_G_00039858;CAFS_HM_G_00045842;CAFS_HM_G_00004943;CAFS_HM_G_00042046;CAFS_HM_G_00059400	K02376+K00408+K07187+K04348+K07375+K07375+K02158+K04963+K02375+K02833+K05208+K07374+K02730+K01367+K04850+K07187+K05853+K07187+K02265+K02270+K02263
Cellular Processes	Transport and catabolism	Mitophagy - animal	6	97	0.0719165	0.609398	ko04137	CAFS_HM_G_00064844;CAFS_HM_G_00063366;CAFS_HM_G_00022031;CAFS_HM_G_00084312;CAFS_HM_G_00009949;CAFS_HM_G_00049992	K08770+K02833+K04556+K08341+K15485+K08268
Organismal Systems	Environmental adaptation	Circadian rhythm	4	53	0.0746079	0.615994	ko04710	CAFS_HM_G_00056186;CAFS_HM_G_00053195;CAFS_HM_G_00081779;CAFS_HM_G_00065331	K03728+K03729+K10269+K08533
Organismal Systems	Digestive system	Bile secretion	7	124	0.0801479	0.645191	ko04976	CAFS_HM_G_00026530;CAFS_HM_G_00090820;CAFS_HM_G_00077806;CAFS_HM_G_00074665;CAFS_HM_G_00082284;CAFS_HM_G_00074492;CAFS_HM_G_00082082	K01540+K08048+K13855+K09864+K05658+K08048+K08042
Human Diseases	Cancer: overview	MicroRNAs in cancer	12	256	0.0856011	0.671624	ko05206	CAFS_HM_G_00081413;CAFS_HM_G_00064560;CAFS_HM_G_00016010;CAFS_HM_G_00063366;CAFS_HM_G_00024017;CAFS_HM_G_00090703;CAFS_HM_G_00073289;CAFS_HM_G_00039915;CAFS_HM_G_00085073;CAFS_HM_G_00082284;CAFS_HM_G_00045842;CAFS_HM_G_00084606	K07187+K06252+K00510+K02833+K06625+K08007+K07187+K04702+K05462+K05658+K07187+K04381
Metabolism	Metabolism of terpenoids and polyketides	Sesquiterpenoid and triterpenoid biosynthesis	1	3	0.0876031	0.671624	ko00909	CAFS_HM_G_00083374	K00511
Organismal Systems	Circulatory system	Vascular smooth muscle contraction	11	235	0.0977046	0.731649	ko04270	CAFS_HM_G_00056812;CAFS_HM_G_00090820;CAFS_HM_G_00056348;CAFS_HM_G_00040888;CAFS_HM_G_00067573;CAFS_HM_G_00034086;CAFS_HM_G_00032825;CAFS_HM_G_00026164;CAFS_HM_G_00074492;CAFS_HM_G_00078637;CAFS_HM_G_00082082	K00907+K08048+K10352+K12334+K10352+K00907+K10352+K04850+K08048+K04577+K08042
Human Diseases	Cancer: specific types	Prostate cancer	8	158	0.10401	0.761166	ko05215	CAFS_HM_G_00040126;CAFS_HM_G_00016356;CAFS_HM_G_00051694;CAFS_HM_G_00063366;CAFS_HM_G_00091624;CAFS_HM_G_00024017;CAFS_HM_G_00086709;CAFS_HM_G_00025415	K01343+K15593+K02158+K02833+K04734+K06625+K05093+K09487
Cellular Processes	Cell growth and death	Ferroptosis	4	61	0.110924	0.768272	ko04216	CAFS_HM_G_00016010;CAFS_HM_G_00060914;CAFS_HM_G_00074795;CAFS_HM_G_00086969	K00510+K06503+K06503+K01897
Metabolism	Xenobiotics biodegradation and metabolism	Benzoate degradation	1	4	0.11507	0.768272	ko00362	CAFS_HM_G_00031810	K00626
Metabolism	Xenobiotics biodegradation and metabolism	Naphthalene degradation	1	4	0.11507	0.768272	ko00626	CAFS_HM_G_00021542	K00121
Organismal Systems	Endocrine system	Insulin signaling pathway	10	216	0.11682	0.768272	ko04910	CAFS_HM_G_00081413;CAFS_HM_G_00021438;CAFS_HM_G_00051694;CAFS_HM_G_00039602;CAFS_HM_G_00063366;CAFS_HM_G_00024363;CAFS_HM_G_00073289;CAFS_HM_G_00045842;CAFS_HM_G_00043520;CAFS_HM_G_00058897	K07187+K03259+K02158+K04372+K02833+K04695+K07187+K07187+K00871+K07189
Human Diseases	Neurodegenerative disease	Prion disease	14	327	0.116911	0.768272	ko05020	CAFS_HM_G_00069365;CAFS_HM_G_00063794;CAFS_HM_G_00035269;CAFS_HM_G_00041092;CAFS_HM_G_00069897;CAFS_HM_G_00051694;CAFS_HM_G_00091487;CAFS_HM_G_00052282;CAFS_HM_G_00079515;CAFS_HM_G_00087305;CAFS_HM_G_00026164;CAFS_HM_G_00004943;CAFS_HM_G_00042046;CAFS_HM_G_00059400	K09490+K12958+K04348+K07375+K07375+K02158+K04963+K05208+K07374+K02730+K04850+K02265+K02270+K02263
Human Diseases	Cancer: specific types	Gastric cancer	11	248	0.128405	0.80749	ko05226	CAFS_HM_G_00083738;CAFS_HM_G_00084731;CAFS_HM_G_00017034;CAFS_HM_G_00072430;CAFS_HM_G_00062638;CAFS_HM_G_00074338;CAFS_HM_G_00063366;CAFS_HM_G_00064120;CAFS_HM_G_00024017;CAFS_HM_G_00082284;CAFS_HM_G_00086709	K02376+K00408+K04402+K05691+K10955+K02375+K02833+K10955+K06625+K05658+K05093
Metabolism	Lipid metabolism	Steroid biosynthesis	2	21	0.130446	0.80749	ko00100	CAFS_HM_G_00083374;CAFS_HM_G_00028216	K00511+K05917
Organismal Systems	Immune system	Antigen processing and presentation	6	115	0.13291	0.80749	ko04612	CAFS_HM_G_00069365;CAFS_HM_G_00074112;CAFS_HM_G_00064050;CAFS_HM_G_00002922;CAFS_HM_G_00051134;CAFS_HM_G_00037681	K09490+K08057+K06751+K06752+K09489+K08054
Organismal Systems	Endocrine system	GnRH secretion	6	115	0.13291	0.80749	ko04929	CAFS_HM_G_00074183;CAFS_HM_G_00063366;CAFS_HM_G_00071271;CAFS_HM_G_00026164;CAFS_HM_G_00009436;CAFS_HM_G_00015111	K04955+K02833+K04855+K04850+K04999+K04997
Human Diseases	Neurodegenerative disease	Pathways of neurodegeneration - multiple diseases	23	601	0.138851	0.823597	ko05022	CAFS_HM_G_00083738;CAFS_HM_G_00067332;CAFS_HM_G_00084731;CAFS_HM_G_00069365;CAFS_HM_G_00064844;CAFS_HM_G_00035269;CAFS_HM_G_00028772;CAFS_HM_G_00041092;CAFS_HM_G_00069897;CAFS_HM_G_00051694;CAFS_HM_G_00091487;CAFS_HM_G_00074338;CAFS_HM_G_00063366;CAFS_HM_G_00052282;CAFS_HM_G_00079515;CAFS_HM_G_00087305;CAFS_HM_G_00090724;CAFS_HM_G_00022031;CAFS_HM_G_00026164;CAFS_HM_G_00039858;CAFS_HM_G_00004943;…	K02376+K04572+K00408+K09490+K08770+K04348+K11518+K07375+K07375+K02158+K04963+K02375+K02833+K05208+K07374+K02730+K01367+K04556+K04850+K05853+K02265+K02270+K02263
Organismal Systems	Endocrine system	Aldosterone synthesis and secretion	8	170	0.140677	0.823597	ko04925	CAFS_HM_G_00026530;CAFS_HM_G_00090820;CAFS_HM_G_00040888;CAFS_HM_G_00071271;CAFS_HM_G_00026164;CAFS_HM_G_00009436;CAFS_HM_G_00074492;CAFS_HM_G_00082082	K01540+K08048+K12334+K04855+K04850+K04999+K08048+K08042
Metabolism	Carbohydrate metabolism	Fructose and mannose metabolism	3	44	0.145645	0.83741	ko00051	CAFS_HM_G_00091649;CAFS_HM_G_00002204;CAFS_HM_G_00042759	K00846+K17497+K01623
Metabolism	Nucleotide metabolism	Purine metabolism	9	200	0.149275	0.83741	ko00230	CAFS_HM_G_00090820;CAFS_HM_G_00076850;CAFS_HM_G_00083780;CAFS_HM_G_00074492;CAFS_HM_G_00063160;CAFS_HM_G_00045840;CAFS_HM_G_00074984;CAFS_HM_G_00082082;CAFS_HM_G_00007135	K08048+K00942+K01529+K08048+K00760+K12321+K01120+K08042+K01081
Human Diseases	Infectious disease: viral	Herpes simplex virus 1 infection	12	285	0.151383	0.83741	ko05168	CAFS_HM_G_00071994;CAFS_HM_G_00069913;CAFS_HM_G_00063373;CAFS_HM_G_00074112;CAFS_HM_G_00051694;CAFS_HM_G_00069911;CAFS_HM_G_00091624;CAFS_HM_G_00064050;CAFS_HM_G_00069919;CAFS_HM_G_00002922;CAFS_HM_G_00079776;CAFS_HM_G_00069920	K03990+K03990+K09447+K08057+K02158+K03990+K04734+K06751+K03990+K06752+K05130+K03990
Metabolism	Carbohydrate metabolism	Glycolysis / Gluconeogenesis	4	69	0.1536	0.83741	ko00010	CAFS_HM_G_00042299;CAFS_HM_G_00064815;CAFS_HM_G_00042759;CAFS_HM_G_00021542	K03103+K00129+K01623+K00121
Environmental Information Processing	Signal transduction	Calcium signaling pathway	17	432	0.156039	0.83741	ko04020	CAFS_HM_G_00056812;CAFS_HM_G_00044648;CAFS_HM_G_00090820;CAFS_HM_G_00066494;CAFS_HM_G_00035269;CAFS_HM_G_00091487;CAFS_HM_G_00048242;CAFS_HM_G_00052282;CAFS_HM_G_00079400;CAFS_HM_G_00034086;CAFS_HM_G_00071271;CAFS_HM_G_00026164;CAFS_HM_G_00039858;CAFS_HM_G_00074492;CAFS_HM_G_00086709;CAFS_HM_G_00043520;CAFS_HM_G_00082082	K00907+K04161+K08048+K04360+K04348+K04963+K16059+K05208+K04189+K00907+K04855+K04850+K05853+K08048+K05093+K00871+K08042
Cellular Processes	Cellular community - eukaryotes	Signaling pathways regulating pluripotency of stem cells	10	231	0.158875	0.83865	ko04550	CAFS_HM_G_00083738;CAFS_HM_G_00084731;CAFS_HM_G_00081746;CAFS_HM_G_00076201;CAFS_HM_G_00074338;CAFS_HM_G_00063366;CAFS_HM_G_00069221;CAFS_HM_G_00065413;CAFS_HM_G_00086709;CAFS_HM_G_00027479	K02376+K00408+K04675+K17846+K02375+K02833+K10177+K16796+K05093+K11478
Organismal Systems	Endocrine system	Growth hormone synthesis, secretion and action	9	205	0.165393	0.842256	ko04935	CAFS_HM_G_00081413;CAFS_HM_G_00090820;CAFS_HM_G_00063366;CAFS_HM_G_00024363;CAFS_HM_G_00026164;CAFS_HM_G_00073289;CAFS_HM_G_00074492;CAFS_HM_G_00045842;CAFS_HM_G_00082082	K07187+K08048+K02833+K04695+K04850+K07187+K08048+K07187+K08042
Organismal Systems	Endocrine system	Insulin secretion	7	150	0.166225	0.842256	ko04911	CAFS_HM_G_00076456;CAFS_HM_G_00026530;CAFS_HM_G_00085242;CAFS_HM_G_00090820;CAFS_HM_G_00026164;CAFS_HM_G_00074492;CAFS_HM_G_00082082	K04587+K01540+K15297+K08048+K04850+K08048+K08042
Organismal Systems	Immune system	Cytosolic DNA-sensing pathway	3	47	0.167405	0.842256	ko04623	CAFS_HM_G_00063373;CAFS_HM_G_00042633;CAFS_HM_G_00091624	K09447+K03026+K04734
Cellular Processes	Cell growth and death	Oocyte meiosis	7	151	0.170154	0.842324	ko04114	CAFS_HM_G_00090820;CAFS_HM_G_00035269;CAFS_HM_G_00092107;CAFS_HM_G_00062443;CAFS_HM_G_00074492;CAFS_HM_G_00064184;CAFS_HM_G_00082082	K08048+K04348+K04373+K06636+K08048+K02602+K08042
Human Diseases	Cancer: specific types	Basal cell carcinoma	5	98	0.17265	0.842324	ko05217	CAFS_HM_G_00083738;CAFS_HM_G_00084731;CAFS_HM_G_00017034;CAFS_HM_G_00074338;CAFS_HM_G_00024017	K02376+K00408+K04402+K02375+K06625
Cellular Processes	Cellular community - eukaryotes	Gap junction	7	153	0.178131	0.856093	ko04540	CAFS_HM_G_00090820;CAFS_HM_G_00041092;CAFS_HM_G_00069897;CAFS_HM_G_00063366;CAFS_HM_G_00079515;CAFS_HM_G_00074492;CAFS_HM_G_00082082	K08048+K07375+K07375+K02833+K07374+K08048+K08042
Metabolism	Energy metabolism	Carbon fixation pathways in prokaryotes	2	26	0.183557	0.863938	ko00720	CAFS_HM_G_00031810;CAFS_HM_G_00015632	K00626+K01648
Human Diseases	Infectious disease: parasitic	Chagas disease	7	156	0.190389	0.863938	ko05142	CAFS_HM_G_00071994;CAFS_HM_G_00069913;CAFS_HM_G_00074112;CAFS_HM_G_00069911;CAFS_HM_G_00091624;CAFS_HM_G_00069919;CAFS_HM_G_00069920	K03990+K03990+K08057+K03990+K04734+K03990+K03990
Human Diseases	Cardiovascular disease	Hypertrophic cardiomyopathy	7	156	0.190389	0.863938	ko05410	CAFS_HM_G_00078600;CAFS_HM_G_00079526;CAFS_HM_G_00069353;CAFS_HM_G_00078576;CAFS_HM_G_00026164;CAFS_HM_G_00039858;CAFS_HM_G_00056948	K12567+K07610+K10351+K12567+K04850+K05853+K12045
Metabolism	Global and overview maps	Degradation of aromatic compounds	1	7	0.192625	0.863938	ko01220	CAFS_HM_G_00021542	K00121
Human Diseases	Cancer: specific types	Endometrial cancer	5	102	0.193179	0.863938	ko05213	CAFS_HM_G_00017034;CAFS_HM_G_00072430;CAFS_HM_G_00051694;CAFS_HM_G_00063366;CAFS_HM_G_00024017	K04402+K05691+K02158+K02833+K06625
Organismal Systems	Digestive system	Salivary secretion	6	131	0.202211	0.882444	ko04970	CAFS_HM_G_00026530;CAFS_HM_G_00090820;CAFS_HM_G_00077806;CAFS_HM_G_00091487;CAFS_HM_G_00074492;CAFS_HM_G_00082082	K01540+K08048+K13855+K04963+K08048+K08042
Organismal Systems	Endocrine system	PPAR signaling pathway	5	104	0.203753	0.882444	ko03320	CAFS_HM_G_00075379;CAFS_HM_G_00064844;CAFS_HM_G_00060909;CAFS_HM_G_00017969;CAFS_HM_G_00086969	K08767+K08770+K07296+K08761+K01897
Metabolism	Lipid metabolism	Fatty acid degradation	3	52	0.205538	0.882444	ko00071	CAFS_HM_G_00031810;CAFS_HM_G_00021542;CAFS_HM_G_00086969	K00626+K00121+K01897
Human Diseases	Endocrine and metabolic disease	Cushing syndrome	10	247	0.210829	0.893249	ko04934	CAFS_HM_G_00083738;CAFS_HM_G_00084731;CAFS_HM_G_00090820;CAFS_HM_G_00074338;CAFS_HM_G_00071271;CAFS_HM_G_00024017;CAFS_HM_G_00026164;CAFS_HM_G_00074492;CAFS_HM_G_00033257;CAFS_HM_G_00082082	K02376+K00408+K08048+K02375+K04855+K06625+K04850+K08048+K05256+K08042
Organismal Systems	Endocrine system	Cortisol synthesis and secretion	5	108	0.225456	0.917367	ko04927	CAFS_HM_G_00090820;CAFS_HM_G_00071271;CAFS_HM_G_00026164;CAFS_HM_G_00074492;CAFS_HM_G_00082082	K08048+K04855+K04850+K08048+K08042
Human Diseases	Infectious disease: bacterial	Pathogenic Escherichia coli infection	14	371	0.227838	0.917367	ko05130	CAFS_HM_G_00077605;CAFS_HM_G_00012390;CAFS_HM_G_00056348;CAFS_HM_G_00041092;CAFS_HM_G_00067573;CAFS_HM_G_00069897;CAFS_HM_G_00079515;CAFS_HM_G_00091624;CAFS_HM_G_00032825;CAFS_HM_G_00047686;CAFS_HM_G_00072159;CAFS_HM_G_00090703;CAFS_HM_G_00046853;CAFS_HM_G_00068772	K06087+K12800+K10352+K07375+K10352+K07375+K07374+K04734+K10352+K06083+K12800+K08007+K14007+K06087
Metabolism	Carbohydrate metabolism	Pentose phosphate pathway	2	30	0.2279	0.917367	ko00030	CAFS_HM_G_00058233;CAFS_HM_G_00042759	K00033+K01623
Human Diseases	Infectious disease: viral	Human T-cell leukemia virus 1 infection	13	341	0.227917	0.917367	ko05166	CAFS_HM_G_00084241;CAFS_HM_G_00090820;CAFS_HM_G_00019413;CAFS_HM_G_00035269;CAFS_HM_G_00074112;CAFS_HM_G_00063366;CAFS_HM_G_00091624;CAFS_HM_G_00064050;CAFS_HM_G_00024017;CAFS_HM_G_00002922;CAFS_HM_G_00074492;CAFS_HM_G_00037681;CAFS_HM_G_00082082	K00787+K08048+K05770+K04348+K08057+K02833+K04734+K06751+K06625+K06752+K08048+K08054+K08042
Human Diseases	Infectious disease: parasitic	Amoebiasis	7	167	0.238023	0.934253	ko05146	CAFS_HM_G_00060098;CAFS_HM_G_00062638;CAFS_HM_G_00064120;CAFS_HM_G_00069451;CAFS_HM_G_00074958;CAFS_HM_G_00042491;CAFS_HM_G_00014622	K13963+K10955+K10955+K04455+K13279+K01476+K06236
Metabolism	Xenobiotics biodegradation and metabolism	Chloroalkane and chloroalkene degradation	1	9	0.240527	0.934253	ko00625	CAFS_HM_G_00021542	K00121
Human Diseases	Infectious disease: viral	Hepatitis C	9	228	0.248915	0.934253	ko05160	CAFS_HM_G_00063713;CAFS_HM_G_00077605;CAFS_HM_G_00063373;CAFS_HM_G_00051694;CAFS_HM_G_00063366;CAFS_HM_G_00091624;CAFS_HM_G_00024017;CAFS_HM_G_00079776;CAFS_HM_G_00068772	K14754+K06087+K09447+K02158+K02833+K04734+K06625+K05130+K06087
Organismal Systems	Endocrine system	Melanogenesis	7	170	0.251652	0.934253	ko04916	CAFS_HM_G_00083738;CAFS_HM_G_00084731;CAFS_HM_G_00090820;CAFS_HM_G_00074338;CAFS_HM_G_00063366;CAFS_HM_G_00074492;CAFS_HM_G_00082082	K02376+K00408+K08048+K02375+K02833+K08048+K08042
Human Diseases	Endocrine and metabolic disease	Insulin resistance	7	171	0.256247	0.934253	ko04931	CAFS_HM_G_00081413;CAFS_HM_G_00092107;CAFS_HM_G_00091624;CAFS_HM_G_00073289;CAFS_HM_G_00045842;CAFS_HM_G_00021569;CAFS_HM_G_00058897	K07187+K04373+K04734+K07187+K07187+K15719+K07189
Metabolism	Metabolism of other amino acids	Phosphonate and phosphinate metabolism	1	10	0.263405	0.934253	ko00440	CAFS_HM_G_00005244	K00967
Metabolism	Metabolism of other amino acids	D-Amino acid metabolism	1	10	0.263405	0.934253	ko00470	CAFS_HM_G_00091218	K00272
Metabolism	Biosynthesis of other secondary metabolites	Streptomycin biosynthesis	1	10	0.263405	0.934253	ko00521	CAFS_HM_G_00074024	K01858
Metabolism	Global and overview maps	Metabolic pathways	60	1842	0.265018	0.934253	ko01100	CAFS_HM_G_00080016;CAFS_HM_G_00006202;CAFS_HM_G_00084241;CAFS_HM_G_00039538;CAFS_HM_G_00090820;CAFS_HM_G_00042299;CAFS_HM_G_00091649;CAFS_HM_G_00031810;CAFS_HM_G_00058233;CAFS_HM_G_00016010;CAFS_HM_G_00091218;CAFS_HM_G_00034069;CAFS_HM_G_00067443;CAFS_HM_G_00049722;CAFS_HM_G_00066843;CAFS_HM_G_00064815;CAFS_HM_G_00038273;CAFS_HM_G_00043807;CAFS_HM_G_00005244;CAFS_HM_G_00089400;CAFS_HM_G_00076850;…	K00901+K10524+K00787+K00643+K08048+K03103+K00846+K00626+K00033+K00510+K00272+K13402+K01907+K05291+K11426+K00129+K11426+K03479+K00967+K00710+K00942+K12670+K00511+K01529+K00797+K17497+K10532+K05917+K00318+K01228+K05304+K10524+K02258+K01623+K01648+K00983+K01858+K01476+K08048+K12316+K00121+K01896+K02265+K00760+K05357+K02270+K12321+K08660+K01897+K15789+K00318+K01590+K16816+K02263+K01120+K04710+K08042+…
Metabolism	Global and overview maps	Microbial metabolism in diverse environments	7	174	0.270178	0.934253	ko01120	CAFS_HM_G_00091649;CAFS_HM_G_00031810;CAFS_HM_G_00058233;CAFS_HM_G_00064815;CAFS_HM_G_00042759;CAFS_HM_G_00015632;CAFS_HM_G_00021542	K00846+K00626+K00033+K00129+K01623+K01648+K00121
Metabolism	Energy metabolism	Methane metabolism	2	34	0.272879	0.934253	ko00680	CAFS_HM_G_00042759;CAFS_HM_G_00021542	K01623+K00121
Human Diseases	Cancer: specific types	Thyroid cancer	3	61	0.278097	0.934253	ko05216	CAFS_HM_G_00017034;CAFS_HM_G_00063366;CAFS_HM_G_00024017	K04402+K02833+K06625
Environmental Information Processing	Signal transduction	mTOR signaling pathway	8	206	0.280804	0.934253	ko04150	CAFS_HM_G_00083738;CAFS_HM_G_00084731;CAFS_HM_G_00075529;CAFS_HM_G_00021438;CAFS_HM_G_00074338;CAFS_HM_G_00063366;CAFS_HM_G_00092107;CAFS_HM_G_00058383	K02376+K00408+K15705+K03259+K02375+K02833+K04373+K13302
Environmental Information Processing	Signal transduction	cAMP signaling pathway	14	390	0.286082	0.934253	ko04024	CAFS_HM_G_00076456;CAFS_HM_G_00026530;CAFS_HM_G_00074183;CAFS_HM_G_00090820;CAFS_HM_G_00040888;CAFS_HM_G_00051694;CAFS_HM_G_00052282;CAFS_HM_G_00091624;CAFS_HM_G_00079182;CAFS_HM_G_00026164;CAFS_HM_G_00039858;CAFS_HM_G_00074492;CAFS_HM_G_00033257;CAFS_HM_G_00082082	K04587+K01540+K04955+K08048+K12334+K02158+K05208+K04734+K04951+K04850+K05853+K08048+K05256+K08042
Organismal Systems	Excretory system	Aldosterone-regulated sodium reabsorption	3	62	0.286343	0.934253	ko04960	CAFS_HM_G_00026530;CAFS_HM_G_00058383;CAFS_HM_G_00070872	K01540+K13302+K08555
Organismal Systems	Immune system	Hematopoietic cell lineage	5	120	0.29404	0.934253	ko04640	CAFS_HM_G_00045987;CAFS_HM_G_00060914;CAFS_HM_G_00002922;CAFS_HM_G_00074795;CAFS_HM_G_00058495	K05437+K06503+K06752+K06503+K06263
Human Diseases	Cancer: specific types	Chronic myeloid leukemia	5	120	0.29404	0.934253	ko05220	CAFS_HM_G_00017034;CAFS_HM_G_00051694;CAFS_HM_G_00063366;CAFS_HM_G_00091624;CAFS_HM_G_00024017	K04402+K02158+K02833+K04734+K06625
Metabolism	Metabolism of cofactors and vitamins	Porphyrin metabolism	2	36	0.295372	0.934253	ko00860	CAFS_HM_G_00039538;CAFS_HM_G_00016010	K00643+K00510
Organismal Systems	Endocrine system	Renin secretion	5	121	0.299928	0.934253	ko04924	CAFS_HM_G_00076456;CAFS_HM_G_00035269;CAFS_HM_G_00040888;CAFS_HM_G_00074665;CAFS_HM_G_00026164	K04587+K04348+K12334+K09864+K04850
Human Diseases	Cancer: specific types	Renal cell carcinoma	5	121	0.299928	0.934253	ko05211	CAFS_HM_G_00090012;CAFS_HM_G_00051694;CAFS_HM_G_00063366;CAFS_HM_G_00024017;CAFS_HM_G_00049992	K09592+K02158+K02833+K06625+K08268
Metabolism	Carbohydrate metabolism	Amino sugar and nucleotide sugar metabolism	3	64	0.302888	0.934253	ko00520	CAFS_HM_G_00002204;CAFS_HM_G_00071403;CAFS_HM_G_00062722	K17497+K05304+K00983
Organismal Systems	Immune system	RIG-I-like receptor signaling pathway	3	64	0.302888	0.934253	ko04622	CAFS_HM_G_00063373;CAFS_HM_G_00055220;CAFS_HM_G_00091624	K09447+K08601+K04734
Metabolism	Metabolism of cofactors and vitamins	Ubiquinone and other terpenoid-quinone biosynthesis	1	12	0.307122	0.934253	ko00130	CAFS_HM_G_00042751	K05357
Environmental Information Processing	Signal transduction	JAK-STAT signaling pathway	7	182	0.308236	0.934253	ko04630	CAFS_HM_G_00045987;CAFS_HM_G_00063366;CAFS_HM_G_00024363;CAFS_HM_G_00065021;CAFS_HM_G_00024017;CAFS_HM_G_00039915;CAFS_HM_G_00079776	K05437+K02833+K04695+K05420+K06625+K04702+K05130
Metabolism	Metabolism of cofactors and vitamins	Nicotinate and nicotinamide metabolism	3	65	0.311179	0.934253	ko00760	CAFS_HM_G_00006202;CAFS_HM_G_00076364;CAFS_HM_G_00007135	K10524+K10524+K01081
Organismal Systems	Endocrine system	Progesterone-mediated oocyte maturation	5	123	0.311761	0.934253	ko04914	CAFS_HM_G_00090820;CAFS_HM_G_00092107;CAFS_HM_G_00074492;CAFS_HM_G_00064184;CAFS_HM_G_00082082	K08048+K04373+K08048+K02602+K08042
Metabolism	Carbohydrate metabolism	Glyoxylate and dicarboxylate metabolism	2	38	0.317764	0.934253	ko00630	CAFS_HM_G_00031810;CAFS_HM_G_00042247	K00626+K01091
Human Diseases	Drug resistance: antineoplastic	Endocrine resistance	6	154	0.318639	0.934253	ko01522	CAFS_HM_G_00090820;CAFS_HM_G_00051694;CAFS_HM_G_00063366;CAFS_HM_G_00024017;CAFS_HM_G_00074492;CAFS_HM_G_00082082	K08048+K02158+K02833+K06625+K08048+K08042
Human Diseases	Cancer: specific types	Hepatocellular carcinoma	9	247	0.326571	0.934253	ko05225	CAFS_HM_G_00083738;CAFS_HM_G_00084731;CAFS_HM_G_00017034;CAFS_HM_G_00016010;CAFS_HM_G_00051694;CAFS_HM_G_00074338;CAFS_HM_G_00063366;CAFS_HM_G_00024017;CAFS_HM_G_00017207	K02376+K00408+K04402+K00510+K02158+K02375+K02833+K06625+K11340
Metabolism	Glycan biosynthesis and metabolism	O-Antigen nucleotide sugar biosynthesis	1	13	0.328	0.934253	ko00541	CAFS_HM_G_00062722	K00983
Organismal Systems	Excretory system	Proximal tubule bicarbonate reclamation	2	39	0.3289	0.934253	ko04964	CAFS_HM_G_00026530;CAFS_HM_G_00074665	K01540+K09864
Human Diseases	Cancer: overview	PD-L1 expression and PD-1 checkpoint pathway in cancer	5	126	0.329623	0.934253	ko05235	CAFS_HM_G_00035269;CAFS_HM_G_00063366;CAFS_HM_G_00091624;CAFS_HM_G_00049992;CAFS_HM_G_00031140	K04348+K02833+K04734+K08268+K05872
Human Diseases	Infectious disease: bacterial	Tuberculosis	9	250	0.339286	0.934253	ko05152	CAFS_HM_G_00071994;CAFS_HM_G_00069913;CAFS_HM_G_00035269;CAFS_HM_G_00051694;CAFS_HM_G_00075779;CAFS_HM_G_00069911;CAFS_HM_G_00069919;CAFS_HM_G_00002922;CAFS_HM_G_00069920	K03990+K03990+K04348+K02158+K08862+K03990+K03990+K06752+K03990
Human Diseases	Cancer: specific types	Acute myeloid leukemia	4	99	0.347992	0.934253	ko05221	CAFS_HM_G_00048993;CAFS_HM_G_00051694;CAFS_HM_G_00063366;CAFS_HM_G_00039915	K10053+K02158+K02833+K04702
Metabolism	Metabolism of other amino acids	beta-Alanine metabolism	2	41	0.351015	0.934253	ko00410	CAFS_HM_G_00064815;CAFS_HM_G_00030642	K00129+K08660
Organismal Systems	Immune system	C-type lectin receptor signaling pathway	7	191	0.352189	0.934253	ko04625	CAFS_HM_G_00012390;CAFS_HM_G_00035269;CAFS_HM_G_00063366;CAFS_HM_G_00055220;CAFS_HM_G_00075779;CAFS_HM_G_00091624;CAFS_HM_G_00072159	K12800+K04348+K02833+K08601+K08862+K04734+K12800
Human Diseases	Neurodegenerative disease	Parkinson disease	11	316	0.353802	0.934253	ko05012	CAFS_HM_G_00069365;CAFS_HM_G_00064844;CAFS_HM_G_00041092;CAFS_HM_G_00069897;CAFS_HM_G_00091487;CAFS_HM_G_00079515;CAFS_HM_G_00087305;CAFS_HM_G_00022031;CAFS_HM_G_00004943;CAFS_HM_G_00042046;CAFS_HM_G_00059400	K09490+K08770+K07375+K07375+K04963+K07374+K02730+K04556+K02265+K02270+K02263
Human Diseases	Cancer: overview	Central carbon metabolism in cancer	4	101	0.361758	0.934253	ko05230	CAFS_HM_G_00041786;CAFS_HM_G_00063366;CAFS_HM_G_00086709;CAFS_HM_G_00049992	K08180+K02833+K05093+K08268
Genetic Information Processing	Translation	Aminoacyl-tRNA biosynthesis	2	42	0.361981	0.934253	ko00970	CAFS_HM_G_00089762;CAFS_HM_G_00051204	K01867+K01869
Organismal Systems	Environmental adaptation	Plant-pathogen interaction	1	15	0.367896	0.934253	ko04626	CAFS_HM_G_00025415	K09487
Organismal Systems	Digestive system	Cholesterol metabolism	3	72	0.369189	0.934253	ko04979	CAFS_HM_G_00075379;CAFS_HM_G_00019413;CAFS_HM_G_00017969	K08767+K05770+K08761
Organismal Systems	Endocrine system	Estrogen signaling pathway	7	195	0.371953	0.934253	ko04915	CAFS_HM_G_00090820;CAFS_HM_G_00063366;CAFS_HM_G_00009436;CAFS_HM_G_00074492;CAFS_HM_G_00015111;CAFS_HM_G_00082082;CAFS_HM_G_00025415	K08048+K02833+K04999+K08048+K04997+K08042+K09487
Genetic Information Processing	Replication and repair	Homologous recombination	2	43	0.372877	0.934253	ko03440	CAFS_HM_G_00092151;CAFS_HM_G_00004608	K12173+K10870
Organismal Systems	Immune system	Intestinal immune network for IgA production	3	73	0.377428	0.934253	ko04672	CAFS_HM_G_00025788;CAFS_HM_G_00079400;CAFS_HM_G_00002922	K13073+K04189+K06752
Organismal Systems	Immune system	NOD-like receptor signaling pathway	8	228	0.380014	0.934253	ko04621	CAFS_HM_G_00012390;CAFS_HM_G_00063373;CAFS_HM_G_00091624;CAFS_HM_G_00072159;CAFS_HM_G_00084312;CAFS_HM_G_00084699;CAFS_HM_G_00076599;CAFS_HM_G_00079776	K12800+K09447+K04734+K12800+K08341+K04622+K12798+K05130
Cellular Processes	Cellular community - eukaryotes	Tight junction	10	292	0.383662	0.934253	ko04530	CAFS_HM_G_00077605;CAFS_HM_G_00056348;CAFS_HM_G_00067573;CAFS_HM_G_00069353;CAFS_HM_G_00079515;CAFS_HM_G_00032825;CAFS_HM_G_00039491;CAFS_HM_G_00090703;CAFS_HM_G_00051134;CAFS_HM_G_00068772	K06087+K10352+K10352+K10351+K07374+K10352+K05631+K08007+K09489+K06087
Metabolism	Amino acid metabolism	Phenylalanine metabolism	1	16	0.38695	0.934253	ko00360	CAFS_HM_G_00064815	K00129
Organismal Systems	Development and regeneration	Osteoclast differentiation	6	167	0.38861	0.934253	ko04380	CAFS_HM_G_00035269;CAFS_HM_G_00055220;CAFS_HM_G_00091624;CAFS_HM_G_00089661;CAFS_HM_G_00092131;CAFS_HM_G_00079776	K04348+K08601+K04734+K14380+K09030+K05130
Environmental Information Processing	Signaling molecules and interaction	ECM-receptor interaction	5	136	0.389652	0.934253	ko04512	CAFS_HM_G_00064560;CAFS_HM_G_00027451;CAFS_HM_G_00072643;CAFS_HM_G_00014622;CAFS_HM_G_00058495	K06252+K04659+K06824+K06236+K06263
Organismal Systems	Circulatory system	Adrenergic signaling in cardiomyocytes	9	262	0.390811	0.934253	ko04261	CAFS_HM_G_00026530;CAFS_HM_G_00090820;CAFS_HM_G_00069353;CAFS_HM_G_00026164;CAFS_HM_G_00039858;CAFS_HM_G_00074492;CAFS_HM_G_00074470;CAFS_HM_G_00056948;CAFS_HM_G_00082082	K01540+K08048+K10351+K04850+K05853+K08048+K09052+K12045+K08042
Human Diseases	Substance dependence	Morphine addiction	5	137	0.395658	0.934253	ko05032	CAFS_HM_G_00090820;CAFS_HM_G_00009436;CAFS_HM_G_00074492;CAFS_HM_G_00015111;CAFS_HM_G_00082082	K08048+K04999+K08048+K04997+K08042
Environmental Information Processing	Signal transduction	VEGF signaling pathway	4	106	0.3961	0.934253	ko04370	CAFS_HM_G_00035269;CAFS_HM_G_00051694;CAFS_HM_G_00063366;CAFS_HM_G_00069451	K04348+K02158+K02833+K04455
Human Diseases	Endocrine and metabolic disease	Non-alcoholic fatty liver disease	7	200	0.396744	0.934253	ko04932	CAFS_HM_G_00081413;CAFS_HM_G_00060909;CAFS_HM_G_00073289;CAFS_HM_G_00045842;CAFS_HM_G_00004943;CAFS_HM_G_00042046;CAFS_HM_G_00059400	K07187+K07296+K07187+K07187+K02265+K02270+K02263
Human Diseases	Neurodegenerative disease	Amyotrophic lateral sclerosis	14	424	0.399458	0.934253	ko05014	CAFS_HM_G_00067332;CAFS_HM_G_00069365;CAFS_HM_G_00035269;CAFS_HM_G_00028772;CAFS_HM_G_00041092;CAFS_HM_G_00069897;CAFS_HM_G_00051694;CAFS_HM_G_00052282;CAFS_HM_G_00079515;CAFS_HM_G_00087305;CAFS_HM_G_00022031;CAFS_HM_G_00004943;CAFS_HM_G_00042046;CAFS_HM_G_00059400	K04572+K09490+K04348+K11518+K07375+K07375+K02158+K05208+K07374+K02730+K04556+K02265+K02270+K02263
Human Diseases	Cancer: overview	Viral carcinogenesis	11	328	0.400192	0.934253	ko05203	CAFS_HM_G_00071994;CAFS_HM_G_00069913;CAFS_HM_G_00063373;CAFS_HM_G_00051694;CAFS_HM_G_00063366;CAFS_HM_G_00069911;CAFS_HM_G_00091624;CAFS_HM_G_00064050;CAFS_HM_G_00069919;CAFS_HM_G_00024017;CAFS_HM_G_00069920	K03990+K03990+K09447+K02158+K02833+K03990+K04734+K06751+K03990+K06625+K03990
Metabolism	Amino acid metabolism	Glycine, serine and threonine metabolism	2	46	0.405092	0.934253	ko00260	CAFS_HM_G_00039538;CAFS_HM_G_00091267	K00643+K15789
Metabolism	Amino acid metabolism	Tyrosine metabolism	2	46	0.405092	0.934253	ko00350	CAFS_HM_G_00064815;CAFS_HM_G_00021542	K00129+K00121
Human Diseases	Infectious disease: viral	Influenza A	9	266	0.408112	0.934253	ko05164	CAFS_HM_G_00063713;CAFS_HM_G_00084241;CAFS_HM_G_00012390;CAFS_HM_G_00063373;CAFS_HM_G_00091624;CAFS_HM_G_00072159;CAFS_HM_G_00002922;CAFS_HM_G_00083471;CAFS_HM_G_00079776	K14754+K00787+K12800+K09447+K04734+K12800+K06752+K07904+K05130
Organismal Systems	Nervous system	GABAergic synapse	5	140	0.413642	0.934253	ko04727	CAFS_HM_G_00090820;CAFS_HM_G_00084312;CAFS_HM_G_00026164;CAFS_HM_G_00074492;CAFS_HM_G_00082082	K08048+K08341+K04850+K08048+K08042
Metabolism	Xenobiotics biodegradation and metabolism	Metabolism of xenobiotics by cytochrome P450	2	47	0.415656	0.934253	ko00980	CAFS_HM_G_00064815;CAFS_HM_G_00021542	K00129+K00121
Metabolism	Xenobiotics biodegradation and metabolism	Drug metabolism - cytochrome P450	2	47	0.415656	0.934253	ko00982	CAFS_HM_G_00064815;CAFS_HM_G_00021542	K00129+K00121
Organismal Systems	Digestive system	Fat digestion and absorption	2	47	0.415656	0.934253	ko04975	CAFS_HM_G_00031810;CAFS_HM_G_00073772	K00626+K14463
Human Diseases	Cancer: specific types	Non-small cell lung cancer	4	109	0.416577	0.934253	ko05223	CAFS_HM_G_00017034;CAFS_HM_G_00051694;CAFS_HM_G_00063366;CAFS_HM_G_00024017	K04402+K02158+K02833+K06625
Metabolism	Energy metabolism	Oxidative phosphorylation	4	110	0.42337	0.934253	ko00190	CAFS_HM_G_00001662;CAFS_HM_G_00004943;CAFS_HM_G_00042046;CAFS_HM_G_00059400	K02258+K02265+K02270+K02263
Organismal Systems	Endocrine system	Ovarian steroidogenesis	3	81	0.4423	0.934253	ko04913	CAFS_HM_G_00090820;CAFS_HM_G_00074492;CAFS_HM_G_00082082	K08048+K08048+K08042
Organismal Systems	Immune system	Th17 cell differentiation	5	145	0.443421	0.934253	ko04659	CAFS_HM_G_00035269;CAFS_HM_G_00091624;CAFS_HM_G_00002922;CAFS_HM_G_00049992;CAFS_HM_G_00031140	K04348+K04734+K06752+K08268+K05872
Human Diseases	Infectious disease: viral	Epstein-Barr virus infection	9	275	0.447015	0.934253	ko05169	CAFS_HM_G_00017034;CAFS_HM_G_00063373;CAFS_HM_G_00074112;CAFS_HM_G_00091624;CAFS_HM_G_00064050;CAFS_HM_G_00024017;CAFS_HM_G_00002922;CAFS_HM_G_00079776;CAFS_HM_G_00031140	K04402+K09447+K08057+K04734+K06751+K06625+K06752+K05130+K05872
Metabolism	Amino acid metabolism	Lysine degradation	3	82	0.450238	0.934253	ko00310	CAFS_HM_G_00031810;CAFS_HM_G_00066843;CAFS_HM_G_00038273	K00626+K11426+K11426
Cellular Processes	Transport and catabolism	Autophagy - animal	7	212	0.456071	0.934253	ko04140	CAFS_HM_G_00081413;CAFS_HM_G_00051694;CAFS_HM_G_00063366;CAFS_HM_G_00084312;CAFS_HM_G_00073289;CAFS_HM_G_00045842;CAFS_HM_G_00049992	K07187+K02158+K02833+K08341+K07187+K07187+K08268
Metabolism	Glycan biosynthesis and metabolism	Glycosylphosphatidylinositol (GPI)-anchor biosynthesis	1	20	0.457609	0.934253	ko00563	CAFS_HM_G_00049722	K05291
Cellular Processes	Cellular community - prokaryotes	Quorum sensing	1	20	0.457609	0.934253	ko02024	CAFS_HM_G_00086969	K01897
Genetic Information Processing	Folding, sorting and degradation	Protein export	1	20	0.457609	0.934253	ko03060	CAFS_HM_G_00069365	K09490
Environmental Information Processing	Signaling molecules and interaction	Cytokine-cytokine receptor interaction	8	245	0.45823	0.934253	ko04060	CAFS_HM_G_00081746;CAFS_HM_G_00006456;CAFS_HM_G_00068087;CAFS_HM_G_00045987;CAFS_HM_G_00031606;CAFS_HM_G_00079400;CAFS_HM_G_00065021;CAFS_HM_G_00079776	K04675+K05503+K05503+K05437+K05157+K04189+K05420+K05130
Organismal Systems	Nervous system	Synaptic vesicle cycle	4	116	0.46367	0.934253	ko04721	CAFS_HM_G_00030291;CAFS_HM_G_00052182;CAFS_HM_G_00010422;CAFS_HM_G_00076330	K08486+K15292+K15293+K15293
Organismal Systems	Nervous system	Glutamatergic synapse	7	215	0.470754	0.934253	ko04724	CAFS_HM_G_00090820;CAFS_HM_G_00035269;CAFS_HM_G_00052282;CAFS_HM_G_00026164;CAFS_HM_G_00074492;CAFS_HM_G_00015111;CAFS_HM_G_00082082	K08048+K04348+K05208+K04850+K08048+K04997+K08042
Organismal Systems	Endocrine system	GnRH signaling pathway	5	150	0.47283	0.934253	ko04912	CAFS_HM_G_00090820;CAFS_HM_G_00063366;CAFS_HM_G_00026164;CAFS_HM_G_00074492;CAFS_HM_G_00082082	K08048+K02833+K04850+K08048+K08042
Environmental Information Processing	Signal transduction	Two-component system	1	21	0.473968	0.934253	ko02020	CAFS_HM_G_00031810	K00626
Cellular Processes	Cellular community - eukaryotes	Focal adhesion	11	347	0.474003	0.934253	ko04510	CAFS_HM_G_00056812;CAFS_HM_G_00064560;CAFS_HM_G_00062701;CAFS_HM_G_00090670;CAFS_HM_G_00063794;CAFS_HM_G_00027451;CAFS_HM_G_00051694;CAFS_HM_G_00063366;CAFS_HM_G_00069353;CAFS_HM_G_00034086;CAFS_HM_G_00014622	K00907+K06252+K06275+K16859+K12958+K04659+K02158+K02833+K10351+K00907+K06236
Environmental Information Processing	Signal transduction	MAPK signaling pathway	15	480	0.478543	0.934253	ko04010	CAFS_HM_G_00017034;CAFS_HM_G_00090670;CAFS_HM_G_00066494;CAFS_HM_G_00035269;CAFS_HM_G_00078351;CAFS_HM_G_00039602;CAFS_HM_G_00063366;CAFS_HM_G_00092107;CAFS_HM_G_00071271;CAFS_HM_G_00026164;CAFS_HM_G_00069451;CAFS_HM_G_00085073;CAFS_HM_G_00084606;CAFS_HM_G_00086709;CAFS_HM_G_00063316	K04402+K16859+K04360+K04348+K04422+K04372+K02833+K04373+K04855+K04850+K04455+K05462+K04381+K05093+K04459
Metabolism	Carbohydrate metabolism	Pyruvate metabolism	2	54	0.48676	0.934253	ko00620	CAFS_HM_G_00031810;CAFS_HM_G_00021542	K00626+K00121
Metabolism	Lipid metabolism	Fatty acid biosynthesis	1	22	0.489834	0.934253	ko00061	CAFS_HM_G_00086969	K01897
Metabolism	Lipid metabolism	Primary bile acid biosynthesis	1	22	0.489834	0.934253	ko00120	CAFS_HM_G_00065720	K10223
Metabolism	Metabolism of cofactors and vitamins	One carbon pool by folate	1	22	0.489834	0.934253	ko00670	CAFS_HM_G_00034069	K13402
Organismal Systems	Immune system	Th1 and Th2 cell differentiation	4	120	0.489986	0.934253	ko04658	CAFS_HM_G_00035269;CAFS_HM_G_00091624;CAFS_HM_G_00002922;CAFS_HM_G_00031140	K04348+K04734+K06752+K05872
Organismal Systems	Digestive system	Protein digestion and absorption	5	154	0.495999	0.934253	ko04974	CAFS_HM_G_00026530;CAFS_HM_G_00035850;CAFS_HM_G_00062436;CAFS_HM_G_00014622;CAFS_HM_G_00087429	K01540+K14208+K01298+K06236+K09632
Organismal Systems	Immune system	IL-17 signaling pathway	3	89	0.504408	0.934253	ko04657	CAFS_HM_G_00091624;CAFS_HM_G_00040382;CAFS_HM_G_00025415	K04734+K06855+K09487
Human Diseases	Cancer: overview	Chemical carcinogenesis - receptor activation	9	289	0.506751	0.934253	ko05207	CAFS_HM_G_00090820;CAFS_HM_G_00076201;CAFS_HM_G_00051694;CAFS_HM_G_00063366;CAFS_HM_G_00092107;CAFS_HM_G_00026164;CAFS_HM_G_00074492;CAFS_HM_G_00082082;CAFS_HM_G_00025415	K08048+K17846+K02158+K02833+K04373+K04850+K08048+K08042+K09487
Human Diseases	Cancer: specific types	Bladder cancer	2	57	0.515554	0.934253	ko05219	CAFS_HM_G_00063366;CAFS_HM_G_00024017	K02833+K06625
Organismal Systems	Nervous system	Neurotrophin signaling pathway	6	191	0.516224	0.934253	ko04722	CAFS_HM_G_00066494;CAFS_HM_G_00051694;CAFS_HM_G_00063366;CAFS_HM_G_00092107;CAFS_HM_G_00091624;CAFS_HM_G_00031140	K04360+K02158+K02833+K04373+K04734+K05872
Human Diseases	Cancer: specific types	Melanoma	4	125	0.522112	0.934253	ko05218	CAFS_HM_G_00017034;CAFS_HM_G_00051694;CAFS_HM_G_00063366;CAFS_HM_G_00024017	K04402+K02158+K02833+K06625
Metabolism	Amino acid metabolism	Valine, leucine and isoleucine degradation	2	58	0.524912	0.934253	ko00280	CAFS_HM_G_00031810;CAFS_HM_G_00067443	K00626+K01907
Environmental Information Processing	Signal transduction	Wnt signaling pathway	7	227	0.528359	0.934253	ko04310	CAFS_HM_G_00083738;CAFS_HM_G_00084731;CAFS_HM_G_00035269;CAFS_HM_G_00074338;CAFS_HM_G_00064754;CAFS_HM_G_00007198;CAFS_HM_G_00076929	K02376+K00408+K04348+K02375+K16273+K02166+K10162
Cellular Processes	Cell growth and death	Apoptosis	7	228	0.533058	0.934253	ko04210	CAFS_HM_G_00017034;CAFS_HM_G_00086877;CAFS_HM_G_00051694;CAFS_HM_G_00063366;CAFS_HM_G_00079515;CAFS_HM_G_00091624;CAFS_HM_G_00090724	K04402+K10522+K02158+K02833+K07374+K04734+K01367
Organismal Systems	Immune system	Toll and Imd signaling pathway	2	59	0.534148	0.934253	ko04624	CAFS_HM_G_00091624;CAFS_HM_G_00066779	K04734+K10380
Human Diseases	Cancer: overview	Chemical carcinogenesis - reactive oxygen species	8	262	0.534516	0.934253	ko05208	CAFS_HM_G_00016010;CAFS_HM_G_00051694;CAFS_HM_G_00063366;CAFS_HM_G_00091624;CAFS_HM_G_00004943;CAFS_HM_G_00049992;CAFS_HM_G_00042046;CAFS_HM_G_00059400	K00510+K02158+K02833+K04734+K02265+K08268+K02270+K02263
Organismal Systems	Nervous system	Cholinergic synapse	6	195	0.536624	0.934253	ko04725	CAFS_HM_G_00090820;CAFS_HM_G_00063366;CAFS_HM_G_00026164;CAFS_HM_G_00074492;CAFS_HM_G_00015111;CAFS_HM_G_00082082	K08048+K02833+K04850+K08048+K04997+K08042
Organismal Systems	Endocrine system	Glucagon signaling pathway	5	162	0.541126	0.934253	ko04922	CAFS_HM_G_00035269;CAFS_HM_G_00088338;CAFS_HM_G_00079643;CAFS_HM_G_00043520;CAFS_HM_G_00082082	K04348+K16311+K16311+K00871+K08042
Human Diseases	Cardiovascular disease	Lipid and atherosclerosis	10	331	0.541224	0.934253	ko05417	CAFS_HM_G_00012390;CAFS_HM_G_00069365;CAFS_HM_G_00035269;CAFS_HM_G_00063373;CAFS_HM_G_00051694;CAFS_HM_G_00063366;CAFS_HM_G_00091624;CAFS_HM_G_00072159;CAFS_HM_G_00051134;CAFS_HM_G_00025415	K12800+K09490+K04348+K09447+K02158+K02833+K04734+K12800+K09489+K09487
Human Diseases	Infectious disease: bacterial	Shigellosis	13	432	0.54126	0.934253	ko05131	CAFS_HM_G_00012390;CAFS_HM_G_00071994;CAFS_HM_G_00069913;CAFS_HM_G_00064844;CAFS_HM_G_00069353;CAFS_HM_G_00069911;CAFS_HM_G_00091624;CAFS_HM_G_00090724;CAFS_HM_G_00072159;CAFS_HM_G_00069919;CAFS_HM_G_00070417;CAFS_HM_G_00037366;CAFS_HM_G_00069920	K12800+K03990+K03990+K08770+K10351+K03990+K04734+K01367+K12800+K03990+K16938+K12358+K03990
Metabolism	Metabolism of other amino acids	Glutathione metabolism	2	60	0.543261	0.934253	ko00480	CAFS_HM_G_00058233;CAFS_HM_G_00056710	K00033+K00797
Metabolism	Glycan biosynthesis and metabolism	Mucin type O-glycan biosynthesis	2	60	0.543261	0.934253	ko00512	CAFS_HM_G_00043807;CAFS_HM_G_00089400	K03479+K00710
Environmental Information Processing	Signal transduction	PI3K-Akt signaling pathway	16	534	0.544954	0.934253	ko04151	CAFS_HM_G_00064560;CAFS_HM_G_00090670;CAFS_HM_G_00066494;CAFS_HM_G_00027451;CAFS_HM_G_00021438;CAFS_HM_G_00045987;CAFS_HM_G_00051694;CAFS_HM_G_00063366;CAFS_HM_G_00039491;CAFS_HM_G_00024017;CAFS_HM_G_00085073;CAFS_HM_G_00086709;CAFS_HM_G_00014622;CAFS_HM_G_00058383;CAFS_HM_G_00079776;CAFS_HM_G_00025415	K06252+K16859+K04360+K04659+K03259+K05437+K02158+K02833+K05631+K06625+K05462+K05093+K06236+K13302+K05130+K09487
Organismal Systems	Nervous system	Retrograde endocannabinoid signaling	6	197	0.546687	0.934253	ko04723	CAFS_HM_G_00090820;CAFS_HM_G_00026164;CAFS_HM_G_00009436;CAFS_HM_G_00074492;CAFS_HM_G_00015111;CAFS_HM_G_00082082	K08048+K04850+K04999+K08048+K04997+K08042
Organismal Systems	Immune system	B cell receptor signaling pathway	4	129	0.54711	0.934253	ko04662	CAFS_HM_G_00035269;CAFS_HM_G_00063366;CAFS_HM_G_00091624;CAFS_HM_G_00031140	K04348+K02833+K04734+K05872
Metabolism	Glycan biosynthesis and metabolism	Glycosaminoglycan degradation	1	26	0.548672	0.934253	ko00531	CAFS_HM_G_00020950	K10532
Human Diseases	Cancer: overview	Pathways in cancer	23	771	0.550254	0.934253	ko05200	CAFS_HM_G_00083738;CAFS_HM_G_00084731;CAFS_HM_G_00048993;CAFS_HM_G_00017034;CAFS_HM_G_00090670;CAFS_HM_G_00090820;CAFS_HM_G_00016010;CAFS_HM_G_00072430;CAFS_HM_G_00090012;CAFS_HM_G_00045987;CAFS_HM_G_00051694;CAFS_HM_G_00074338;CAFS_HM_G_00063366;CAFS_HM_G_00079400;CAFS_HM_G_00091624;CAFS_HM_G_00024017;CAFS_HM_G_00039915;CAFS_HM_G_00074492;CAFS_HM_G_00086709;CAFS_HM_G_00049992;CAFS_HM_G_00079776;…	K02376+K00408+K10053+K04402+K16859+K08048+K00510+K05691+K09592+K05437+K02158+K02375+K02833+K04189+K04734+K06625+K04702+K08048+K05093+K08268+K05130+K08042+K09487
Human Diseases	Endocrine and metabolic disease	Type I diabetes mellitus	3	96	0.555713	0.934253	ko04940	CAFS_HM_G_00074514;CAFS_HM_G_00064050;CAFS_HM_G_00002922	K07817+K06751+K06752
Human Diseases	Cardiovascular disease	Fluid shear stress and atherosclerosis	6	199	0.556654	0.934253	ko05418	CAFS_HM_G_00040126;CAFS_HM_G_00076370;CAFS_HM_G_00081746;CAFS_HM_G_00063794;CAFS_HM_G_00016010;CAFS_HM_G_00025415	K01343+K17845+K04675+K12958+K00510+K09487
Organismal Systems	Immune system	Leukocyte transendothelial migration	6	200	0.5616	0.934253	ko04670	CAFS_HM_G_00077605;CAFS_HM_G_00072430;CAFS_HM_G_00069353;CAFS_HM_G_00079400;CAFS_HM_G_00090703;CAFS_HM_G_00068772	K06087+K05691+K10351+K04189+K08007+K06087
Organismal Systems	Nervous system	Serotonergic synapse	5	166	0.562979	0.934253	ko04726	CAFS_HM_G_00044648;CAFS_HM_G_00063366;CAFS_HM_G_00026164;CAFS_HM_G_00009436;CAFS_HM_G_00015111	K04161+K02833+K04850+K04999+K04997
Organismal Systems	Endocrine system	Thyroid hormone signaling pathway	6	201	0.56652	0.934253	ko04919	CAFS_HM_G_00026530;CAFS_HM_G_00084731;CAFS_HM_G_00051694;CAFS_HM_G_00063366;CAFS_HM_G_00039858;CAFS_HM_G_00049992	K01540+K00408+K02158+K02833+K05853+K08268
Cellular Processes	Transport and catabolism	Peroxisome	3	98	0.569782	0.934253	ko04146	CAFS_HM_G_00091218;CAFS_HM_G_00074958;CAFS_HM_G_00086969	K00272+K13279+K01897
Human Diseases	Infectious disease: viral	Measles	5	168	0.573709	0.934253	ko05162	CAFS_HM_G_00063713;CAFS_HM_G_00063373;CAFS_HM_G_00051694;CAFS_HM_G_00091624;CAFS_HM_G_00079776	K14754+K09447+K02158+K04734+K05130
Human Diseases	Cancer: overview	Choline metabolism in cancer	5	168	0.573709	0.934253	ko05231	CAFS_HM_G_00080016;CAFS_HM_G_00063366;CAFS_HM_G_00047686;CAFS_HM_G_00049992;CAFS_HM_G_00089466	K00901+K02833+K06083+K08268+K08200
Cellular Processes	Cell motility	Regulation of actin cytoskeleton	11	374	0.575436	0.934253	ko04810	CAFS_HM_G_00056812;CAFS_HM_G_00056348;CAFS_HM_G_00067573;CAFS_HM_G_00063366;CAFS_HM_G_00069353;CAFS_HM_G_00079400;CAFS_HM_G_00034086;CAFS_HM_G_00032825;CAFS_HM_G_00090703;CAFS_HM_G_00088109;CAFS_HM_G_00086709	K00907+K10352+K10352+K02833+K10351+K04189+K00907+K10352+K08007+K06524+K05093
Metabolism	Energy metabolism	Carbon fixation in photosynthetic organisms	1	28	0.575503	0.934253	ko00710	CAFS_HM_G_00042759	K01623
Organismal Systems	Excretory system	Collecting duct acid secretion	1	28	0.575503	0.934253	ko04966	CAFS_HM_G_00015784	K06573
Metabolism	Global and overview maps	Carbon metabolism	4	134	0.57738	0.934253	ko01200	CAFS_HM_G_00031810;CAFS_HM_G_00058233;CAFS_HM_G_00042759;CAFS_HM_G_00021542	K00626+K00033+K01623+K00121
Human Diseases	Drug resistance: antineoplastic	EGFR tyrosine kinase inhibitor resistance	4	134	0.57738	0.934253	ko01521	CAFS_HM_G_00021438;CAFS_HM_G_00051694;CAFS_HM_G_00063366;CAFS_HM_G_00086709	K03259+K02158+K02833+K05093
Metabolism	Lipid metabolism	Glycerolipid metabolism	2	65	0.586948	0.941287	ko00561	CAFS_HM_G_00080016;CAFS_HM_G_00064299	K00901+K16816
Genetic Information Processing	Transcription	RNA polymerase	1	29	0.588317	0.941287	ko03020	CAFS_HM_G_00042633	K03026
Metabolism	Glycan biosynthesis and metabolism	N-Glycan biosynthesis	2	66	0.595306	0.941287	ko00510	CAFS_HM_G_00057974;CAFS_HM_G_00072456	K12670+K01228
Organismal Systems	Sensory system	Taste transduction	3	102	0.597083	0.941287	ko04742	CAFS_HM_G_00090820;CAFS_HM_G_00026164;CAFS_HM_G_00074492	K08048+K04850+K08048
Human Diseases	Immune disease	Asthma	1	30	0.600745	0.941287	ko05310	CAFS_HM_G_00002922	K06752
Organismal Systems	Excretory system	Vasopressin-regulated water reabsorption	2	67	0.603538	0.941287	ko04962	CAFS_HM_G_00066024;CAFS_HM_G_00083471	K09876+K07904
Human Diseases	Infectious disease: viral	Human cytomegalovirus infection	10	348	0.605648	0.941287	ko05163	CAFS_HM_G_00090820;CAFS_HM_G_00035269;CAFS_HM_G_00074112;CAFS_HM_G_00063366;CAFS_HM_G_00079400;CAFS_HM_G_00091624;CAFS_HM_G_00064050;CAFS_HM_G_00024017;CAFS_HM_G_00074492;CAFS_HM_G_00082082	K08048+K04348+K08057+K02833+K04189+K04734+K06751+K06625+K08048+K08042
Human Diseases	Cardiovascular disease	Arrhythmogenic right ventricular cardiomyopathy	4	139	0.606475	0.941287	ko05412	CAFS_HM_G_00072430;CAFS_HM_G_00079526;CAFS_HM_G_00026164;CAFS_HM_G_00039858	K05691+K07610+K04850+K05853
Metabolism	Amino acid metabolism	Arginine biosynthesis	1	31	0.6128	0.941287	ko00220	CAFS_HM_G_00042491	K01476
Human Diseases	Infectious disease: bacterial	Salmonella infection	10	350	0.612943	0.941287	ko05132	CAFS_HM_G_00012390;CAFS_HM_G_00041092;CAFS_HM_G_00069897;CAFS_HM_G_00063366;CAFS_HM_G_00069353;CAFS_HM_G_00079515;CAFS_HM_G_00091624;CAFS_HM_G_00047686;CAFS_HM_G_00072159;CAFS_HM_G_00025415	K12800+K07375+K07375+K02833+K10351+K07374+K04734+K06083+K12800+K09487
Organismal Systems	Immune system	Chemokine signaling pathway	7	246	0.614092	0.941287	ko04062	CAFS_HM_G_00090820;CAFS_HM_G_00051694;CAFS_HM_G_00063366;CAFS_HM_G_00079400;CAFS_HM_G_00091624;CAFS_HM_G_00074492;CAFS_HM_G_00082082	K08048+K02158+K02833+K04189+K04734+K08048+K08042
Organismal Systems	Immune system	Toll-like receptor signaling pathway	3	105	0.616806	0.941287	ko04620	CAFS_HM_G_00063373;CAFS_HM_G_00091624;CAFS_HM_G_00079776	K09447+K04734+K05130
Organismal Systems	Endocrine system	Relaxin signaling pathway	6	214	0.627916	0.951689	ko04926	CAFS_HM_G_00090820;CAFS_HM_G_00063366;CAFS_HM_G_00091624;CAFS_HM_G_00074492;CAFS_HM_G_00014622;CAFS_HM_G_00082082	K08048+K02833+K04734+K08048+K06236+K08042
Human Diseases	Cancer: overview	Proteoglycans in cancer	10	355	0.630888	0.951689	ko05205	CAFS_HM_G_00083738;CAFS_HM_G_00084731;CAFS_HM_G_00063794;CAFS_HM_G_00074338;CAFS_HM_G_00063366;CAFS_HM_G_00024017;CAFS_HM_G_00090703;CAFS_HM_G_00066779;CAFS_HM_G_00049992;CAFS_HM_G_00014622	K02376+K00408+K12958+K02375+K02833+K06625+K08007+K10380+K08268+K06236
Metabolism	Glycan biosynthesis and metabolism	Glycosaminoglycan biosynthesis - chondroitin sulfate / dermatan sulfate	1	33	0.635831	0.951689	ko00532	CAFS_HM_G_00047565	K10158
Organismal Systems	Development and regeneration	Dorso-ventral axis formation	1	33	0.635831	0.951689	ko04320	CAFS_HM_G_00064184	K02602
Organismal Systems	Immune system	T cell receptor signaling pathway	4	145	0.639741	0.951689	ko04660	CAFS_HM_G_00035269;CAFS_HM_G_00063366;CAFS_HM_G_00091624;CAFS_HM_G_00031140	K04348+K02833+K04734+K05872
Human Diseases	Infectious disease: viral	Hepatitis B	6	217	0.641356	0.951689	ko05161	CAFS_HM_G_00063373;CAFS_HM_G_00051694;CAFS_HM_G_00063366;CAFS_HM_G_00091624;CAFS_HM_G_00024017;CAFS_HM_G_00079776	K09447+K02158+K02833+K04734+K06625+K05130
Human Diseases	Cancer: specific types	Colorectal cancer	4	146	0.645105	0.952861	ko05210	CAFS_HM_G_00017034;CAFS_HM_G_00051694;CAFS_HM_G_00063366;CAFS_HM_G_00024017	K04402+K02158+K02833+K06625
Human Diseases	Substance dependence	Amphetamine addiction	3	110	0.648208	0.953072	ko05031	CAFS_HM_G_00035269;CAFS_HM_G_00052282;CAFS_HM_G_00026164	K04348+K05208+K04850
Genetic Information Processing	Translation	Ribosome biogenesis in eukaryotes	2	76	0.671956	0.978888	ko03008	CAFS_HM_G_00085630;CAFS_HM_G_00068871	K01164+K14554
Cellular Processes	Cell growth and death	Meiosis - yeast	2	77	0.678938	0.978888	ko04113	CAFS_HM_G_00005697;CAFS_HM_G_00062443	K06639+K06636
Environmental Information Processing	Signal transduction	NF-kappa B signaling pathway	3	116	0.68343	0.978888	ko04064	CAFS_HM_G_00017034;CAFS_HM_G_00055220;CAFS_HM_G_00091624	K04402+K08601+K04734
Human Diseases	Cancer: specific types	Glioma	3	116	0.68343	0.978888	ko05214	CAFS_HM_G_00017034;CAFS_HM_G_00063366;CAFS_HM_G_00024017	K04402+K02833+K06625
Cellular Processes	Transport and catabolism	Autophagy - other	1	38	0.687611	0.978888	ko04136	CAFS_HM_G_00084312	K08341
Metabolism	Global and overview maps	Fatty acid metabolism	2	79	0.692539	0.978888	ko01212	CAFS_HM_G_00031810;CAFS_HM_G_00086969	K00626+K01897
Metabolism	Carbohydrate metabolism	Galactose metabolism	1	39	0.697051	0.978888	ko00052	CAFS_HM_G_00014214	K12316
Human Diseases	Immune disease	Graft-versus-host disease	2	80	0.69916	0.978888	ko05332	CAFS_HM_G_00064050;CAFS_HM_G_00002922	K06751+K06752
Human Diseases	Infectious disease: parasitic	African trypanosomiasis	1	40	0.706206	0.978888	ko05143	CAFS_HM_G_00040888	K12334
Cellular Processes	Cell growth and death	Cell cycle	4	159	0.709986	0.978888	ko04110	CAFS_HM_G_00017034;CAFS_HM_G_00005697;CAFS_HM_G_00024017;CAFS_HM_G_00062443	K04402+K06639+K06625+K06636
Cellular Processes	Cell growth and death	Cell cycle - yeast	2	82	0.712049	0.978888	ko04111	CAFS_HM_G_00005697;CAFS_HM_G_00062443	K06639+K06636
Metabolism	Carbohydrate metabolism	Starch and sucrose metabolism	1	41	0.715086	0.978888	ko00500	CAFS_HM_G_00014214	K12316
Human Diseases	Cancer: specific types	Breast cancer	6	236	0.719487	0.978888	ko05224	CAFS_HM_G_00083738;CAFS_HM_G_00084731;CAFS_HM_G_00017034;CAFS_HM_G_00074338;CAFS_HM_G_00063366;CAFS_HM_G_00024017	K02376+K00408+K04402+K02375+K02833+K06625
Metabolism	Carbohydrate metabolism	Citrate cycle (TCA cycle)	1	42	0.723698	0.978888	ko00020	CAFS_HM_G_00015632	K01648
Genetic Information Processing	Replication and repair	DNA replication	1	42	0.723698	0.978888	ko03030	CAFS_HM_G_00033599	K03469
Cellular Processes	Cell growth and death	Apoptosis - multiple species	1	43	0.732051	0.978888	ko04215	CAFS_HM_G_00086877	K10522
Metabolism	Global and overview maps	Biosynthesis of amino acids	2	86	0.736443	0.978888	ko01230	CAFS_HM_G_00042759;CAFS_HM_G_00042491	K01623+K01476
Human Diseases	Immune disease	Allograft rejection	2	86	0.736443	0.978888	ko05330	CAFS_HM_G_00064050;CAFS_HM_G_00002922	K06751+K06752
Human Diseases	Cancer: specific types	Pancreatic cancer	3	127	0.741067	0.978888	ko05212	CAFS_HM_G_00017034;CAFS_HM_G_00051694;CAFS_HM_G_00024017	K04402+K02158+K06625
Human Diseases	Cancer: overview	Transcriptional misregulation in cancer	7	280	0.743961	0.978888	ko05202	CAFS_HM_G_00040126;CAFS_HM_G_00048993;CAFS_HM_G_00017034;CAFS_HM_G_00016356;CAFS_HM_G_00024017;CAFS_HM_G_00018177;CAFS_HM_G_00065362	K01343+K10053+K04402+K15593+K06625+K15604+K13209
Human Diseases	Infectious disease: bacterial	Bacterial invasion of epithelial cells	3	128	0.74587	0.978888	ko05100	CAFS_HM_G_00063794;CAFS_HM_G_00072430;CAFS_HM_G_00070417	K12958+K05691+K16938
Organismal Systems	Development and regeneration	Axon regeneration	4	168	0.749591	0.978888	ko04361	CAFS_HM_G_00080016;CAFS_HM_G_00078351;CAFS_HM_G_00049992;CAFS_HM_G_00063316	K00901+K04422+K08268+K04459
Human Diseases	Drug resistance: antineoplastic	Platinum drug resistance	2	89	0.753567	0.978888	ko01524	CAFS_HM_G_00051694;CAFS_HM_G_00024017	K02158+K06625
Genetic Information Processing	Folding, sorting and degradation	Ubiquitin mediated proteolysis	4	169	0.753726	0.978888	ko04120	CAFS_HM_G_00072635;CAFS_HM_G_00064844;CAFS_HM_G_00022031;CAFS_HM_G_00066036	K10615+K08770+K04556+K07868
Cellular Processes	Cell growth and death	Cellular senescence	6	246	0.755574	0.978888	ko04218	CAFS_HM_G_00017034;CAFS_HM_G_00035269;CAFS_HM_G_00063366;CAFS_HM_G_00090724;CAFS_HM_G_00064050;CAFS_HM_G_00024017	K04402+K04348+K02833+K01367+K06751+K06625
Metabolism	Glycan biosynthesis and metabolism	Glycosaminoglycan biosynthesis - heparan sulfate / heparin	1	46	0.75563	0.978888	ko00534	CAFS_HM_G_00047565	K10158
Organismal Systems	Sensory system	Phototransduction	1	47	0.763021	0.978888	ko04744	CAFS_HM_G_00045840	K12321
Human Diseases	Cancer: specific types	Small cell lung cancer	3	132	0.764378	0.978888	ko05222	CAFS_HM_G_00017034;CAFS_HM_G_00091624;CAFS_HM_G_00024017	K04402+K04734+K06625
Cellular Processes	Cell growth and death	p53 signaling pathway	2	91	0.764445	0.978888	ko04115	CAFS_HM_G_00017034;CAFS_HM_G_00024017	K04402+K06625
Organismal Systems	Digestive system	Mineral absorption	2	91	0.764445	0.978888	ko04978	CAFS_HM_G_00026530;CAFS_HM_G_00016010	K01540+K00510
Human Diseases	Infectious disease: viral	Human immunodeficiency virus 1 infection	7	289	0.772631	0.978888	ko05170	CAFS_HM_G_00035269;CAFS_HM_G_00074112;CAFS_HM_G_00051694;CAFS_HM_G_00063366;CAFS_HM_G_00079400;CAFS_HM_G_00091624;CAFS_HM_G_00064050	K04348+K08057+K02158+K02833+K04189+K04734+K06751
Organismal Systems	Excretory system	Endocrine and other factor-regulated calcium reabsorption	2	94	0.779981	0.978888	ko04961	CAFS_HM_G_00026530;CAFS_HM_G_00083471	K01540+K07904
Human Diseases	Immune disease	Autoimmune thyroid disease	2	94	0.779981	0.978888	ko05320	CAFS_HM_G_00064050;CAFS_HM_G_00002922	K06751+K06752
Environmental Information Processing	Signal transduction	ErbB signaling pathway	3	136	0.781781	0.978888	ko04012	CAFS_HM_G_00051694;CAFS_HM_G_00063366;CAFS_HM_G_00024017	K02158+K02833+K06625
Metabolism	Amino acid metabolism	Tryptophan metabolism	1	50	0.783883	0.978888	ko00380	CAFS_HM_G_00031810	K00626
Cellular Processes	Transport and catabolism	Endocytosis	9	368	0.784044	0.978888	ko04144	CAFS_HM_G_00063794;CAFS_HM_G_00021136;CAFS_HM_G_00063366;CAFS_HM_G_00079400;CAFS_HM_G_00060914;CAFS_HM_G_00064050;CAFS_HM_G_00074795;CAFS_HM_G_00086709;CAFS_HM_G_00083471	K12958+K12484+K02833+K04189+K06503+K06751+K06503+K05093+K07904
Cellular Processes	Transport and catabolism	Mitophagy - yeast	1	51	0.790422	0.978888	ko04139	CAFS_HM_G_00084312	K08341
Human Diseases	Infectious disease: parasitic	Malaria	1	51	0.790422	0.978888	ko05144	CAFS_HM_G_00027451	K04659
Genetic Information Processing	Transcription	Spliceosome	3	140	0.798114	0.978888	ko03040	CAFS_HM_G_00013840;CAFS_HM_G_00011165;CAFS_HM_G_00028614	K12852+K11091+K12831
Environmental Information Processing	Signal transduction	TGF-beta signaling pathway	3	140	0.798114	0.978888	ko04350	CAFS_HM_G_00081746;CAFS_HM_G_00011471;CAFS_HM_G_00076929	K04675+K04677+K10162
Organismal Systems	Immune system	Natural killer cell mediated cytotoxicity	3	140	0.798114	0.978888	ko04650	CAFS_HM_G_00035269;CAFS_HM_G_00063366;CAFS_HM_G_00079776	K04348+K02833+K05130
Environmental Information Processing	Signal transduction	Ras signaling pathway	8	339	0.80656	0.978888	ko04014	CAFS_HM_G_00090670;CAFS_HM_G_00066494;CAFS_HM_G_00051694;CAFS_HM_G_00063366;CAFS_HM_G_00052282;CAFS_HM_G_00085073;CAFS_HM_G_00086709;CAFS_HM_G_00037366	K16859+K04360+K02158+K02833+K05208+K05462+K05093+K12358
Organismal Systems	Endocrine system	Parathyroid hormone synthesis, secretion and action	4	185	0.812932	0.978888	ko04928	CAFS_HM_G_00090820;CAFS_HM_G_00024017;CAFS_HM_G_00074492;CAFS_HM_G_00082082	K08048+K06625+K08048+K08042
Metabolism	Amino acid metabolism	Cysteine and methionine metabolism	1	55	0.814665	0.978888	ko00270	CAFS_HM_G_00056710	K00797
Genetic Information Processing	Replication and repair	Fanconi anemia pathway	1	55	0.814665	0.978888	ko03460	CAFS_HM_G_00004608	K10870
Metabolism	Carbohydrate metabolism	Inositol phosphate metabolism	2	103	0.821329	0.978888	ko00562	CAFS_HM_G_00042299;CAFS_HM_G_00074024	K03103+K01858
Human Diseases	Neurodegenerative disease	Huntington disease	8	346	0.823865	0.978888	ko05016	CAFS_HM_G_00041092;CAFS_HM_G_00069897;CAFS_HM_G_00052282;CAFS_HM_G_00079515;CAFS_HM_G_00087305;CAFS_HM_G_00004943;CAFS_HM_G_00042046;CAFS_HM_G_00059400	K07375+K07375+K05208+K07374+K02730+K02265+K02270+K02263
Genetic Information Processing	Folding, sorting and degradation	Proteasome	1	57	0.825717	0.978888	ko03050	CAFS_HM_G_00087305	K02730
Human Diseases	Infectious disease: viral	Human papillomavirus infection	13	537	0.829106	0.978888	ko05165	CAFS_HM_G_00083738;CAFS_HM_G_00084731;CAFS_HM_G_00063713;CAFS_HM_G_00064560;CAFS_HM_G_00027451;CAFS_HM_G_00051694;CAFS_HM_G_00074338;CAFS_HM_G_00063366;CAFS_HM_G_00039491;CAFS_HM_G_00064050;CAFS_HM_G_00024017;CAFS_HM_G_00014622;CAFS_HM_G_00079776	K02376+K00408+K14754+K06252+K04659+K02158+K02375+K02833+K05631+K06751+K06625+K06236+K05130
Metabolism	Amino acid metabolism	Alanine, aspartate and glutamate metabolism	1	58	0.830995	0.978888	ko00250	CAFS_HM_G_00091218	K00272
Metabolism	Glycan biosynthesis and metabolism	Various types of N-glycan biosynthesis	1	58	0.830995	0.978888	ko00513	CAFS_HM_G_00057974	K12670
Environmental Information Processing	Membrane transport	ABC transporters	1	59	0.836113	0.978888	ko02010	CAFS_HM_G_00082284	K05658
Environmental Information Processing	Signal transduction	AMPK signaling pathway	4	193	0.837885	0.978888	ko04152	CAFS_HM_G_00081413;CAFS_HM_G_00060909;CAFS_HM_G_00073289;CAFS_HM_G_00045842	K07187+K07296+K07187+K07187
Organismal Systems	Immune system	Neutrophil extracellular trap formation	6	274	0.838379	0.978888	ko04613	CAFS_HM_G_00071994;CAFS_HM_G_00069913;CAFS_HM_G_00069911;CAFS_HM_G_00069919;CAFS_HM_G_00073708;CAFS_HM_G_00069920	K03990+K03990+K03990+K03990+K03903+K03990
Human Diseases	Infectious disease: parasitic	Toxoplasmosis	3	153	0.844292	0.978888	ko05145	CAFS_HM_G_00051694;CAFS_HM_G_00091624;CAFS_HM_G_00002922	K02158+K04734+K06752
Metabolism	Metabolism of cofactors and vitamins	Retinol metabolism	1	61	0.84589	0.978888	ko00830	CAFS_HM_G_00021542	K00121
Organismal Systems	Nervous system	Long-term depression	2	110	0.848535	0.978888	ko04730	CAFS_HM_G_00063366;CAFS_HM_G_00033257	K02833+K05256
Environmental Information Processing	Signal transduction	Rap1 signaling pathway	9	396	0.849165	0.978888	ko04015	CAFS_HM_G_00090670;CAFS_HM_G_00090820;CAFS_HM_G_00063366;CAFS_HM_G_00052282;CAFS_HM_G_00039491;CAFS_HM_G_00085073;CAFS_HM_G_00074492;CAFS_HM_G_00086709;CAFS_HM_G_00082082	K16859+K08048+K02833+K05208+K05631+K05462+K08048+K05093+K08042
Organismal Systems	Endocrine system	Prolactin signaling pathway	2	111	0.852099	0.978888	ko04917	CAFS_HM_G_00063366;CAFS_HM_G_00024363	K02833+K04695
Environmental Information Processing	Signaling molecules and interaction	Cell adhesion molecules	7	320	0.853348	0.978888	ko04514	CAFS_HM_G_00063080;CAFS_HM_G_00077605;CAFS_HM_G_00082560;CAFS_HM_G_00064050;CAFS_HM_G_00002922;CAFS_HM_G_00081862;CAFS_HM_G_00068772	K06759+K06087+K06456+K06751+K06752+K06539+K06087
Metabolism	Glycan biosynthesis and metabolism	Other types of O-glycan biosynthesis	1	63	0.855086	0.978888	ko00514	CAFS_HM_G_00089400	K00710
Organismal Systems	Digestive system	Carbohydrate digestion and absorption	1	64	0.859477	0.978888	ko04973	CAFS_HM_G_00026530	K01540
Cellular Processes	Cell growth and death	Apoptosis - fly	1	65	0.863735	0.978888	ko04214	CAFS_HM_G_00019413	K05770
Human Diseases	Cardiovascular disease	Diabetic cardiomyopathy	5	245	0.865798	0.978888	ko05415	CAFS_HM_G_00039858;CAFS_HM_G_00004943;CAFS_HM_G_00042046;CAFS_HM_G_00014622;CAFS_HM_G_00059400	K05853+K02265+K02270+K06236+K02263
Organismal Systems	Sensory system	Inflammatory mediator regulation of TRP channels	3	165	0.878526	0.978888	ko04750	CAFS_HM_G_00090820;CAFS_HM_G_00074492;CAFS_HM_G_00082082	K08048+K08048+K08042
Human Diseases	Immune disease	Inflammatory bowel disease	1	69	0.879521	0.978888	ko05321	CAFS_HM_G_00002922	K06752
Environmental Information Processing	Signal transduction	Phospholipase D signaling pathway	5	252	0.881128	0.978888	ko04072	CAFS_HM_G_00080016;CAFS_HM_G_00090820;CAFS_HM_G_00063366;CAFS_HM_G_00074492;CAFS_HM_G_00082082	K00901+K08048+K02833+K08048+K08042
Metabolism	Lipid metabolism	Glycerophospholipid metabolism	2	121	0.883763	0.978888	ko00564	CAFS_HM_G_00080016;CAFS_HM_G_00005244	K00901+K00967
Environmental Information Processing	Signaling molecules and interaction	Neuroactive ligand-receptor interaction	14	609	0.88527	0.978888	ko04080	CAFS_HM_G_00076456;CAFS_HM_G_00071994;CAFS_HM_G_00044648;CAFS_HM_G_00069913;CAFS_HM_G_00019413;CAFS_HM_G_00037282;CAFS_HM_G_00052282;CAFS_HM_G_00069911;CAFS_HM_G_00069919;CAFS_HM_G_00066471;CAFS_HM_G_00040782;CAFS_HM_G_00033257;CAFS_HM_G_00078637;CAFS_HM_G_00069920	K04587+K03990+K04161+K03990+K05770+K05225+K05208+K03990+K03990+K05229+K04139+K05256+K04577+K03990
Human Diseases	Endocrine and metabolic disease	AGE-RAGE signaling pathway in diabetic complications	3	168	0.885971	0.978888	ko04933	CAFS_HM_G_00063366;CAFS_HM_G_00039915;CAFS_HM_G_00014622	K02833+K04702+K06236
Metabolism	Lipid metabolism	Sphingolipid metabolism	1	72	0.890151	0.978888	ko00600	CAFS_HM_G_00074103	K04710
Human Diseases	Infectious disease: bacterial	Vibrio cholerae infection	1	72	0.890151	0.978888	ko05110	CAFS_HM_G_00061120	K09582
Environmental Information Processing	Signal transduction	Hippo signaling pathway	5	258	0.89306	0.978888	ko04390	CAFS_HM_G_00083738;CAFS_HM_G_00084731;CAFS_HM_G_00072430;CAFS_HM_G_00074338;CAFS_HM_G_00065413	K02376+K00408+K05691+K02375+K16796
Human Diseases	Substance dependence	Nicotine addiction	1	74	0.896714	0.978888	ko05033	CAFS_HM_G_00052282	K05208
Cellular Processes	Cell growth and death	Necroptosis	5	260	0.896802	0.978888	ko04217	CAFS_HM_G_00012390;CAFS_HM_G_00055220;CAFS_HM_G_00090724;CAFS_HM_G_00072159;CAFS_HM_G_00079776	K12800+K08601+K01367+K12800+K05130
Organismal Systems	Aging	Longevity regulating pathway - worm	2	127	0.899632	0.978888	ko04212	CAFS_HM_G_00084312;CAFS_HM_G_00049992	K08341+K08268
Metabolism	Xenobiotics biodegradation and metabolism	Drug metabolism - other enzymes	1	75	0.899847	0.978888	ko00983	CAFS_HM_G_00063160	K00760
Organismal Systems	Nervous system	Dopaminergic synapse	4	223	0.908011	0.978996	ko04728	CAFS_HM_G_00035269;CAFS_HM_G_00026164;CAFS_HM_G_00009436;CAFS_HM_G_00015111	K04348+K04850+K04999+K04997
Metabolism	Nucleotide metabolism	Pyrimidine metabolism	1	78	0.90869	0.978996	ko00240	CAFS_HM_G_00007135	K01081
Human Diseases	Cardiovascular disease	Viral myocarditis	2	131	0.909068	0.978996	ko05416	CAFS_HM_G_00064050;CAFS_HM_G_00002922	K06751+K06752
Environmental Information Processing	Signal transduction	Notch signaling pathway	1	82	0.919282	0.983085	ko04330	CAFS_HM_G_00087961	K06057
Environmental Information Processing	Signal transduction	TNF signaling pathway	2	138	0.923615	0.983085	ko04668	CAFS_HM_G_00091624;CAFS_HM_G_00039150	K04734+K09558
Environmental Information Processing	Signaling molecules and interaction	Viral protein interaction with cytokine and cytokine receptor	1	85	0.926414	0.983085	ko04061	CAFS_HM_G_00079400	K04189
Genetic Information Processing	Folding, sorting and degradation	RNA degradation	1	86	0.928649	0.983085	ko03018	CAFS_HM_G_00002208	K14443
Human Diseases	Substance dependence	Cocaine addiction	1	86	0.928649	0.983085	ko05030	CAFS_HM_G_00052282	K05208
Cellular Processes	Transport and catabolism	Autophagy - yeast	1	90	0.936932	0.983085	ko04138	CAFS_HM_G_00084312	K08341
Genetic Information Processing	Translation	mRNA surveillance pathway	1	95	0.945952	0.983085	ko03015	CAFS_HM_G_00029128	K14401
Human Diseases	Neurodegenerative disease	Spinocerebellar ataxia	3	203	0.947106	0.983085	ko05017	CAFS_HM_G_00052282;CAFS_HM_G_00087305;CAFS_HM_G_00039858	K05208+K02730+K05853
Human Diseases	Substance dependence	Alcoholism	4	257	0.953897	0.983085	ko05034	CAFS_HM_G_00066494;CAFS_HM_G_00063366;CAFS_HM_G_00052282;CAFS_HM_G_00033257	K04360+K02833+K05208+K05256
Human Diseases	Infectious disease: bacterial	Epithelial cell signaling in Helicobacter pylori infection	1	101	0.955094	0.983085	ko05120	CAFS_HM_G_00091624	K04734
Organismal Systems	Development and regeneration	Axon guidance	6	350	0.955884	0.983085	ko04360	CAFS_HM_G_00084731;CAFS_HM_G_00035269;CAFS_HM_G_00063366;CAFS_HM_G_00079400;CAFS_HM_G_00085073;CAFS_HM_G_00016840	K00408+K04348+K02833+K04189+K05462+K06820
Organismal Systems	Immune system	Fc epsilon RI signaling pathway	1	102	0.956461	0.983085	ko04664	CAFS_HM_G_00063366	K02833
Human Diseases	Infectious disease: bacterial	Yersinia infection	4	261	0.95762	0.983085	ko05135	CAFS_HM_G_00012390;CAFS_HM_G_00092107;CAFS_HM_G_00091624;CAFS_HM_G_00072159	K12800+K04373+K04734+K12800
Cellular Processes	Cellular community - eukaryotes	Adherens junction	2	163	0.959596	0.983085	ko04520	CAFS_HM_G_00072430;CAFS_HM_G_00047686	K05691+K06083
Genetic Information Processing	Translation	Nucleocytoplasmic transport	1	107	0.962695	0.983085	ko03013	CAFS_HM_G_00025012	K14288
Human Diseases	Immune disease	Rheumatoid arthritis	1	107	0.962695	0.983085	ko05323	CAFS_HM_G_00002922	K06752
Cellular Processes	Transport and catabolism	Lysosome	2	169	0.965425	0.983085	ko04142	CAFS_HM_G_00020950;CAFS_HM_G_00014214	K10532+K12316
Genetic Information Processing	Translation	Ribosome	1	114	0.969957	0.983085	ko03010	CAFS_HM_G_00084914	K02879
Environmental Information Processing	Signal transduction	MAPK signaling pathway - fly	1	115	0.970872	0.983085	ko04013	CAFS_HM_G_00055220	K08601
Organismal Systems	Sensory system	Olfactory transduction	2	187	0.97846	0.987662	ko04740	CAFS_HM_G_00079182;CAFS_HM_G_00045840	K04951+K12321
Environmental Information Processing	Signal transduction	Sphingolipid signaling pathway	2	198	0.983933	0.98965	ko04071	CAFS_HM_G_00063366;CAFS_HM_G_00074103	K02833+K04710
Environmental Information Processing	Signal transduction	Phosphatidylinositol signaling system	1	140	0.986576	0.98965	ko04070	CAFS_HM_G_00080016	K00901
Organismal Systems	Immune system	Fc gamma R-mediated phagocytosis	1	162	0.993223	0.993223	ko04666	CAFS_HM_G_00047686	K06083

## Sheet: normoxia vs asphyxia
Table S9. KEGG enrichment analysis of differentially expressed genes.
KEGG_A_class	KEGG_B_class	Pathway	out (299)	All (9304)	Pvalue	Qvalue	Pathway ID	Genes	K_IDs
Environmental Information Processing	Signal transduction	HIF-1 signaling pathway	17	169	2.922984e-05	0.00894433	ko04066	CAFS_HM_G_00082545;CAFS_HM_G_00064408;CAFS_HM_G_00051455;CAFS_HM_G_00016010;CAFS_HM_G_00021438;CAFS_HM_G_00090012;CAFS_HM_G_00045987;CAFS_HM_G_00039602;CAFS_HM_G_00019373;CAFS_HM_G_00083841;CAFS_HM_G_00060914;CAFS_HM_G_00054952;CAFS_HM_G_00024017;CAFS_HM_G_00056473;CAFS_HM_G_00084734;CAFS_HM_G_00088708;CAFS_HM_G_00049415	K05055+K06624+K01623+K00510+K03259+K09592+K05437+K04372+K01103+K05448+K06503+K09592+K06625+K01689+K03159+K09592+K04515
Human Diseases	Cancer: overview	MicroRNAs in cancer	21	256	7.480667e-05	0.0114454	ko05206	CAFS_HM_G_00041313;CAFS_HM_G_00081413;CAFS_HM_G_00061118;CAFS_HM_G_00064560;CAFS_HM_G_00064408;CAFS_HM_G_00091503;CAFS_HM_G_00016010;CAFS_HM_G_00084779;CAFS_HM_G_00063366;CAFS_HM_G_00083841;CAFS_HM_G_00046773;CAFS_HM_G_00082133;CAFS_HM_G_00024017;CAFS_HM_G_00090703;CAFS_HM_G_00073289;CAFS_HM_G_00085073;CAFS_HM_G_00082284;CAFS_HM_G_00065215;CAFS_HM_G_00045842;CAFS_HM_G_00048419;CAFS_HM_G_00059309	K08270+K07187+K11430+K06252+K06624+K17460+K00510+K02539+K02833+K05448+K04503+K12035+K06625+K08007+K07187+K05462+K05658+K06252+K07187+K16172+K07996
Human Diseases	Cancer: specific types	Bladder cancer	7	57	0.00219942	0.22434	ko05219	CAFS_HM_G_00063366;CAFS_HM_G_00083841;CAFS_HM_G_00067112;CAFS_HM_G_00046773;CAFS_HM_G_00024017;CAFS_HM_G_00036803;CAFS_HM_G_00048976	K02833+K05448+K08523+K04503+K06625+K08523+K05689
Human Diseases	Infectious disease: viral	Coronavirus disease - COVID-19	19	319	0.0070859	0.456976	ko05171	CAFS_HM_G_00086274;CAFS_HM_G_00082545;CAFS_HM_G_00053358;CAFS_HM_G_00071994;CAFS_HM_G_00086275;CAFS_HM_G_00089228;CAFS_HM_G_00091624;CAFS_HM_G_00071179;CAFS_HM_G_00067112;CAFS_HM_G_00072159;CAFS_HM_G_00089225;CAFS_HM_G_00036803;CAFS_HM_G_00078032;CAFS_HM_G_00079776;CAFS_HM_G_00087508;CAFS_HM_G_00050307;CAFS_HM_G_00070749;CAFS_HM_G_00032565;CAFS_HM_G_00064843	K03989+K05055+K02891+K03990+K03989+K12800+K04734+K14754+K08523+K12800+K12800+K08523+K03991+K05130+K01332+K03995+K01370+K04448+K14216
Environmental Information Processing	Signal transduction	FoxO signaling pathway	14	209	0.00746692	0.456976	ko04068	CAFS_HM_G_00081413;CAFS_HM_G_00076370;CAFS_HM_G_00064408;CAFS_HM_G_00063366;CAFS_HM_G_00075779;CAFS_HM_G_00084312;CAFS_HM_G_00046773;CAFS_HM_G_00024017;CAFS_HM_G_00073289;CAFS_HM_G_00045842;CAFS_HM_G_00058383;CAFS_HM_G_00048419;CAFS_HM_G_00037366;CAFS_HM_G_00052464	K07187+K17845+K06624+K02833+K08862+K08341+K04503+K06625+K07187+K07187+K13302+K16172+K12358+K10146
Human Diseases	Endocrine and metabolic disease	Type II diabetes mellitus	7	82	0.0160612	0.77976	ko04930	CAFS_HM_G_00081413;CAFS_HM_G_00076767;CAFS_HM_G_00024363;CAFS_HM_G_00073289;CAFS_HM_G_00045842;CAFS_HM_G_00048419;CAFS_HM_G_00054984	K07187+K04852+K04695+K07187+K07187+K16172+K04344
Environmental Information Processing	Signaling molecules and interaction	Viral protein interaction with cytokine and cytokine receptor	7	85	0.0192363	0.77976	ko04061	CAFS_HM_G_00082545;CAFS_HM_G_00062566;CAFS_HM_G_00075647;CAFS_HM_G_00079400;CAFS_HM_G_00084734;CAFS_HM_G_00037696;CAFS_HM_G_00075696	K05055+K12964+K04186+K04189+K03159+K05152+K04184
Genetic Information Processing	Folding, sorting and degradation	RNA degradation	7	86	0.0203859	0.77976	ko03018	CAFS_HM_G_00005301;CAFS_HM_G_00083208;CAFS_HM_G_00008893;CAFS_HM_G_00002208;CAFS_HM_G_00049804;CAFS_HM_G_00056473;CAFS_HM_G_00044501	K14443+K14443+K14443+K14443+K12603+K01689+K14443
Organismal Systems	Endocrine system	Regulation of lipolysis in adipocytes	8	115	0.0316524	0.931206	ko04923	CAFS_HM_G_00081413;CAFS_HM_G_00090820;CAFS_HM_G_00073289;CAFS_HM_G_00039121;CAFS_HM_G_00045221;CAFS_HM_G_00045842;CAFS_HM_G_00048419;CAFS_HM_G_00064299	K07187+K08048+K07187+K04141+K13296+K07187+K16172+K16816
Environmental Information Processing	Signal transduction	JAK-STAT signaling pathway	11	182	0.0327374	0.931206	ko04630	CAFS_HM_G_00082545;CAFS_HM_G_00084779;CAFS_HM_G_00045987;CAFS_HM_G_00063366;CAFS_HM_G_00024363;CAFS_HM_G_00065021;CAFS_HM_G_00068175;CAFS_HM_G_00046773;CAFS_HM_G_00024017;CAFS_HM_G_00053732;CAFS_HM_G_00079776	K05055+K02539+K05437+K02833+K04695+K05420+K05077+K04503+K06625+K04701+K05130
Organismal Systems	Immune system	Complement and coagulation cascades	9	142	0.0393204	0.931206	ko04610	CAFS_HM_G_00086274;CAFS_HM_G_00040126;CAFS_HM_G_00071994;CAFS_HM_G_00086275;CAFS_HM_G_00077347;CAFS_HM_G_00050698;CAFS_HM_G_00078032;CAFS_HM_G_00087508;CAFS_HM_G_00050307	K03989+K01343+K03990+K03989+K03901+K04235+K03991+K01332+K03995
Organismal Systems	Development and regeneration	Osteoclast differentiation	10	167	0.0428492	0.931206	ko04380	CAFS_HM_G_00035269;CAFS_HM_G_00091624;CAFS_HM_G_00036046;CAFS_HM_G_00037096;CAFS_HM_G_00084791;CAFS_HM_G_00089661;CAFS_HM_G_00000483;CAFS_HM_G_00092131;CAFS_HM_G_00079776;CAFS_HM_G_00032565	K04348+K04734+K04502+K08008+K01371+K14380+K09028+K09030+K05130+K04448
Human Diseases	Cancer: specific types	Thyroid cancer	5	61	0.045694	0.931206	ko05216	CAFS_HM_G_00063366;CAFS_HM_G_00046773;CAFS_HM_G_00039384;CAFS_HM_G_00024017;CAFS_HM_G_00048976	K02833+K04503+K04490+K06625+K05689
Organismal Systems	Endocrine system	Insulin signaling pathway	12	216	0.0458636	0.931206	ko04910	CAFS_HM_G_00053267;CAFS_HM_G_00081413;CAFS_HM_G_00021438;CAFS_HM_G_00039602;CAFS_HM_G_00063366;CAFS_HM_G_00024363;CAFS_HM_G_00073289;CAFS_HM_G_00045221;CAFS_HM_G_00045842;CAFS_HM_G_00043520;CAFS_HM_G_00048419;CAFS_HM_G_00058897	K07190+K07187+K03259+K04372+K02833+K04695+K07187+K13296+K07187+K00871+K16172+K07189
Environmental Information Processing	Signaling molecules and interaction	Cytokine-cytokine receptor interaction	13	245	0.0524616	0.931206	ko04060	CAFS_HM_G_00082545;CAFS_HM_G_00068087;CAFS_HM_G_00062566;CAFS_HM_G_00045987;CAFS_HM_G_00075647;CAFS_HM_G_00079400;CAFS_HM_G_00065021;CAFS_HM_G_00068175;CAFS_HM_G_00010364;CAFS_HM_G_00084734;CAFS_HM_G_00037696;CAFS_HM_G_00079776;CAFS_HM_G_00075696	K05055+K05503+K12964+K05437+K04186+K04189+K05420+K05077+K05156+K03159+K05152+K05130+K04184
Metabolism	Amino acid metabolism	Arginine and proline metabolism	5	64	0.0542593	0.931206	ko00330	CAFS_HM_G_00056710;CAFS_HM_G_00089540;CAFS_HM_G_00042491;CAFS_HM_G_00042767;CAFS_HM_G_00030642	K00797+K00472+K01476+K11394+K08660
Human Diseases	Drug resistance: antineoplastic	Endocrine resistance	9	154	0.0600901	0.931206	ko01522	CAFS_HM_G_00064408;CAFS_HM_G_00090820;CAFS_HM_G_00063366;CAFS_HM_G_00088254;CAFS_HM_G_00067112;CAFS_HM_G_00046773;CAFS_HM_G_00024017;CAFS_HM_G_00036803;CAFS_HM_G_00032565	K06624+K08048+K02833+K06051+K08523+K04503+K06625+K08523+K04448
Human Diseases	Infectious disease: bacterial	Pertussis	9	154	0.0600901	0.931206	ko05133	CAFS_HM_G_00086274;CAFS_HM_G_00071994;CAFS_HM_G_00086275;CAFS_HM_G_00089228;CAFS_HM_G_00072159;CAFS_HM_G_00089225;CAFS_HM_G_00087508;CAFS_HM_G_00070749;CAFS_HM_G_00032565	K03989+K03990+K03989+K12800+K12800+K12800+K01332+K01370+K04448
Environmental Information Processing	Signal transduction	Wnt signaling pathway	12	227	0.0622468	0.931206	ko04310	CAFS_HM_G_00035269;CAFS_HM_G_00064754;CAFS_HM_G_00036046;CAFS_HM_G_00084469;CAFS_HM_G_00046773;CAFS_HM_G_00039384;CAFS_HM_G_00087217;CAFS_HM_G_00076929;CAFS_HM_G_00032565;CAFS_HM_G_00046220;CAFS_HM_G_00049415;CAFS_HM_G_00039561	K04348+K16273+K04502+K03096+K04503+K04490+K02354+K10162+K04448+K04510+K04515+K00181
Organismal Systems	Immune system	Cytosolic DNA-sensing pathway	4	47	0.0633774	0.931206	ko04623	CAFS_HM_G_00062566;CAFS_HM_G_00063373;CAFS_HM_G_00091624;CAFS_HM_G_00070749	K12964+K09447+K04734+K01370
Organismal Systems	Immune system	NOD-like receptor signaling pathway	12	228	0.0639063	0.931206	ko04621	CAFS_HM_G_00063373;CAFS_HM_G_00089228;CAFS_HM_G_00091624;CAFS_HM_G_00072159;CAFS_HM_G_00084312;CAFS_HM_G_00089225;CAFS_HM_G_00084699;CAFS_HM_G_00076599;CAFS_HM_G_00079776;CAFS_HM_G_00070749;CAFS_HM_G_00032565;CAFS_HM_G_00064843	K09447+K12800+K04734+K12800+K08341+K12800+K04622+K12798+K05130+K01370+K04448+K14216
Environmental Information Processing	Signal transduction	Apelin signaling pathway	11	211	0.0779644	0.986384	ko04371	CAFS_HM_G_00040126;CAFS_HM_G_00076370;CAFS_HM_G_00090820;CAFS_HM_G_00037282;CAFS_HM_G_00063366;CAFS_HM_G_00069353;CAFS_HM_G_00046773;CAFS_HM_G_00045221;CAFS_HM_G_00044780;CAFS_HM_G_00048976;CAFS_HM_G_00078126	K01343+K17845+K08048+K05225+K02833+K10351+K04503+K13296+K04174+K05689+K12750
Human Diseases	Cancer: specific types	Breast cancer	12	236	0.0782349	0.986384	ko05224	CAFS_HM_G_00057959;CAFS_HM_G_00063366;CAFS_HM_G_00019243;CAFS_HM_G_00088254;CAFS_HM_G_00084469;CAFS_HM_G_00046773;CAFS_HM_G_00039384;CAFS_HM_G_00024017;CAFS_HM_G_00007435;CAFS_HM_G_00087217;CAFS_HM_G_00036244;CAFS_HM_G_00032565	K06054+K02833+K06054+K06051+K03096+K04503+K04490+K06625+K04358+K02354+K04358+K04448
Human Diseases	Cancer: overview	Chemical carcinogenesis - receptor activation	14	289	0.0825171	0.986384	ko05207	CAFS_HM_G_00090820;CAFS_HM_G_00076201;CAFS_HM_G_00063366;CAFS_HM_G_00092107;CAFS_HM_G_00083841;CAFS_HM_G_00088254;CAFS_HM_G_00046773;CAFS_HM_G_00037004;CAFS_HM_G_00039121;CAFS_HM_G_00007435;CAFS_HM_G_00075723;CAFS_HM_G_00036244;CAFS_HM_G_00054984;CAFS_HM_G_00032565	K08048+K17846+K02833+K04373+K05448+K06051+K04503+K00799+K04141+K04358+K17846+K04358+K04344+K04448
Cellular Processes	Cellular community - eukaryotes	Tight junction	14	292	0.0879805	0.986384	ko04530	CAFS_HM_G_00016717;CAFS_HM_G_00069353;CAFS_HM_G_00051383;CAFS_HM_G_00079515;CAFS_HM_G_00043056;CAFS_HM_G_00046773;CAFS_HM_G_00090703;CAFS_HM_G_00057454;CAFS_HM_G_00051134;CAFS_HM_G_00051376;CAFS_HM_G_00040273;CAFS_HM_G_00032565;CAFS_HM_G_00057653;CAFS_HM_G_00068772	K07374+K10351+K16819+K07374+K05699+K04503+K08007+K12755+K09489+K06087+K05631+K04448+K07374+K06087
Human Diseases	Cancer: specific types	Renal cell carcinoma	7	121	0.094618	0.986384	ko05211	CAFS_HM_G_00090012;CAFS_HM_G_00063366;CAFS_HM_G_00083841;CAFS_HM_G_00054952;CAFS_HM_G_00024017;CAFS_HM_G_00088708;CAFS_HM_G_00032565	K09592+K02833+K05448+K09592+K06625+K09592+K04448
Human Diseases	Cancer: specific types	Gastric cancer	12	248	0.103295	0.986384	ko05226	CAFS_HM_G_00064408;CAFS_HM_G_00063366;CAFS_HM_G_00064120;CAFS_HM_G_00084469;CAFS_HM_G_00046773;CAFS_HM_G_00039384;CAFS_HM_G_00024017;CAFS_HM_G_00082284;CAFS_HM_G_00007435;CAFS_HM_G_00048976;CAFS_HM_G_00087217;CAFS_HM_G_00036244	K06624+K02833+K10955+K03096+K04503+K04490+K06625+K05658+K04358+K05689+K02354+K04358
Cellular Processes	Cellular community - eukaryotes	Gap junction	8	153	0.119621	0.986384	ko04540	CAFS_HM_G_00034876;CAFS_HM_G_00016717;CAFS_HM_G_00090820;CAFS_HM_G_00041092;CAFS_HM_G_00063366;CAFS_HM_G_00079515;CAFS_HM_G_00039121;CAFS_HM_G_00057653	K07375+K07374+K08048+K07375+K02833+K07374+K04141+K07374
Organismal Systems	Immune system	B cell receptor signaling pathway	7	129	0.121524	0.986384	ko04662	CAFS_HM_G_00035269;CAFS_HM_G_00063366;CAFS_HM_G_00091624;CAFS_HM_G_00059374;CAFS_HM_G_00072039;CAFS_HM_G_00085393;CAFS_HM_G_00032565	K04348+K02833+K04734+K05730+K06467+K06467+K04448
Organismal Systems	Immune system	Toll-like receptor signaling pathway	6	105	0.121725	0.986384	ko04620	CAFS_HM_G_00062566;CAFS_HM_G_00063373;CAFS_HM_G_00091624;CAFS_HM_G_00084791;CAFS_HM_G_00079776;CAFS_HM_G_00032565	K12964+K09447+K04734+K01371+K05130+K04448
Environmental Information Processing	Signal transduction	mTOR signaling pathway	10	206	0.127237	0.986384	ko04150	CAFS_HM_G_00041313;CAFS_HM_G_00075529;CAFS_HM_G_00021438;CAFS_HM_G_00063366;CAFS_HM_G_00092107;CAFS_HM_G_00087217;CAFS_HM_G_00086510;CAFS_HM_G_00058383;CAFS_HM_G_00048419;CAFS_HM_G_00051715	K08270+K15705+K03259+K02833+K04373+K02354+K08269+K13302+K16172+K06519
Cellular Processes	Cell growth and death	Ferroptosis	4	61	0.132127	0.986384	ko04216	CAFS_HM_G_00016010;CAFS_HM_G_00060914;CAFS_HM_G_00051715;CAFS_HM_G_00036892	K00510+K06503+K06519+K14714
Cellular Processes	Transport and catabolism	Phagosome	11	234	0.133199	0.986384	ko04145	CAFS_HM_G_00034876;CAFS_HM_G_00016717;CAFS_HM_G_00071994;CAFS_HM_G_00041092;CAFS_HM_G_00077736;CAFS_HM_G_00079515;CAFS_HM_G_00060914;CAFS_HM_G_00083801;CAFS_HM_G_00040645;CAFS_HM_G_00078032;CAFS_HM_G_00057653	K07375+K07374+K03990+K07375+K06560+K07374+K06503+K13813+K06752+K03991+K07374
Human Diseases	Infectious disease: bacterial	Staphylococcus aureus infection	6	108	0.134068	0.986384	ko05150	CAFS_HM_G_00086274;CAFS_HM_G_00071994;CAFS_HM_G_00086275;CAFS_HM_G_00040645;CAFS_HM_G_00078032;CAFS_HM_G_00087508	K03989+K03990+K03989+K06752+K03991+K01332
Metabolism	Lipid metabolism	Steroid biosynthesis	2	21	0.145093	0.986384	ko00100	CAFS_HM_G_00080541;CAFS_HM_G_00049321	K01852+K07750
Cellular Processes	Transport and catabolism	Autophagy - animal	10	212	0.145154	0.986384	ko04140	CAFS_HM_G_00041313;CAFS_HM_G_00081413;CAFS_HM_G_00063366;CAFS_HM_G_00084312;CAFS_HM_G_00073289;CAFS_HM_G_00045842;CAFS_HM_G_00086510;CAFS_HM_G_00048419;CAFS_HM_G_00072948;CAFS_HM_G_00065057	K08270+K07187+K02833+K08341+K07187+K07187+K08269+K16172+K07920+K11248
Environmental Information Processing	Signal transduction	ErbB signaling pathway	7	136	0.147947	0.986384	ko04012	CAFS_HM_G_00064408;CAFS_HM_G_00063366;CAFS_HM_G_00067112;CAFS_HM_G_00024017;CAFS_HM_G_00036803;CAFS_HM_G_00032565;CAFS_HM_G_00049415	K06624+K02833+K08523+K06625+K08523+K04448+K04515
Organismal Systems	Aging	Longevity regulating pathway - multiple species	6	113	0.155892	0.986384	ko04213	CAFS_HM_G_00081413;CAFS_HM_G_00090820;CAFS_HM_G_00063366;CAFS_HM_G_00073289;CAFS_HM_G_00045842;CAFS_HM_G_00048419	K07187+K08048+K02833+K07187+K07187+K16172
Metabolism	Amino acid metabolism	Histidine metabolism	2	22	0.156383	0.986384	ko00340	CAFS_HM_G_00030642;CAFS_HM_G_00010939	K08660+K01590
Human Diseases	Infectious disease: bacterial	Salmonella infection	15	350	0.156912	0.986384	ko05132	CAFS_HM_G_00034876;CAFS_HM_G_00016717;CAFS_HM_G_00041092;CAFS_HM_G_00089228;CAFS_HM_G_00063366;CAFS_HM_G_00069353;CAFS_HM_G_00079515;CAFS_HM_G_00091624;CAFS_HM_G_00072159;CAFS_HM_G_00039384;CAFS_HM_G_00089225;CAFS_HM_G_00057454;CAFS_HM_G_00070749;CAFS_HM_G_00032565;CAFS_HM_G_00057653	K07375+K07374+K07375+K12800+K02833+K10351+K07374+K04734+K12800+K04490+K12800+K12755+K01370+K04448+K07374
Organismal Systems	Immune system	C-type lectin receptor signaling pathway	9	191	0.161906	0.986384	ko04625	CAFS_HM_G_00035269;CAFS_HM_G_00089228;CAFS_HM_G_00063366;CAFS_HM_G_00075779;CAFS_HM_G_00091624;CAFS_HM_G_00072159;CAFS_HM_G_00089225;CAFS_HM_G_00070749;CAFS_HM_G_00032565	K04348+K12800+K02833+K08862+K04734+K12800+K12800+K01370+K04448
Metabolism	Carbohydrate metabolism	Fructose and mannose metabolism	3	44	0.167166	0.986384	ko00051	CAFS_HM_G_00051455;CAFS_HM_G_00019373;CAFS_HM_G_00002204	K01623+K01103+K17497
Organismal Systems	Nervous system	Synaptic vesicle cycle	6	116	0.169691	0.986384	ko04721	CAFS_HM_G_00086417;CAFS_HM_G_00054305;CAFS_HM_G_00049214;CAFS_HM_G_00075410;CAFS_HM_G_00045027;CAFS_HM_G_00054984	K04646+K07882+K05612+K07882+K12302+K04344
Human Diseases	Endocrine and metabolic disease	AGE-RAGE signaling pathway in diabetic complications	8	168	0.173252	0.986384	ko04933	CAFS_HM_G_00064408;CAFS_HM_G_00063366;CAFS_HM_G_00083841;CAFS_HM_G_00077347;CAFS_HM_G_00046773;CAFS_HM_G_00037096;CAFS_HM_G_00014622;CAFS_HM_G_00032565	K06624+K02833+K05448+K03901+K04503+K08008+K06236+K04448
Human Diseases	Infectious disease: viral	Measles	8	168	0.173252	0.986384	ko05162	CAFS_HM_G_00064408;CAFS_HM_G_00063373;CAFS_HM_G_00091624;CAFS_HM_G_00071179;CAFS_HM_G_00046773;CAFS_HM_G_00079776;CAFS_HM_G_00032565;CAFS_HM_G_00064843	K06624+K09447+K04734+K14754+K04503+K05130+K04448+K14216
Human Diseases	Infectious disease: viral	Epstein-Barr virus infection	12	275	0.175096	0.986384	ko05169	CAFS_HM_G_00057959;CAFS_HM_G_00064408;CAFS_HM_G_00063373;CAFS_HM_G_00091624;CAFS_HM_G_00019243;CAFS_HM_G_00046773;CAFS_HM_G_00024017;CAFS_HM_G_00040645;CAFS_HM_G_00027506;CAFS_HM_G_00079776;CAFS_HM_G_00032565;CAFS_HM_G_00064843	K06054+K06624+K09447+K04734+K06054+K04503+K06625+K06752+K08056+K05130+K04448+K14216
Human Diseases	Cardiovascular disease	Lipid and atherosclerosis	14	331	0.17916	0.986384	ko05417	CAFS_HM_G_00067392;CAFS_HM_G_00035269;CAFS_HM_G_00063373;CAFS_HM_G_00089228;CAFS_HM_G_00063366;CAFS_HM_G_00091624;CAFS_HM_G_00072159;CAFS_HM_G_00037096;CAFS_HM_G_00089225;CAFS_HM_G_00059374;CAFS_HM_G_00051134;CAFS_HM_G_00070749;CAFS_HM_G_00032565;CAFS_HM_G_00049415	K09027+K04348+K09447+K12800+K02833+K04734+K12800+K08008+K12800+K05730+K09489+K01370+K04448+K04515
Organismal Systems	Immune system	Hematopoietic cell lineage	6	120	0.188848	0.986384	ko04640	CAFS_HM_G_00082545;CAFS_HM_G_00045987;CAFS_HM_G_00060914;CAFS_HM_G_00040645;CAFS_HM_G_00072039;CAFS_HM_G_00085393	K05055+K05437+K06503+K06752+K06467+K06467
Metabolism	Metabolism of other amino acids	Taurine and hypotaurine metabolism	2	25	0.19112	0.986384	ko00430	CAFS_HM_G_00038335;CAFS_HM_G_00090631	K00456+K10712
Metabolism	Nucleotide metabolism	Purine metabolism	9	200	0.194777	0.986384	ko00230	CAFS_HM_G_00090820;CAFS_HM_G_00052251;CAFS_HM_G_00046247;CAFS_HM_G_00045221;CAFS_HM_G_00043009;CAFS_HM_G_00059547;CAFS_HM_G_00048987;CAFS_HM_G_00074984;CAFS_HM_G_00007135	K08048+K01518+K03783+K13296+K00856+K01120+K00759+K01120+K01081
Organismal Systems	Immune system	Leukocyte transendothelial migration	9	200	0.194777	0.986384	ko04670	CAFS_HM_G_00069353;CAFS_HM_G_00079400;CAFS_HM_G_00043056;CAFS_HM_G_00090703;CAFS_HM_G_00057454;CAFS_HM_G_00059374;CAFS_HM_G_00018509;CAFS_HM_G_00051376;CAFS_HM_G_00068772	K10351+K04189+K05699+K08007+K12755+K05730+K04351+K06087+K06087
Human Diseases	Endocrine and metabolic disease	Non-alcoholic fatty liver disease	9	200	0.194777	0.986384	ko04932	CAFS_HM_G_00082545;CAFS_HM_G_00081413;CAFS_HM_G_00059060;CAFS_HM_G_00067392;CAFS_HM_G_00073289;CAFS_HM_G_00045842;CAFS_HM_G_00048419;CAFS_HM_G_00059400;CAFS_HM_G_00032565	K05055+K07187+K02267+K09027+K07187+K07187+K16172+K02263+K04448
Environmental Information Processing	Signal transduction	PI3K-Akt signaling pathway	21	534	0.196353	0.986384	ko04151	CAFS_HM_G_00041313;CAFS_HM_G_00082545;CAFS_HM_G_00064560;CAFS_HM_G_00064408;CAFS_HM_G_00084779;CAFS_HM_G_00021438;CAFS_HM_G_00045987;CAFS_HM_G_00063366;CAFS_HM_G_00083841;CAFS_HM_G_00046773;CAFS_HM_G_00024017;CAFS_HM_G_00058411;CAFS_HM_G_00085073;CAFS_HM_G_00065215;CAFS_HM_G_00007435;CAFS_HM_G_00036244;CAFS_HM_G_00014622;CAFS_HM_G_00058383;CAFS_HM_G_00048419;CAFS_HM_G_00079776;CAFS_HM_G_00040273	K08270+K05055+K06252+K06624+K02539+K03259+K05437+K02833+K05448+K04503+K06625+K04465+K05462+K06252+K04358+K04358+K06236+K13302+K16172+K05130+K05631
Cellular Processes	Cell growth and death	Apoptosis	10	228	0.198762	0.986384	ko04210	CAFS_HM_G_00016717;CAFS_HM_G_00017817;CAFS_HM_G_00084779;CAFS_HM_G_00086877;CAFS_HM_G_00063366;CAFS_HM_G_00079515;CAFS_HM_G_00091624;CAFS_HM_G_00084791;CAFS_HM_G_00032565;CAFS_HM_G_00057653	K07374+K08568+K02539+K10522+K02833+K07374+K04734+K01371+K04448+K07374
Human Diseases	Infectious disease: viral	Hepatitis C	10	228	0.198762	0.986384	ko05160	CAFS_HM_G_00063373;CAFS_HM_G_00063366;CAFS_HM_G_00091624;CAFS_HM_G_00071179;CAFS_HM_G_00046773;CAFS_HM_G_00024017;CAFS_HM_G_00051376;CAFS_HM_G_00079776;CAFS_HM_G_00068772;CAFS_HM_G_00064843	K09447+K02833+K04734+K14754+K04503+K06625+K06087+K05130+K06087+K14216
Organismal Systems	Digestive system	Cholesterol metabolism	4	72	0.200569	0.986384	ko04979	CAFS_HM_G_00048945;CAFS_HM_G_00075379;CAFS_HM_G_00019413;CAFS_HM_G_00060889	K00489+K08767+K05770+K14349
Cellular Processes	Transport and catabolism	Mitophagy - animal	5	97	0.201416	0.986384	ko04137	CAFS_HM_G_00064844;CAFS_HM_G_00063366;CAFS_HM_G_00084312;CAFS_HM_G_00009949;CAFS_HM_G_00032565	K08770+K02833+K08341+K15485+K04448
Environmental Information Processing	Signal transduction	MAPK signaling pathway	19	480	0.203224	0.986384	ko04010	CAFS_HM_G_00076767;CAFS_HM_G_00015390;CAFS_HM_G_00067034;CAFS_HM_G_00035269;CAFS_HM_G_00054344;CAFS_HM_G_00078351;CAFS_HM_G_00039602;CAFS_HM_G_00063366;CAFS_HM_G_00092107;CAFS_HM_G_00083841;CAFS_HM_G_00037623;CAFS_HM_G_00049953;CAFS_HM_G_00069451;CAFS_HM_G_00058411;CAFS_HM_G_00085073;CAFS_HM_G_00007435;CAFS_HM_G_00036244;CAFS_HM_G_00054984;CAFS_HM_G_00032565	K04852+K04459+K16342+K04348+K04459+K04422+K04372+K02833+K04373+K05448+K04459+K12361+K04455+K04465+K05462+K04358+K04358+K04344+K04448
Organismal Systems	Immune system	Intestinal immune network for IgA production	4	73	0.20726	0.986384	ko04672	CAFS_HM_G_00079400;CAFS_HM_G_00040645;CAFS_HM_G_00084734;CAFS_HM_G_00075696	K04189+K06752+K03159+K04184
Organismal Systems	Endocrine system	Insulin secretion	7	150	0.207928	0.986384	ko04911	CAFS_HM_G_00090820;CAFS_HM_G_00054305;CAFS_HM_G_00075410;CAFS_HM_G_00018509;CAFS_HM_G_00042734;CAFS_HM_G_00037299;CAFS_HM_G_00049415	K08048+K07882+K07882+K04351+K04979+K01540+K04515
Organismal Systems	Endocrine system	GnRH signaling pathway	7	150	0.207928	0.986384	ko04912	CAFS_HM_G_00090820;CAFS_HM_G_00067034;CAFS_HM_G_00063366;CAFS_HM_G_00067112;CAFS_HM_G_00036803;CAFS_HM_G_00032565;CAFS_HM_G_00049415	K08048+K16342+K02833+K08523+K08523+K04448+K04515
Human Diseases	Cancer: overview	Pathways in cancer	29	771	0.210592	0.986384	ko05200	CAFS_HM_G_00082545;CAFS_HM_G_00057959;CAFS_HM_G_00064408;CAFS_HM_G_00090820;CAFS_HM_G_00016010;CAFS_HM_G_00090012;CAFS_HM_G_00045987;CAFS_HM_G_00063366;CAFS_HM_G_00079400;CAFS_HM_G_00091624;CAFS_HM_G_00083841;CAFS_HM_G_00019243;CAFS_HM_G_00054952;CAFS_HM_G_00049953;CAFS_HM_G_00088254;CAFS_HM_G_00084469;CAFS_HM_G_00046773;CAFS_HM_G_00039384;CAFS_HM_G_00037004;CAFS_HM_G_00024017;CAFS_HM_G_00044128;…	K05055+K06054+K06624+K08048+K00510+K09592+K05437+K02833+K04189+K04734+K05448+K06054+K09592+K12361+K06051+K03096+K04503+K04490+K00799+K06625+K08527+K04358+K05689+K02354+K04358+K09592+K05130+K04448+K04515
Organismal Systems	Circulatory system	Cardiac muscle contraction	6	125	0.2139	0.986384	ko04260	CAFS_HM_G_00059060;CAFS_HM_G_00069353;CAFS_HM_G_00037299;CAFS_HM_G_00037349;CAFS_HM_G_00059400;CAFS_HM_G_00078126	K02267+K10351+K01540+K12041+K02263+K12750
Human Diseases	Cancer: specific types	Melanoma	6	125	0.2139	0.986384	ko05218	CAFS_HM_G_00063366;CAFS_HM_G_00046773;CAFS_HM_G_00024017;CAFS_HM_G_00007435;CAFS_HM_G_00048976;CAFS_HM_G_00036244	K02833+K04503+K06625+K04358+K05689+K04358
Human Diseases	Infectious disease: viral	Kaposi sarcoma-associated herpesvirus infection	12	288	0.216602	0.986384	ko05167	CAFS_HM_G_00071994;CAFS_HM_G_00064844;CAFS_HM_G_00035269;CAFS_HM_G_00063373;CAFS_HM_G_00063366;CAFS_HM_G_00091624;CAFS_HM_G_00083841;CAFS_HM_G_00046773;CAFS_HM_G_00039384;CAFS_HM_G_00024017;CAFS_HM_G_00079776;CAFS_HM_G_00032565	K03990+K08770+K04348+K09447+K02833+K04734+K05448+K04503+K04490+K06625+K05130+K04448
Human Diseases	Neurodegenerative disease	Parkinson disease	13	316	0.217188	0.986384	ko05012	CAFS_HM_G_00034876;CAFS_HM_G_00059060;CAFS_HM_G_00016717;CAFS_HM_G_00067392;CAFS_HM_G_00064844;CAFS_HM_G_00041092;CAFS_HM_G_00079515;CAFS_HM_G_00045749;CAFS_HM_G_00040355;CAFS_HM_G_00059400;CAFS_HM_G_00036892;CAFS_HM_G_00049415;CAFS_HM_G_00057653	K07375+K02267+K07374+K09027+K08770+K07375+K07374+K08844+K04266+K02263+K14714+K04515+K07374
Human Diseases	Cancer: specific types	Endometrial cancer	5	102	0.230459	0.986384	ko05213	CAFS_HM_G_00063366;CAFS_HM_G_00046773;CAFS_HM_G_00039384;CAFS_HM_G_00024017;CAFS_HM_G_00048976	K02833+K04503+K04490+K06625+K05689
Human Diseases	Neurodegenerative disease	Alzheimer disease	19	492	0.234256	0.986384	ko05010	CAFS_HM_G_00034876;CAFS_HM_G_00081413;CAFS_HM_G_00059060;CAFS_HM_G_00016717;CAFS_HM_G_00067392;CAFS_HM_G_00035269;CAFS_HM_G_00041092;CAFS_HM_G_00063366;CAFS_HM_G_00079515;CAFS_HM_G_00084469;CAFS_HM_G_00037096;CAFS_HM_G_00073289;CAFS_HM_G_00045842;CAFS_HM_G_00087217;CAFS_HM_G_00086510;CAFS_HM_G_00048419;CAFS_HM_G_00059400;CAFS_HM_G_00036892;CAFS_HM_G_00057653	K07375+K07187+K02267+K07374+K09027+K04348+K07375+K02833+K07374+K03096+K08008+K07187+K07187+K02354+K08269+K16172+K02263+K14714+K07374
Human Diseases	Infectious disease: viral	Influenza A	11	266	0.236891	0.986384	ko05164	CAFS_HM_G_00063373;CAFS_HM_G_00089228;CAFS_HM_G_00091624;CAFS_HM_G_00071179;CAFS_HM_G_00072159;CAFS_HM_G_00089225;CAFS_HM_G_00040645;CAFS_HM_G_00069942;CAFS_HM_G_00079776;CAFS_HM_G_00070749;CAFS_HM_G_00064843	K09447+K12800+K04734+K14754+K12800+K12800+K06752+K09507+K05130+K01370+K14216
Metabolism	Nucleotide metabolism	Pyrimidine metabolism	4	78	0.241607	0.986384	ko00240	CAFS_HM_G_00082717;CAFS_HM_G_00052251;CAFS_HM_G_00090879;CAFS_HM_G_00007135	K01937+K01518+K13809+K01081
Organismal Systems	Environmental adaptation	Circadian rhythm	3	53	0.242063	0.986384	ko04710	CAFS_HM_G_00056186;CAFS_HM_G_00053195;CAFS_HM_G_00068040	K03728+K03729+K09026
Human Diseases	Cancer: specific types	Prostate cancer	7	158	0.245747	0.986384	ko05215	CAFS_HM_G_00040126;CAFS_HM_G_00064408;CAFS_HM_G_00063366;CAFS_HM_G_00091624;CAFS_HM_G_00046773;CAFS_HM_G_00039384;CAFS_HM_G_00024017	K01343+K06624+K02833+K04734+K04503+K04490+K06625
Organismal Systems	Endocrine system	Adipocytokine signaling pathway	5	105	0.248437	0.986384	ko04920	CAFS_HM_G_00081413;CAFS_HM_G_00091624;CAFS_HM_G_00073289;CAFS_HM_G_00045842;CAFS_HM_G_00048419	K07187+K04734+K07187+K07187+K16172
Environmental Information Processing	Signal transduction	VEGF signaling pathway	5	106	0.25451	0.986384	ko04370	CAFS_HM_G_00067034;CAFS_HM_G_00035269;CAFS_HM_G_00063366;CAFS_HM_G_00083841;CAFS_HM_G_00069451	K16342+K04348+K02833+K05448+K04455
Metabolism	Biosynthesis of other secondary metabolites	Betalain biosynthesis	1	9	0.254804	0.986384	ko00965	CAFS_HM_G_00037670	K00545
Human Diseases	Immune disease	Systemic lupus erythematosus	8	188	0.258153	0.986384	ko05322	CAFS_HM_G_00086274;CAFS_HM_G_00071994;CAFS_HM_G_00086275;CAFS_HM_G_00043056;CAFS_HM_G_00040645;CAFS_HM_G_00046585;CAFS_HM_G_00087508;CAFS_HM_G_00050307	K03989+K03990+K03989+K05699+K06752+K11253+K01332+K03995
Organismal Systems	Aging	Longevity regulating pathway	7	161	0.26046	0.986384	ko04211	CAFS_HM_G_00081413;CAFS_HM_G_00090820;CAFS_HM_G_00021438;CAFS_HM_G_00063366;CAFS_HM_G_00073289;CAFS_HM_G_00045842;CAFS_HM_G_00048419	K07187+K08048+K03259+K02833+K07187+K07187+K16172
Organismal Systems	Endocrine system	Glucagon signaling pathway	7	162	0.26542	0.986384	ko04922	CAFS_HM_G_00053267;CAFS_HM_G_00035269;CAFS_HM_G_00088338;CAFS_HM_G_00079643;CAFS_HM_G_00045221;CAFS_HM_G_00043520;CAFS_HM_G_00049415	K07190+K04348+K16311+K16311+K13296+K00871+K04515
Human Diseases	Cancer: specific types	Hepatocellular carcinoma	10	247	0.271669	0.986384	ko05225	CAFS_HM_G_00017487;CAFS_HM_G_00016010;CAFS_HM_G_00063366;CAFS_HM_G_00084469;CAFS_HM_G_00046773;CAFS_HM_G_00039384;CAFS_HM_G_00037004;CAFS_HM_G_00024017;CAFS_HM_G_00017207;CAFS_HM_G_00087217	K11649+K00510+K02833+K03096+K04503+K04490+K00799+K06625+K11340+K02354
Metabolism	Metabolism of other amino acids	D-Amino acid metabolism	1	10	0.278776	0.986384	ko00470	CAFS_HM_G_00091218	K00272
Metabolism	Energy metabolism	Sulfur metabolism	1	10	0.278776	0.986384	ko00920	CAFS_HM_G_00085383	K17725
Metabolism	Glycan biosynthesis and metabolism	Glycosaminoglycan biosynthesis - chondroitin sulfate / dermatan sulfate	2	33	0.286843	0.986384	ko00532	CAFS_HM_G_00055799;CAFS_HM_G_00091866	K00734+K08106
Organismal Systems	Endocrine system	Estrogen signaling pathway	8	195	0.29055	0.986384	ko04915	CAFS_HM_G_00090820;CAFS_HM_G_00063366;CAFS_HM_G_00067112;CAFS_HM_G_00044128;CAFS_HM_G_00036803;CAFS_HM_G_00009436;CAFS_HM_G_00011903;CAFS_HM_G_00032565	K08048+K02833+K08523+K08527+K08523+K04999+K09571+K04448
Genetic Information Processing	Folding, sorting and degradation	Protein processing in endoplasmic reticulum	9	224	0.29398	0.986384	ko04141	CAFS_HM_G_00067392;CAFS_HM_G_00036761;CAFS_HM_G_00092212;CAFS_HM_G_00027506;CAFS_HM_G_00069942;CAFS_HM_G_00037797;CAFS_HM_G_00011872;CAFS_HM_G_00048879;CAFS_HM_G_00085522	K09027+K14020+K09485+K08056+K09507+K10086+K09503+K14019+K06689
Organismal Systems	Immune system	Toll and Imd signaling pathway	3	59	0.294611	0.986384	ko04624	CAFS_HM_G_00091624;CAFS_HM_G_00085522;CAFS_HM_G_00032565	K04734+K06689+K04448
Metabolism	Energy metabolism	Methane metabolism	2	34	0.298848	0.986384	ko00680	CAFS_HM_G_00051455;CAFS_HM_G_00056473	K01623+K01689
Human Diseases	Infectious disease: bacterial	Pathogenic Escherichia coli infection	14	371	0.306028	0.986384	ko05130	CAFS_HM_G_00034876;CAFS_HM_G_00016717;CAFS_HM_G_00041092;CAFS_HM_G_00089228;CAFS_HM_G_00079515;CAFS_HM_G_00091624;CAFS_HM_G_00072159;CAFS_HM_G_00089225;CAFS_HM_G_00090703;CAFS_HM_G_00051376;CAFS_HM_G_00070749;CAFS_HM_G_00032565;CAFS_HM_G_00057653;CAFS_HM_G_00068772	K07375+K07374+K07375+K12800+K07374+K04734+K12800+K12800+K08007+K06087+K01370+K04448+K07374+K06087
Human Diseases	Endocrine and metabolic disease	Insulin resistance	7	171	0.311117	0.986384	ko04931	CAFS_HM_G_00081413;CAFS_HM_G_00092107;CAFS_HM_G_00091624;CAFS_HM_G_00073289;CAFS_HM_G_00045842;CAFS_HM_G_00048419;CAFS_HM_G_00058897	K07187+K04373+K04734+K07187+K07187+K16172+K07189
Organismal Systems	Nervous system	Long-term potentiation	5	116	0.316901	0.986384	ko04720	CAFS_HM_G_00090820;CAFS_HM_G_00035269;CAFS_HM_G_00063366;CAFS_HM_G_00092107;CAFS_HM_G_00049415	K08048+K04348+K02833+K04373+K04515
Organismal Systems	Immune system	IL-17 signaling pathway	4	89	0.32075	0.986384	ko04657	CAFS_HM_G_00091624;CAFS_HM_G_00038781;CAFS_HM_G_00036046;CAFS_HM_G_00032565	K04734+K10048+K04502+K04448
Organismal Systems	Excretory system	Aldosterone-regulated sodium reabsorption	3	62	0.321192	0.986384	ko04960	CAFS_HM_G_00037299;CAFS_HM_G_00058383;CAFS_HM_G_00048419	K01540+K13302+K16172
Human Diseases	Endocrine and metabolic disease	Maturity onset diabetes of the young	2	36	0.322751	0.986384	ko04950	CAFS_HM_G_00057959;CAFS_HM_G_00019243	K06054+K06054
Organismal Systems	Immune system	Th17 cell differentiation	6	145	0.32308	0.986384	ko04659	CAFS_HM_G_00082545;CAFS_HM_G_00035269;CAFS_HM_G_00091624;CAFS_HM_G_00044128;CAFS_HM_G_00040645;CAFS_HM_G_00032565	K05055+K04348+K04734+K08527+K06752+K04448
Cellular Processes	Cellular community - eukaryotes	Signaling pathways regulating pluripotency of stem cells	9	231	0.325184	0.986384	ko04550	CAFS_HM_G_00076201;CAFS_HM_G_00063366;CAFS_HM_G_00069221;CAFS_HM_G_00065413;CAFS_HM_G_00075723;CAFS_HM_G_00087217;CAFS_HM_G_00027479;CAFS_HM_G_00049181;CAFS_HM_G_00053681	K17846+K02833+K10177+K16796+K17846+K02354+K11478+K09378+K04680
Human Diseases	Infectious disease: bacterial	Legionellosis	4	90	0.328082	0.986384	ko05134	CAFS_HM_G_00071994;CAFS_HM_G_00091624;CAFS_HM_G_00009949;CAFS_HM_G_00070749	K03990+K04734+K15485+K01370
Human Diseases	Cancer: overview	Chemical carcinogenesis - reactive oxygen species	10	262	0.33423	0.986384	ko05208	CAFS_HM_G_00059060;CAFS_HM_G_00016010;CAFS_HM_G_00063366;CAFS_HM_G_00046269;CAFS_HM_G_00091624;CAFS_HM_G_00083841;CAFS_HM_G_00037096;CAFS_HM_G_00037004;CAFS_HM_G_00059400;CAFS_HM_G_00032565	K02267+K00510+K02833+K06070+K04734+K05448+K08008+K00799+K02263+K04448
Metabolism	Metabolism of cofactors and vitamins	Folate biosynthesis	2	37	0.334629	0.986384	ko00790	CAFS_HM_G_00071720;CAFS_HM_G_00046628	K00357+K01307
Organismal Systems	Endocrine system	Growth hormone synthesis, secretion and action	8	205	0.338395	0.986384	ko04935	CAFS_HM_G_00081413;CAFS_HM_G_00090820;CAFS_HM_G_00063366;CAFS_HM_G_00024363;CAFS_HM_G_00073289;CAFS_HM_G_00000483;CAFS_HM_G_00045842;CAFS_HM_G_00048419	K07187+K08048+K02833+K04695+K07187+K09028+K07187+K16172
Organismal Systems	Immune system	Th1 and Th2 cell differentiation	5	120	0.342426	0.986384	ko04658	CAFS_HM_G_00035269;CAFS_HM_G_00091624;CAFS_HM_G_00088254;CAFS_HM_G_00040645;CAFS_HM_G_00032565	K04348+K04734+K06051+K06752+K04448
Human Diseases	Cancer: specific types	Chronic myeloid leukemia	5	120	0.342426	0.986384	ko05220	CAFS_HM_G_00064408;CAFS_HM_G_00063366;CAFS_HM_G_00091624;CAFS_HM_G_00046773;CAFS_HM_G_00024017	K06624+K02833+K04734+K04503+K06625
Metabolism	Metabolism of cofactors and vitamins	Vitamin B6 metabolism	1	13	0.346176	0.986384	ko00750	CAFS_HM_G_00043532	K00275
Cellular Processes	Transport and catabolism	Autophagy - other	2	38	0.346446	0.986384	ko04136	CAFS_HM_G_00084312;CAFS_HM_G_00086510	K08341+K08269
Metabolism	Metabolism of cofactors and vitamins	Nicotinate and nicotinamide metabolism	3	65	0.347793	0.986384	ko00760	CAFS_HM_G_00073316;CAFS_HM_G_00046247;CAFS_HM_G_00007135	K00541+K03783+K01081
Organismal Systems	Digestive system	Bile secretion	5	124	0.368092	0.986384	ko04976	CAFS_HM_G_00048945;CAFS_HM_G_00090820;CAFS_HM_G_00082284;CAFS_HM_G_00037299;CAFS_HM_G_00060889	K00489+K08048+K05658+K01540+K14349
Organismal Systems	Endocrine system	Oxytocin signaling pathway	10	271	0.373028	0.986384	ko04921	CAFS_HM_G_00090820;CAFS_HM_G_00067034;CAFS_HM_G_00035269;CAFS_HM_G_00063366;CAFS_HM_G_00046773;CAFS_HM_G_00024017;CAFS_HM_G_00057454;CAFS_HM_G_00009436;CAFS_HM_G_00032565;CAFS_HM_G_00049415	K08048+K16342+K04348+K02833+K04503+K06625+K12755+K04999+K04448+K04515
Organismal Systems	Digestive system	Protein digestion and absorption	6	154	0.37481	0.986384	ko04974	CAFS_HM_G_00049214;CAFS_HM_G_00037299;CAFS_HM_G_00062436;CAFS_HM_G_00014622;CAFS_HM_G_00078089;CAFS_HM_G_00051715	K05612+K01540+K01298+K06236+K13781+K06519
Organismal Systems	Environmental adaptation	Thermogenesis	9	246	0.393803	0.986384	ko04714	CAFS_HM_G_00017487;CAFS_HM_G_00059060;CAFS_HM_G_00090820;CAFS_HM_G_00063366;CAFS_HM_G_00092107;CAFS_HM_G_00043334;CAFS_HM_G_00017207;CAFS_HM_G_00064299;CAFS_HM_G_00059400	K11649+K02267+K08048+K02833+K04373+K02130+K11340+K16816+K02263
Human Diseases	Cancer: specific types	Acute myeloid leukemia	4	99	0.394194	0.986384	ko05221	CAFS_HM_G_00063366;CAFS_HM_G_00046773;CAFS_HM_G_00039384;CAFS_HM_G_00044128	K02833+K04503+K04490+K08527
Human Diseases	Endocrine and metabolic disease	Alcoholic liver disease	7	187	0.395202	0.986384	ko04936	CAFS_HM_G_00086274;CAFS_HM_G_00071994;CAFS_HM_G_00086275;CAFS_HM_G_00091624;CAFS_HM_G_00046773;CAFS_HM_G_00039384;CAFS_HM_G_00087508	K03989+K03990+K03989+K04734+K04503+K04490+K01332
Environmental Information Processing	Signal transduction	Rap1 signaling pathway	14	396	0.395606	0.986384	ko04015	CAFS_HM_G_00090820;CAFS_HM_G_00063366;CAFS_HM_G_00046269;CAFS_HM_G_00083841;CAFS_HM_G_00049953;CAFS_HM_G_00059374;CAFS_HM_G_00018509;CAFS_HM_G_00085073;CAFS_HM_G_00007435;CAFS_HM_G_00040355;CAFS_HM_G_00048976;CAFS_HM_G_00036244;CAFS_HM_G_00053681;CAFS_HM_G_00040273	K08048+K02833+K06070+K05448+K12361+K05730+K04351+K05462+K04358+K04266+K05689+K04358+K04680+K05631
Human Diseases	Endocrine and metabolic disease	Cushing syndrome	9	247	0.398422	0.986384	ko04934	CAFS_HM_G_00064408;CAFS_HM_G_00090820;CAFS_HM_G_00046773;CAFS_HM_G_00039384;CAFS_HM_G_00024017;CAFS_HM_G_00058411;CAFS_HM_G_00087217;CAFS_HM_G_00060889;CAFS_HM_G_00049415	K06624+K08048+K04503+K04490+K06625+K04465+K02354+K14349+K04515
Cellular Processes	Cell growth and death	Cell cycle	6	159	0.403704	0.986384	ko04110	CAFS_HM_G_00064408;CAFS_HM_G_00085938;CAFS_HM_G_00064232;CAFS_HM_G_00046773;CAFS_HM_G_00024017;CAFS_HM_G_00062443	K06624+K09392+K09993+K04503+K06625+K06636
Human Diseases	Infectious disease: bacterial	Epithelial cell signaling in Helicobacter pylori infection	4	101	0.408804	0.986384	ko05120	CAFS_HM_G_00091624;CAFS_HM_G_00067112;CAFS_HM_G_00036803;CAFS_HM_G_00032565	K04734+K08523+K08523+K04448
Metabolism	Lipid metabolism	Sphingolipid metabolism	3	72	0.40927	0.986384	ko00600	CAFS_HM_G_00058567;CAFS_HM_G_00072763;CAFS_HM_G_00074103	K12351+K12309+K04710
Human Diseases	Infectious disease: viral	Human T-cell leukemia virus 1 infection	12	341	0.41552	0.986384	ko05166	CAFS_HM_G_00090820;CAFS_HM_G_00019413;CAFS_HM_G_00035269;CAFS_HM_G_00063366;CAFS_HM_G_00091624;CAFS_HM_G_00036046;CAFS_HM_G_00046773;CAFS_HM_G_00024017;CAFS_HM_G_00040645;CAFS_HM_G_00084734;CAFS_HM_G_00077586;CAFS_HM_G_00032565	K08048+K05770+K04348+K02833+K04734+K04502+K04503+K06625+K06752+K03159+K15309+K04448
Human Diseases	Infectious disease: bacterial	Shigellosis	15	432	0.416552	0.986384	ko05131	CAFS_HM_G_00071994;CAFS_HM_G_00064844;CAFS_HM_G_00089228;CAFS_HM_G_00069353;CAFS_HM_G_00043056;CAFS_HM_G_00091624;CAFS_HM_G_00072159;CAFS_HM_G_00089225;CAFS_HM_G_00057454;CAFS_HM_G_00046585;CAFS_HM_G_00082250;CAFS_HM_G_00037366;CAFS_HM_G_00085522;CAFS_HM_G_00070749;CAFS_HM_G_00032565	K03990+K08770+K12800+K10351+K05699+K04734+K12800+K12800+K12755+K11253+K11586+K12358+K06689+K01370+K04448
Human Diseases	Immune disease	Rheumatoid arthritis	4	107	0.452141	0.986384	ko05323	CAFS_HM_G_00083841;CAFS_HM_G_00040645;CAFS_HM_G_00084791;CAFS_HM_G_00032565	K05448+K06752+K01371+K04448
Human Diseases	Cardiovascular disease	Fluid shear stress and atherosclerosis	7	199	0.45856	0.986384	ko05418	CAFS_HM_G_00040126;CAFS_HM_G_00076370;CAFS_HM_G_00016010;CAFS_HM_G_00083841;CAFS_HM_G_00037096;CAFS_HM_G_00037004;CAFS_HM_G_00032565	K01343+K17845+K00510+K05448+K08008+K00799+K04448
Metabolism	Lipid metabolism	Steroid hormone biosynthesis	2	48	0.459682	0.986384	ko00140	CAFS_HM_G_00048945;CAFS_HM_G_00037670	K00489+K00545
Organismal Systems	Endocrine system	Aldosterone synthesis and secretion	6	170	0.466762	0.986384	ko04925	CAFS_HM_G_00090820;CAFS_HM_G_00046269;CAFS_HM_G_00058411;CAFS_HM_G_00009436;CAFS_HM_G_00037299;CAFS_HM_G_00049415	K08048+K06070+K04465+K04999+K01540+K04515
Organismal Systems	Circulatory system	Adrenergic signaling in cardiomyocytes	9	262	0.467562	0.986384	ko04261	CAFS_HM_G_00090820;CAFS_HM_G_00069353;CAFS_HM_G_00060785;CAFS_HM_G_00018509;CAFS_HM_G_00039121;CAFS_HM_G_00074470;CAFS_HM_G_00037299;CAFS_HM_G_00078126;CAFS_HM_G_00049415	K08048+K10351+K09052+K04351+K04141+K09052+K01540+K12750+K04515
Organismal Systems	Immune system	Natural killer cell mediated cytotoxicity	5	140	0.46996	0.986384	ko04650	CAFS_HM_G_00035269;CAFS_HM_G_00048619;CAFS_HM_G_00063366;CAFS_HM_G_00059374;CAFS_HM_G_00079776	K04348+K06582+K02833+K05730+K05130
Environmental Information Processing	Signal transduction	cGMP-PKG signaling pathway	10	295	0.477586	0.986384	ko04022	CAFS_HM_G_00081413;CAFS_HM_G_00090820;CAFS_HM_G_00035269;CAFS_HM_G_00057454;CAFS_HM_G_00073289;CAFS_HM_G_00039121;CAFS_HM_G_00045221;CAFS_HM_G_00045842;CAFS_HM_G_00037299;CAFS_HM_G_00048419	K07187+K08048+K04348+K12755+K07187+K04141+K13296+K07187+K01540+K16172
Organismal Systems	Endocrine system	Prolactin signaling pathway	4	111	0.480465	0.986384	ko04917	CAFS_HM_G_00063366;CAFS_HM_G_00024363;CAFS_HM_G_00046773;CAFS_HM_G_00053732	K02833+K04695+K04503+K04701
Human Diseases	Cancer: overview	Viral carcinogenesis	11	328	0.486536	0.986384	ko05203	CAFS_HM_G_00064408;CAFS_HM_G_00071994;CAFS_HM_G_00063373;CAFS_HM_G_00063366;CAFS_HM_G_00043056;CAFS_HM_G_00091624;CAFS_HM_G_00046773;CAFS_HM_G_00024017;CAFS_HM_G_00024296;CAFS_HM_G_00084734;CAFS_HM_G_00032565	K06624+K03990+K09447+K02833+K05699+K04734+K04503+K06625+K15979+K03159+K04448
Cellular Processes	Transport and catabolism	Mitophagy - yeast	2	51	0.491427	0.986384	ko04139	CAFS_HM_G_00084312;CAFS_HM_G_00086510	K08341+K08269
Environmental Information Processing	Signal transduction	Notch signaling pathway	3	82	0.493632	0.986384	ko04330	CAFS_HM_G_00057959;CAFS_HM_G_00019243;CAFS_HM_G_00088254	K06054+K06054+K06051
Organismal Systems	Immune system	T cell receptor signaling pathway	5	145	0.500877	0.986384	ko04660	CAFS_HM_G_00035269;CAFS_HM_G_00063366;CAFS_HM_G_00091624;CAFS_HM_G_00059374;CAFS_HM_G_00032565	K04348+K02833+K04734+K05730+K04448
Human Diseases	Infectious disease: parasitic	Leishmaniasis	4	114	0.50133	0.986384	ko05140	CAFS_HM_G_00071994;CAFS_HM_G_00091624;CAFS_HM_G_00040645;CAFS_HM_G_00032565	K03990+K04734+K06752+K04448
Human Diseases	Cancer: specific types	Colorectal cancer	5	146	0.50698	0.986384	ko05210	CAFS_HM_G_00063366;CAFS_HM_G_00046773;CAFS_HM_G_00039384;CAFS_HM_G_00024017;CAFS_HM_G_00032565	K02833+K04503+K04490+K06625+K04448
Organismal Systems	Immune system	Antigen processing and presentation	4	115	0.508205	0.986384	ko04612	CAFS_HM_G_00040645;CAFS_HM_G_00051134;CAFS_HM_G_00027506;CAFS_HM_G_00027871	K06752+K09489+K08056+K08066
Metabolism	Lipid metabolism	Primary bile acid biosynthesis	1	22	0.512977	0.986384	ko00120	CAFS_HM_G_00048945	K00489
Human Diseases	Cancer: specific types	Glioma	4	116	0.515037	0.986384	ko05214	CAFS_HM_G_00063366;CAFS_HM_G_00046773;CAFS_HM_G_00024017;CAFS_HM_G_00049415	K02833+K04503+K06625+K04515
Metabolism	Global and overview maps	Biosynthesis of amino acids	3	86	0.525701	0.986384	ko01230	CAFS_HM_G_00051455;CAFS_HM_G_00042491;CAFS_HM_G_00056473	K01623+K01476+K01689
Metabolism	Lipid metabolism	Linoleic acid metabolism	1	23	0.528665	0.986384	ko00591	CAFS_HM_G_00067034	K16342
Metabolism	Amino acid metabolism	Cysteine and methionine metabolism	2	55	0.531884	0.986384	ko00270	CAFS_HM_G_00056710;CAFS_HM_G_00038335	K00797+K00456
Genetic Information Processing	Replication and repair	Fanconi anemia pathway	2	55	0.531884	0.986384	ko03460	CAFS_HM_G_00057959;CAFS_HM_G_00019243	K06054+K06054
Organismal Systems	Endocrine system	Relaxin signaling pathway	7	214	0.535535	0.986384	ko04926	CAFS_HM_G_00090820;CAFS_HM_G_00038571;CAFS_HM_G_00063366;CAFS_HM_G_00091624;CAFS_HM_G_00083841;CAFS_HM_G_00014622;CAFS_HM_G_00032565	K08048+K04306+K02833+K04734+K05448+K06236+K04448
Cellular Processes	Cell growth and death	Oocyte meiosis	5	151	0.537029	0.986384	ko04114	CAFS_HM_G_00090820;CAFS_HM_G_00035269;CAFS_HM_G_00092107;CAFS_HM_G_00062443;CAFS_HM_G_00049415	K08048+K04348+K04373+K06636+K04515
Organismal Systems	Immune system	Chemokine signaling pathway	8	246	0.537565	0.986384	ko04062	CAFS_HM_G_00090820;CAFS_HM_G_00062566;CAFS_HM_G_00063366;CAFS_HM_G_00079400;CAFS_HM_G_00091624;CAFS_HM_G_00049953;CAFS_HM_G_00059374;CAFS_HM_G_00075696	K08048+K12964+K02833+K04189+K04734+K12361+K05730+K04184
Metabolism	Lipid metabolism	Arachidonic acid metabolism	2	56	0.54165	0.986384	ko00590	CAFS_HM_G_00067034;CAFS_HM_G_00037650	K16342+K00807
Metabolism	Lipid metabolism	alpha-Linolenic acid metabolism	1	24	0.54385	0.986384	ko00592	CAFS_HM_G_00067034	K16342
Metabolism	Lipid metabolism	Glycerophospholipid metabolism	4	121	0.548517	0.986384	ko00564	CAFS_HM_G_00067034;CAFS_HM_G_00046337;CAFS_HM_G_00040188;CAFS_HM_G_00053110	K16342+K14286+K00006+K00894
Organismal Systems	Endocrine system	Renin secretion	4	121	0.548517	0.986384	ko04924	CAFS_HM_G_00035269;CAFS_HM_G_00039121;CAFS_HM_G_00045221;CAFS_HM_G_00086375	K04348+K04141+K13296+K05030
Human Diseases	Infectious disease: bacterial	Tuberculosis	8	250	0.556084	0.986384	ko05152	CAFS_HM_G_00071994;CAFS_HM_G_00035269;CAFS_HM_G_00077736;CAFS_HM_G_00075779;CAFS_HM_G_00038781;CAFS_HM_G_00040645;CAFS_HM_G_00027871;CAFS_HM_G_00049415	K03990+K04348+K06560+K08862+K10048+K06752+K08066+K04515
Metabolism	Glycan biosynthesis and metabolism	Other glycan degradation	1	25	0.558547	0.986384	ko00511	CAFS_HM_G_00072763	K12309
Organismal Systems	Endocrine system	Progesterone-mediated oocyte maturation	4	123	0.561569	0.986384	ko04914	CAFS_HM_G_00090820;CAFS_HM_G_00092107;CAFS_HM_G_00045221;CAFS_HM_G_00044325	K08048+K04373+K13296+K10403
Cellular Processes	Cellular community - eukaryotes	Focal adhesion	11	347	0.56283	0.986384	ko04510	CAFS_HM_G_00064560;CAFS_HM_G_00063366;CAFS_HM_G_00069353;CAFS_HM_G_00043056;CAFS_HM_G_00083841;CAFS_HM_G_00046773;CAFS_HM_G_00057454;CAFS_HM_G_00059374;CAFS_HM_G_00065215;CAFS_HM_G_00014622;CAFS_HM_G_00032565	K06252+K02833+K10351+K05699+K05448+K04503+K12755+K05730+K06252+K06236+K04448
Cellular Processes	Cell growth and death	p53 signaling pathway	3	91	0.564164	0.986384	ko04115	CAFS_HM_G_00046773;CAFS_HM_G_00024017;CAFS_HM_G_00052464	K04503+K06625+K10146
Organismal Systems	Digestive system	Mineral absorption	3	91	0.564164	0.986384	ko04978	CAFS_HM_G_00016010;CAFS_HM_G_00009450;CAFS_HM_G_00037299	K00510+K14688+K01540
Human Diseases	Neurodegenerative disease	Pathways of neurodegeneration - multiple diseases	19	601	0.564728	0.986384	ko05022	CAFS_HM_G_00067332;CAFS_HM_G_00034876;CAFS_HM_G_00059060;CAFS_HM_G_00016717;CAFS_HM_G_00067392;CAFS_HM_G_00064844;CAFS_HM_G_00035269;CAFS_HM_G_00041092;CAFS_HM_G_00063366;CAFS_HM_G_00079515;CAFS_HM_G_00045749;CAFS_HM_G_00084469;CAFS_HM_G_00037096;CAFS_HM_G_00087217;CAFS_HM_G_00086510;CAFS_HM_G_00059400;CAFS_HM_G_00049415;CAFS_HM_G_00060533;CAFS_HM_G_00057653	K04572+K07375+K02267+K07374+K09027+K08770+K04348+K07375+K02833+K07374+K08844+K03096+K08008+K02354+K08269+K02263+K04515+K10408+K07374
Human Diseases	Infectious disease: viral	Human cytomegalovirus infection	11	348	0.566731	0.986384	ko05163	CAFS_HM_G_00082545;CAFS_HM_G_00090820;CAFS_HM_G_00062566;CAFS_HM_G_00035269;CAFS_HM_G_00063366;CAFS_HM_G_00079400;CAFS_HM_G_00091624;CAFS_HM_G_00083841;CAFS_HM_G_00046773;CAFS_HM_G_00024017;CAFS_HM_G_00027506	K05055+K08048+K12964+K04348+K02833+K04189+K04734+K05448+K04503+K06625+K08056
Environmental Information Processing	Membrane transport	ABC transporters	2	59	0.570096	0.986384	ko02010	CAFS_HM_G_00077340;CAFS_HM_G_00082284	K05644+K05658
Metabolism	Glycan biosynthesis and metabolism	Glycosaminoglycan degradation	1	26	0.572772	0.986384	ko00531	CAFS_HM_G_00072763	K12309
Metabolism	Energy metabolism	Carbon fixation pathways in prokaryotes	1	26	0.572772	0.986384	ko00720	CAFS_HM_G_00015632	K01648
Organismal Systems	Digestive system	Gastric acid secretion	4	125	0.574415	0.986384	ko04971	CAFS_HM_G_00090820;CAFS_HM_G_00090703;CAFS_HM_G_00037299;CAFS_HM_G_00049415	K08048+K08007+K01540+K04515
Metabolism	Metabolism of other amino acids	Glutathione metabolism	2	60	0.57929	0.986384	ko00480	CAFS_HM_G_00056710;CAFS_HM_G_00037004	K00797+K00799
Human Diseases	Cancer: overview	PD-L1 expression and PD-1 checkpoint pathway in cancer	4	126	0.580759	0.986384	ko05235	CAFS_HM_G_00035269;CAFS_HM_G_00063366;CAFS_HM_G_00091624;CAFS_HM_G_00032565	K04348+K02833+K04734+K04448
Organismal Systems	Nervous system	Neurotrophin signaling pathway	6	191	0.580991	0.986384	ko04722	CAFS_HM_G_00063366;CAFS_HM_G_00092107;CAFS_HM_G_00091624;CAFS_HM_G_00048419;CAFS_HM_G_00032565;CAFS_HM_G_00049415	K02833+K04373+K04734+K16172+K04448+K04515
Organismal Systems	Aging	Longevity regulating pathway - worm	4	127	0.587048	0.986384	ko04212	CAFS_HM_G_00084312;CAFS_HM_G_00037004;CAFS_HM_G_00086510;CAFS_HM_G_00048419	K08341+K00799+K08269+K16172
Environmental Information Processing	Signal transduction	AMPK signaling pathway	6	193	0.591236	0.986384	ko04152	CAFS_HM_G_00081413;CAFS_HM_G_00019373;CAFS_HM_G_00046773;CAFS_HM_G_00073289;CAFS_HM_G_00045842;CAFS_HM_G_00048419	K07187+K01103+K04503+K07187+K07187+K16172
Environmental Information Processing	Signal transduction	Hippo signaling pathway	8	258	0.592154	0.986384	ko04390	CAFS_HM_G_00051383;CAFS_HM_G_00046773;CAFS_HM_G_00039384;CAFS_HM_G_00065413;CAFS_HM_G_00048976;CAFS_HM_G_00087217;CAFS_HM_G_00052454;CAFS_HM_G_00053681	K16819+K04503+K04490+K16796+K05689+K02354+K06685+K04680
Human Diseases	Cancer: overview	Proteoglycans in cancer	11	355	0.593635	0.986384	ko05205	CAFS_HM_G_00063366;CAFS_HM_G_00083841;CAFS_HM_G_00067112;CAFS_HM_G_00046773;CAFS_HM_G_00024017;CAFS_HM_G_00090703;CAFS_HM_G_00036803;CAFS_HM_G_00059374;CAFS_HM_G_00087217;CAFS_HM_G_00014622;CAFS_HM_G_00049415	K02833+K05448+K08523+K04503+K06625+K08007+K08523+K05730+K02354+K06236+K04515
Metabolism	Energy metabolism	Carbon fixation in photosynthetic organisms	1	28	0.599866	0.986384	ko00710	CAFS_HM_G_00051455	K01623
Organismal Systems	Digestive system	Pancreatic secretion	5	162	0.599976	0.986384	ko04972	CAFS_HM_G_00090820;CAFS_HM_G_00086375;CAFS_HM_G_00037299;CAFS_HM_G_00062436;CAFS_HM_G_00090635	K08048+K05030+K01540+K01298+K01176
Environmental Information Processing	Signal transduction	cAMP signaling pathway	12	390	0.604121	0.986384	ko04024	CAFS_HM_G_00074183;CAFS_HM_G_00090820;CAFS_HM_G_00091624;CAFS_HM_G_00057454;CAFS_HM_G_00059374;CAFS_HM_G_00018509;CAFS_HM_G_00039121;CAFS_HM_G_00045221;CAFS_HM_G_00040355;CAFS_HM_G_00037299;CAFS_HM_G_00032565;CAFS_HM_G_00049415	K04955+K08048+K04734+K12755+K05730+K04351+K04141+K13296+K04266+K01540+K04448+K04515
Human Diseases	Infectious disease: bacterial	Yersinia infection	8	261	0.605312	0.986384	ko05135	CAFS_HM_G_00089228;CAFS_HM_G_00092107;CAFS_HM_G_00091624;CAFS_HM_G_00072159;CAFS_HM_G_00089225;CAFS_HM_G_00059374;CAFS_HM_G_00070749;CAFS_HM_G_00032565	K12800+K04373+K04734+K12800+K12800+K05730+K01370+K04448
Human Diseases	Neurodegenerative disease	Amyotrophic lateral sclerosis	13	424	0.610458	0.986384	ko05014	CAFS_HM_G_00067332;CAFS_HM_G_00034876;CAFS_HM_G_00059060;CAFS_HM_G_00016717;CAFS_HM_G_00067392;CAFS_HM_G_00035269;CAFS_HM_G_00041092;CAFS_HM_G_00079515;CAFS_HM_G_00086510;CAFS_HM_G_00059400;CAFS_HM_G_00070749;CAFS_HM_G_00060533;CAFS_HM_G_00057653	K04572+K07375+K02267+K07374+K09027+K04348+K07375+K07374+K08269+K02263+K01370+K10408+K07374
Organismal Systems	Digestive system	Salivary secretion	4	131	0.611649	0.986384	ko04970	CAFS_HM_G_00090820;CAFS_HM_G_00039121;CAFS_HM_G_00037299;CAFS_HM_G_00090635	K08048+K04141+K01540+K01176
Organismal Systems	Immune system	RIG-I-like receptor signaling pathway	2	64	0.61462	0.986384	ko04622	CAFS_HM_G_00063373;CAFS_HM_G_00091624	K09447+K04734
Organismal Systems	Digestive system	Carbohydrate digestion and absorption	2	64	0.61462	0.986384	ko04973	CAFS_HM_G_00037299;CAFS_HM_G_00090635	K01540+K01176
Human Diseases	Cancer: specific types	Basal cell carcinoma	3	98	0.614708	0.986384	ko05217	CAFS_HM_G_00039384;CAFS_HM_G_00024017;CAFS_HM_G_00087217	K04490+K06625+K02354
Human Diseases	Cancer: specific types	Small cell lung cancer	4	132	0.617657	0.986384	ko05222	CAFS_HM_G_00064408;CAFS_HM_G_00091624;CAFS_HM_G_00046773;CAFS_HM_G_00024017	K06624+K04734+K04503+K06625
Cellular Processes	Cell growth and death	Apoptosis - fly	2	65	0.62309	0.986384	ko04214	CAFS_HM_G_00019413;CAFS_HM_G_00032565	K05770+K04448
Metabolism	Carbohydrate metabolism	Pentose phosphate pathway	1	30	0.625247	0.986384	ko00030	CAFS_HM_G_00051455	K01623
Human Diseases	Immune disease	Asthma	1	30	0.625247	0.986384	ko05310	CAFS_HM_G_00040645	K06752
Human Diseases	Infectious disease: parasitic	Amoebiasis	5	167	0.626949	0.986384	ko05146	CAFS_HM_G_00043056;CAFS_HM_G_00064120;CAFS_HM_G_00069451;CAFS_HM_G_00042491;CAFS_HM_G_00014622	K05699+K10955+K04455+K01476+K06236
Human Diseases	Drug resistance: antineoplastic	EGFR tyrosine kinase inhibitor resistance	4	134	0.629499	0.986384	ko01521	CAFS_HM_G_00082545;CAFS_HM_G_00021438;CAFS_HM_G_00063366;CAFS_HM_G_00083841	K05055+K03259+K02833+K05448
Organismal Systems	Development and regeneration	Axon regeneration	5	168	0.632212	0.986384	ko04361	CAFS_HM_G_00015390;CAFS_HM_G_00054344;CAFS_HM_G_00078351;CAFS_HM_G_00037623;CAFS_HM_G_00082133	K04459+K04459+K04422+K04459+K12035
Metabolism	Amino acid metabolism	Arginine biosynthesis	1	31	0.637329	0.986384	ko00220	CAFS_HM_G_00042491	K01476
Metabolism	Carbohydrate metabolism	Butanoate metabolism	1	31	0.637329	0.986384	ko00650	CAFS_HM_G_00067443	K01907
Environmental Information Processing	Signal transduction	Calcium signaling pathway	13	432	0.637511	0.986384	ko04020	CAFS_HM_G_00053267;CAFS_HM_G_00076767;CAFS_HM_G_00090820;CAFS_HM_G_00035269;CAFS_HM_G_00079400;CAFS_HM_G_00083841;CAFS_HM_G_00039121;CAFS_HM_G_00007435;CAFS_HM_G_00040355;CAFS_HM_G_00043520;CAFS_HM_G_00036244;CAFS_HM_G_00054984;CAFS_HM_G_00049415	K07190+K04852+K08048+K04348+K04189+K05448+K04141+K04358+K04266+K00871+K04358+K04344+K04515
Organismal Systems	Immune system	Fc epsilon RI signaling pathway	3	102	0.641766	0.986384	ko04664	CAFS_HM_G_00067034;CAFS_HM_G_00063366;CAFS_HM_G_00059374	K16342+K02833+K05730
Organismal Systems	Endocrine system	Melanogenesis	5	170	0.642601	0.986384	ko04916	CAFS_HM_G_00090820;CAFS_HM_G_00063366;CAFS_HM_G_00039384;CAFS_HM_G_00087217;CAFS_HM_G_00049415	K08048+K02833+K04490+K02354+K04515
Human Diseases	Substance dependence	Morphine addiction	4	137	0.646818	0.986384	ko05032	CAFS_HM_G_00090820;CAFS_HM_G_00009436;CAFS_HM_G_00045221;CAFS_HM_G_00054984	K08048+K04999+K13296+K04344
Environmental Information Processing	Signal transduction	TNF signaling pathway	4	138	0.652472	0.986384	ko04668	CAFS_HM_G_00091624;CAFS_HM_G_00038781;CAFS_HM_G_00000483;CAFS_HM_G_00032565	K04734+K10048+K09028+K04448
Organismal Systems	Endocrine system	PPAR signaling pathway	3	104	0.654787	0.986384	ko03320	CAFS_HM_G_00048945;CAFS_HM_G_00075379;CAFS_HM_G_00064844	K00489+K08767+K08770
Metabolism	Carbohydrate metabolism	Glycolysis / Gluconeogenesis	2	69	0.655537	0.986384	ko00010	CAFS_HM_G_00051455;CAFS_HM_G_00056473	K01623+K01689
Human Diseases	Immune disease	Inflammatory bowel disease	2	69	0.655537	0.986384	ko05321	CAFS_HM_G_00040645;CAFS_HM_G_00032565	K06752+K04448
Cellular Processes	Cell motility	Regulation of actin cytoskeleton	11	374	0.662561	0.986384	ko04810	CAFS_HM_G_00063366;CAFS_HM_G_00069353;CAFS_HM_G_00079400;CAFS_HM_G_00088564;CAFS_HM_G_00043056;CAFS_HM_G_00090703;CAFS_HM_G_00057454;CAFS_HM_G_00059374;CAFS_HM_G_00088109;CAFS_HM_G_00007435;CAFS_HM_G_00036244	K02833+K10351+K04189+K05766+K05699+K08007+K12755+K05730+K06524+K04358+K04358
Metabolism	Global and overview maps	Microbial metabolism in diverse environments	5	174	0.662826	0.986384	ko01120	CAFS_HM_G_00043532;CAFS_HM_G_00051455;CAFS_HM_G_00085383;CAFS_HM_G_00015632;CAFS_HM_G_00056473	K00275+K01623+K17725+K01648+K01689
Metabolism	Glycan biosynthesis and metabolism	Glycosphingolipid biosynthesis - ganglio series	1	34	0.671296	0.986384	ko00604	CAFS_HM_G_00072763	K12309
Organismal Systems	Endocrine system	Cortisol synthesis and secretion	3	108	0.679803	0.986384	ko04927	CAFS_HM_G_00090820;CAFS_HM_G_00058411;CAFS_HM_G_00060889	K08048+K04465+K14349
Human Diseases	Neurodegenerative disease	Huntington disease	10	346	0.680241	0.986384	ko05016	CAFS_HM_G_00086417;CAFS_HM_G_00034876;CAFS_HM_G_00059060;CAFS_HM_G_00016717;CAFS_HM_G_00041092;CAFS_HM_G_00079515;CAFS_HM_G_00086510;CAFS_HM_G_00059400;CAFS_HM_G_00060533;CAFS_HM_G_00057653	K04646+K07375+K02267+K07374+K07375+K07374+K08269+K02263+K10408+K07374
Human Diseases	Cancer: overview	Transcriptional misregulation in cancer	8	280	0.683303	0.986384	ko05202	CAFS_HM_G_00040126;CAFS_HM_G_00064408;CAFS_HM_G_00084864;CAFS_HM_G_00038781;CAFS_HM_G_00007262;CAFS_HM_G_00024017;CAFS_HM_G_00044128;CAFS_HM_G_00046585	K01343+K06624+K08559+K10048+K15607+K06625+K08527+K11253
Human Diseases	Cancer: specific types	Non-small cell lung cancer	3	109	0.685843	0.986384	ko05223	CAFS_HM_G_00063366;CAFS_HM_G_00046773;CAFS_HM_G_00024017	K02833+K04503+K06625
Metabolism	Energy metabolism	Oxidative phosphorylation	3	110	0.691798	0.986384	ko00190	CAFS_HM_G_00059060;CAFS_HM_G_00043334;CAFS_HM_G_00059400	K02267+K02130+K02263
Organismal Systems	Nervous system	Long-term depression	3	110	0.691798	0.986384	ko04730	CAFS_HM_G_00067034;CAFS_HM_G_00063366;CAFS_HM_G_00054984	K16342+K02833+K04344
Human Diseases	Substance dependence	Amphetamine addiction	3	110	0.691798	0.986384	ko05031	CAFS_HM_G_00035269;CAFS_HM_G_00032565;CAFS_HM_G_00049415	K04348+K04448+K04515
Metabolism	Metabolism of cofactors and vitamins	Porphyrin metabolism	1	36	0.69216	0.986384	ko00860	CAFS_HM_G_00016010	K00510
Human Diseases	Substance dependence	Nicotine addiction	2	74	0.692919	0.986384	ko05033	CAFS_HM_G_00045027;CAFS_HM_G_00054984	K12302+K04344
Organismal Systems	Nervous system	Glutamatergic synapse	6	215	0.694573	0.986384	ko04724	CAFS_HM_G_00090820;CAFS_HM_G_00067034;CAFS_HM_G_00035269;CAFS_HM_G_00049214;CAFS_HM_G_00045027;CAFS_HM_G_00054984	K08048+K16342+K04348+K05612+K12302+K04344
Human Diseases	Infectious disease: viral	Herpes simplex virus 1 infection	8	285	0.702162	0.986384	ko05168	CAFS_HM_G_00071994;CAFS_HM_G_00063373;CAFS_HM_G_00091624;CAFS_HM_G_00040645;CAFS_HM_G_00027506;CAFS_HM_G_00037696;CAFS_HM_G_00079776;CAFS_HM_G_00064843	K03990+K09447+K04734+K06752+K08056+K05152+K05130+K14216
Human Diseases	Infectious disease: viral	Hepatitis B	6	217	0.703052	0.986384	ko05161	CAFS_HM_G_00063373;CAFS_HM_G_00063366;CAFS_HM_G_00091624;CAFS_HM_G_00024017;CAFS_HM_G_00079776;CAFS_HM_G_00032565	K09447+K02833+K04734+K06625+K05130+K04448
Environmental Information Processing	Signaling molecules and interaction	Cell adhesion molecules	9	320	0.706404	0.986384	ko04514	CAFS_HM_G_00083389;CAFS_HM_G_00082560;CAFS_HM_G_00040645;CAFS_HM_G_00045979;CAFS_HM_G_00072039;CAFS_HM_G_00051376;CAFS_HM_G_00048976;CAFS_HM_G_00085393;CAFS_HM_G_00068772	K06548+K06456+K06752+K07378+K06467+K06087+K05689+K06467+K06087
Metabolism	Carbohydrate metabolism	Glyoxylate and dicarboxylate metabolism	1	38	0.711703	0.986384	ko00630	CAFS_HM_G_00042247	K01091
Organismal Systems	Endocrine system	Parathyroid hormone synthesis, secretion and action	5	185	0.714533	0.986384	ko04928	CAFS_HM_G_00090820;CAFS_HM_G_00067112;CAFS_HM_G_00024017;CAFS_HM_G_00036803;CAFS_HM_G_00059309	K08048+K08523+K06625+K08523+K07996
Organismal Systems	Endocrine system	GnRH secretion	3	115	0.720306	0.986384	ko04929	CAFS_HM_G_00074183;CAFS_HM_G_00063366;CAFS_HM_G_00009436	K04955+K02833+K04999
Metabolism	Carbohydrate metabolism	Galactose metabolism	1	39	0.721006	0.986384	ko00052	CAFS_HM_G_00072763	K12309
Organismal Systems	Excretory system	Proximal tubule bicarbonate reclamation	1	39	0.721006	0.986384	ko04964	CAFS_HM_G_00037299	K01540
Environmental Information Processing	Signal transduction	NF-kappa B signaling pathway	3	116	0.725755	0.986384	ko04064	CAFS_HM_G_00062566;CAFS_HM_G_00091624;CAFS_HM_G_00084734	K12964+K04734+K03159
Metabolism	Glycan biosynthesis and metabolism	Glycosaminoglycan biosynthesis - keratan sulfate	1	40	0.73001	0.986384	ko00533	CAFS_HM_G_00069112	K07969
Human Diseases	Drug resistance: antineoplastic	Antifolate resistance	1	40	0.73001	0.986384	ko01523	CAFS_HM_G_00046628	K01307
Human Diseases	Neurodegenerative disease	Prion disease	9	327	0.730106	0.986384	ko05020	CAFS_HM_G_00034876;CAFS_HM_G_00059060;CAFS_HM_G_00016717;CAFS_HM_G_00035269;CAFS_HM_G_00041092;CAFS_HM_G_00079515;CAFS_HM_G_00059400;CAFS_HM_G_00050307;CAFS_HM_G_00057653	K07375+K02267+K07374+K04348+K07375+K07374+K02263+K03995+K07374
Cellular Processes	Cell growth and death	Necroptosis	7	260	0.736071	0.986384	ko04217	CAFS_HM_G_00067034;CAFS_HM_G_00089228;CAFS_HM_G_00072159;CAFS_HM_G_00089225;CAFS_HM_G_00079776;CAFS_HM_G_00070749;CAFS_HM_G_00049415	K16342+K12800+K12800+K12800+K05130+K01370+K04515
Metabolism	Metabolism of other amino acids	beta-Alanine metabolism	1	41	0.738724	0.986384	ko00410	CAFS_HM_G_00030642	K08660
Metabolism	Carbohydrate metabolism	Starch and sucrose metabolism	1	41	0.738724	0.986384	ko00500	CAFS_HM_G_00090635	K01176
Organismal Systems	Endocrine system	Ovarian steroidogenesis	2	81	0.739576	0.986384	ko04913	CAFS_HM_G_00090820;CAFS_HM_G_00067034	K08048+K16342
Metabolism	Global and overview maps	Biosynthesis of secondary metabolites	14	500	0.741868	0.986384	ko01110	CAFS_HM_G_00051455;CAFS_HM_G_00067034;CAFS_HM_G_00080541;CAFS_HM_G_00002204;CAFS_HM_G_00046247;CAFS_HM_G_00015632;CAFS_HM_G_00049321;CAFS_HM_G_00042491;CAFS_HM_G_00056473;CAFS_HM_G_00040188;CAFS_HM_G_00090635;CAFS_HM_G_00010939;CAFS_HM_G_00007135;CAFS_HM_G_00042247	K01623+K16342+K01852+K17497+K03783+K01648+K07750+K01476+K01689+K00006+K01176+K01590+K01081+K01091
Metabolism	Amino acid metabolism	Lysine degradation	2	82	0.745725	0.986384	ko00310	CAFS_HM_G_00061118;CAFS_HM_G_00066843	K11430+K11426
Cellular Processes	Cell growth and death	Cell cycle - yeast	2	82	0.745725	0.986384	ko04111	CAFS_HM_G_00062443;CAFS_HM_G_00052454	K06636+K06685
Metabolism	Carbohydrate metabolism	Citrate cycle (TCA cycle)	1	42	0.747158	0.986384	ko00020	CAFS_HM_G_00015632	K01648
Human Diseases	Infectious disease: viral	Human papillomavirus infection	15	537	0.750741	0.986384	ko05165	CAFS_HM_G_00057959;CAFS_HM_G_00064560;CAFS_HM_G_00064408;CAFS_HM_G_00063366;CAFS_HM_G_00083841;CAFS_HM_G_00019243;CAFS_HM_G_00071179;CAFS_HM_G_00046773;CAFS_HM_G_00039384;CAFS_HM_G_00024017;CAFS_HM_G_00065215;CAFS_HM_G_00087217;CAFS_HM_G_00014622;CAFS_HM_G_00079776;CAFS_HM_G_00040273	K06054+K06252+K06624+K02833+K05448+K06054+K14754+K04503+K04490+K06625+K06252+K02354+K06236+K05130+K05631
Metabolism	Global and overview maps	Metabolic pathways	55	1842	0.753452	0.986384	ko01100	CAFS_HM_G_00048945;CAFS_HM_G_00037670;CAFS_HM_G_00061118;CAFS_HM_G_00043532;CAFS_HM_G_00082717;CAFS_HM_G_00059060;CAFS_HM_G_00090820;CAFS_HM_G_00051455;CAFS_HM_G_00016010;CAFS_HM_G_00091218;CAFS_HM_G_00067034;CAFS_HM_G_00067443;CAFS_HM_G_00085383;CAFS_HM_G_00066843;CAFS_HM_G_00080541;CAFS_HM_G_00058567;CAFS_HM_G_00037650;CAFS_HM_G_00052251;CAFS_HM_G_00071720;CAFS_HM_G_00055799;CAFS_HM_G_00090879;…	K00489+K00545+K11430+K00275+K01937+K02267+K08048+K01623+K00510+K00272+K16342+K01907+K17725+K11426+K01852+K12351+K00807+K01518+K00357+K00734+K13809+K07969+K14286+K00710+K01103+K02130+K00541+K00797+K17497+K03783+K00799+K01648+K07750+K00472+K12309+K01476+K13296+K01689+K00738+K00456+K00894+K11394+K01176+K08660+K00856+K01120+K01590+K00759+K16816+K02263+K10712+K01120+K04710+K01081+K01091
Cellular Processes	Cell growth and death	Apoptosis - multiple species	1	43	0.75532	0.986384	ko04215	CAFS_HM_G_00086877	K10522
Human Diseases	Cancer: overview	Chemical carcinogenesis - DNA adducts	1	43	0.75532	0.986384	ko05204	CAFS_HM_G_00037004	K00799
Environmental Information Processing	Signal transduction	Hippo signaling pathway - multiple species	1	44	0.76322	0.986384	ko04392	CAFS_HM_G_00052454	K06685
Organismal Systems	Circulatory system	Vascular smooth muscle contraction	6	235	0.772177	0.986384	ko04270	CAFS_HM_G_00090820;CAFS_HM_G_00067034;CAFS_HM_G_00046719;CAFS_HM_G_00057454;CAFS_HM_G_00060071;CAFS_HM_G_00040355	K08048+K16342+K12333+K12755+K08449+K04266
Metabolism	Amino acid metabolism	Tyrosine metabolism	1	46	0.778265	0.986384	ko00350	CAFS_HM_G_00037670	K00545
Metabolism	Glycan biosynthesis and metabolism	Glycosaminoglycan biosynthesis - heparan sulfate / heparin	1	46	0.778265	0.986384	ko00534	CAFS_HM_G_00055799	K00734
Organismal Systems	Endocrine system	Thyroid hormone signaling pathway	5	201	0.779343	0.986384	ko04919	CAFS_HM_G_00091353;CAFS_HM_G_00063366;CAFS_HM_G_00046773;CAFS_HM_G_00042115;CAFS_HM_G_00037299	K17904+K02833+K04503+K05547+K01540
Human Diseases	Cancer: specific types	Pancreatic cancer	3	127	0.780335	0.986384	ko05212	CAFS_HM_G_00083841;CAFS_HM_G_00046773;CAFS_HM_G_00024017	K05448+K04503+K06625
Human Diseases	Drug resistance: antineoplastic	Platinum drug resistance	2	89	0.78537	0.986384	ko01524	CAFS_HM_G_00037004;CAFS_HM_G_00024017	K00799+K06625
Metabolism	Glycan biosynthesis and metabolism	Glycosphingolipid biosynthesis - lacto and neolacto series	1	47	0.785426	0.986384	ko00601	CAFS_HM_G_00069112	K07969
Metabolism	Xenobiotics biodegradation and metabolism	Metabolism of xenobiotics by cytochrome P450	1	47	0.785426	0.986384	ko00980	CAFS_HM_G_00037004	K00799
Metabolism	Xenobiotics biodegradation and metabolism	Drug metabolism - cytochrome P450	1	47	0.785426	0.986384	ko00982	CAFS_HM_G_00037004	K00799
Organismal Systems	Digestive system	Fat digestion and absorption	1	47	0.785426	0.986384	ko04975	CAFS_HM_G_00073772	K14463
Organismal Systems	Nervous system	Serotonergic synapse	4	166	0.786036	0.986384	ko04726	CAFS_HM_G_00067034;CAFS_HM_G_00063366;CAFS_HM_G_00009436;CAFS_HM_G_00054984	K16342+K02833+K04999+K04344
Cellular Processes	Transport and catabolism	Autophagy - yeast	2	90	0.790569	0.986384	ko04138	CAFS_HM_G_00084312;CAFS_HM_G_00086510	K08341+K08269
Organismal Systems	Sensory system	Phototransduction - fly	1	48	0.792357	0.986384	ko04745	CAFS_HM_G_00049415	K04515
Human Diseases	Cancer: overview	Choline metabolism in cancer	4	168	0.793787	0.986384	ko05231	CAFS_HM_G_00049343;CAFS_HM_G_00067034;CAFS_HM_G_00063366;CAFS_HM_G_00032565	K08202+K16342+K02833+K04448
Cellular Processes	Transport and catabolism	Lysosome	4	169	0.797578	0.986384	ko04142	CAFS_HM_G_00086417;CAFS_HM_G_00017817;CAFS_HM_G_00084791;CAFS_HM_G_00072763	K04646+K08568+K01371+K12309
Organismal Systems	Development and regeneration	Axon guidance	9	350	0.798793	0.986384	ko04360	CAFS_HM_G_00092395;CAFS_HM_G_00035269;CAFS_HM_G_00063366;CAFS_HM_G_00079400;CAFS_HM_G_00088564;CAFS_HM_G_00043160;CAFS_HM_G_00057454;CAFS_HM_G_00085073;CAFS_HM_G_00049415	K07529+K04348+K02833+K04189+K05766+K07528+K12755+K05462+K04515
Genetic Information Processing	Replication and repair	Base excision repair	1	49	0.799064	0.986384	ko03410	CAFS_HM_G_00051570	K10803
Organismal Systems	Excretory system	Endocrine and other factor-regulated calcium reabsorption	2	94	0.810271	0.986384	ko04961	CAFS_HM_G_00086417;CAFS_HM_G_00037299	K04646+K01540
Environmental Information Processing	Signaling molecules and interaction	ECM-receptor interaction	3	136	0.81807	0.986384	ko04512	CAFS_HM_G_00064560;CAFS_HM_G_00065215;CAFS_HM_G_00014622	K06252+K06252+K06236
Human Diseases	Endocrine and metabolic disease	Type I diabetes mellitus	2	96	0.81949	0.986384	ko04940	CAFS_HM_G_00074514;CAFS_HM_G_00040645	K07817+K06752
Metabolism	Lipid metabolism	Ether lipid metabolism	1	54	0.829498	0.986384	ko00565	CAFS_HM_G_00067034	K16342
Human Diseases	Cardiovascular disease	Dilated cardiomyopathy	4	179	0.83247	0.986384	ko05414	CAFS_HM_G_00090820;CAFS_HM_G_00047227;CAFS_HM_G_00069353;CAFS_HM_G_00039121	K08048+K12568+K10351+K04141
Genetic Information Processing	Transcription	Spliceosome	3	140	0.832997	0.986384	ko03040	CAFS_HM_G_00072734;CAFS_HM_G_00011165;CAFS_HM_G_00069168	K11094+K11091+K12847
Organismal Systems	Nervous system	GABAergic synapse	3	140	0.832997	0.986384	ko04727	CAFS_HM_G_00090820;CAFS_HM_G_00084312;CAFS_HM_G_00054984	K08048+K08341+K04344
Human Diseases	Cancer: overview	Central carbon metabolism in cancer	2	101	0.840809	0.986384	ko05230	CAFS_HM_G_00041786;CAFS_HM_G_00063366	K08180+K02833
Organismal Systems	Sensory system	Taste transduction	2	102	0.84479	0.986384	ko04742	CAFS_HM_G_00090820;CAFS_HM_G_00054984	K08048+K04344
Organismal Systems	Environmental adaptation	Circadian entrainment	4	183	0.844959	0.986384	ko04713	CAFS_HM_G_00090820;CAFS_HM_G_00036172;CAFS_HM_G_00009436;CAFS_HM_G_00049415	K08048+K04285+K04999+K04515
Organismal Systems	Nervous system	Dopaminergic synapse	5	223	0.84924	0.986384	ko04728	CAFS_HM_G_00037670;CAFS_HM_G_00035269;CAFS_HM_G_00009436;CAFS_HM_G_00054984;CAFS_HM_G_00049415	K00545+K04348+K04999+K04344+K04515
Metabolism	Amino acid metabolism	Alanine, aspartate and glutamate metabolism	1	58	0.8505	0.986384	ko00250	CAFS_HM_G_00091218	K00272
Metabolism	Amino acid metabolism	Valine, leucine and isoleucine degradation	1	58	0.8505	0.986384	ko00280	CAFS_HM_G_00067443	K01907
Metabolism	Glycan biosynthesis and metabolism	Various types of N-glycan biosynthesis	1	58	0.8505	0.986384	ko00513	CAFS_HM_G_00037682	K00738
Environmental Information Processing	Signal transduction	MAPK signaling pathway - yeast	1	58	0.8505	0.986384	ko04011	CAFS_HM_G_00040188	K00006
Environmental Information Processing	Signal transduction	Ras signaling pathway	8	339	0.858874	0.986384	ko04014	CAFS_HM_G_00067034;CAFS_HM_G_00063366;CAFS_HM_G_00083841;CAFS_HM_G_00049953;CAFS_HM_G_00085073;CAFS_HM_G_00007435;CAFS_HM_G_00036244;CAFS_HM_G_00037366	K16342+K02833+K05448+K12361+K05462+K04358+K04358+K12358
Metabolism	Glycan biosynthesis and metabolism	Mucin type O-glycan biosynthesis	1	60	0.860014	0.986384	ko00512	CAFS_HM_G_00089400	K00710
Metabolism	Glycan biosynthesis and metabolism	Other types of O-glycan biosynthesis	1	63	0.873164	0.986384	ko00514	CAFS_HM_G_00089400	K00710
Metabolism	Carbohydrate metabolism	Amino sugar and nucleotide sugar metabolism	1	64	0.877268	0.986384	ko00520	CAFS_HM_G_00002204	K17497
Organismal Systems	Nervous system	Cholinergic synapse	4	195	0.877819	0.986384	ko04725	CAFS_HM_G_00090820;CAFS_HM_G_00063366;CAFS_HM_G_00054984;CAFS_HM_G_00049415	K08048+K02833+K04344+K04515
Metabolism	Lipid metabolism	Glycerolipid metabolism	1	65	0.881239	0.986384	ko00561	CAFS_HM_G_00064299	K16816
Human Diseases	Infectious disease: parasitic	Chagas disease	3	156	0.882629	0.986384	ko05142	CAFS_HM_G_00071994;CAFS_HM_G_00091624;CAFS_HM_G_00032565	K03990+K04734+K04448
Organismal Systems	Nervous system	Retrograde endocannabinoid signaling	4	197	0.882669	0.986384	ko04723	CAFS_HM_G_00090820;CAFS_HM_G_00045027;CAFS_HM_G_00009436;CAFS_HM_G_00054984	K08048+K12302+K04999+K04344
Metabolism	Glycan biosynthesis and metabolism	N-Glycan biosynthesis	1	66	0.885083	0.986384	ko00510	CAFS_HM_G_00037682	K00738
Organismal Systems	Endocrine system	Thyroid hormone synthesis	2	114	0.885981	0.986384	ko04918	CAFS_HM_G_00090820;CAFS_HM_G_00037299	K08048+K01540
Environmental Information Processing	Signal transduction	MAPK signaling pathway - fly	2	115	0.888913	0.986384	ko04013	CAFS_HM_G_00085522;CAFS_HM_G_00032565	K06689+K04448
Environmental Information Processing	Signal transduction	Hedgehog signaling pathway	1	70	0.899256	0.986384	ko04340	CAFS_HM_G_00046773	K04503
Human Diseases	Cardiovascular disease	Diabetic cardiomyopathy	5	245	0.89979	0.986384	ko05415	CAFS_HM_G_00059060;CAFS_HM_G_00014622;CAFS_HM_G_00048419;CAFS_HM_G_00059400;CAFS_HM_G_00049415	K02267+K06236+K16172+K02263+K04515
Cellular Processes	Cellular community - eukaryotes	Adherens junction	3	163	0.899886	0.986384	ko04520	CAFS_HM_G_00043056;CAFS_HM_G_00039384;CAFS_HM_G_00048976	K05699+K04490+K05689
Organismal Systems	Sensory system	Inflammatory mediator regulation of TRP channels	3	165	0.90438	0.986384	ko04750	CAFS_HM_G_00090820;CAFS_HM_G_00067034;CAFS_HM_G_00049415	K08048+K16342+K04515
Environmental Information Processing	Signal transduction	Hippo signaling pathway - fly	2	121	0.905089	0.986384	ko04391	CAFS_HM_G_00048059;CAFS_HM_G_00052454	K09236+K06685
Human Diseases	Infectious disease: viral	Human immunodeficiency virus 1 infection	6	289	0.907895	0.986384	ko05170	CAFS_HM_G_00035269;CAFS_HM_G_00063366;CAFS_HM_G_00079400;CAFS_HM_G_00091624;CAFS_HM_G_00027506;CAFS_HM_G_00032565	K04348+K02833+K04189+K04734+K08056+K04448
Genetic Information Processing	Folding, sorting and degradation	Ubiquitin mediated proteolysis	3	169	0.912826	0.986384	ko04120	CAFS_HM_G_00064844;CAFS_HM_G_00071769;CAFS_HM_G_00085522	K08770+K10260+K06689
Metabolism	Xenobiotics biodegradation and metabolism	Drug metabolism - other enzymes	1	75	0.914547	0.986384	ko00983	CAFS_HM_G_00037004	K00799
Genetic Information Processing	Translation	Ribosome biogenesis in eukaryotes	1	76	0.917316	0.986384	ko03008	CAFS_HM_G_00042487	K14550
Cellular Processes	Cell growth and death	Meiosis - yeast	1	77	0.919995	0.986384	ko04113	CAFS_HM_G_00062443	K06636
Human Diseases	Infectious disease: bacterial	Bacterial invasion of epithelial cells	2	128	0.921179	0.986384	ko05100	CAFS_HM_G_00086417;CAFS_HM_G_00048976	K04646+K05689
Human Diseases	Cardiovascular disease	Viral myocarditis	2	131	0.927258	0.986384	ko05416	CAFS_HM_G_00046773;CAFS_HM_G_00040645	K04503+K06752
Human Diseases	Immune disease	Graft-versus-host disease	1	80	0.927524	0.986384	ko05332	CAFS_HM_G_00040645	K06752
Metabolism	Global and overview maps	Carbon metabolism	2	134	0.932895	0.986384	ko01200	CAFS_HM_G_00051455;CAFS_HM_G_00056473	K01623+K01689
Organismal Systems	Immune system	Platelet activation	4	227	0.937663	0.986384	ko04611	CAFS_HM_G_00090820;CAFS_HM_G_00067034;CAFS_HM_G_00049953;CAFS_HM_G_00014622	K08048+K16342+K12361+K06236
Human Diseases	Substance dependence	Cocaine addiction	1	86	0.940529	0.986384	ko05030	CAFS_HM_G_00032565	K04448
Human Diseases	Immune disease	Allograft rejection	1	86	0.940529	0.986384	ko05330	CAFS_HM_G_00040645	K06752
Environmental Information Processing	Signal transduction	TGF-beta signaling pathway	2	140	0.942953	0.986384	ko04350	CAFS_HM_G_00053681;CAFS_HM_G_00076929	K04680+K10162
Human Diseases	Immune disease	Autoimmune thyroid disease	1	94	0.954323	0.986384	ko05320	CAFS_HM_G_00040645	K06752
Cellular Processes	Transport and catabolism	Endocytosis	7	368	0.955258	0.986384	ko04144	CAFS_HM_G_00086417;CAFS_HM_G_00021136;CAFS_HM_G_00063366;CAFS_HM_G_00079400;CAFS_HM_G_00060914;CAFS_HM_G_00040266;CAFS_HM_G_00065057	K04646+K12484+K02833+K04189+K06503+K12495+K11248
Genetic Information Processing	Translation	mRNA surveillance pathway	1	95	0.955806	0.986384	ko03015	CAFS_HM_G_00029128	K14401
Environmental Information Processing	Signal transduction	Sphingolipid signaling pathway	3	198	0.956415	0.986384	ko04071	CAFS_HM_G_00058567;CAFS_HM_G_00063366;CAFS_HM_G_00074103	K12351+K02833+K04710
Cellular Processes	Cell growth and death	Cellular senescence	4	246	0.95913	0.986384	ko04218	CAFS_HM_G_00035269;CAFS_HM_G_00063366;CAFS_HM_G_00046773;CAFS_HM_G_00024017	K04348+K02833+K04503+K06625
Cellular Processes	Transport and catabolism	Peroxisome	1	98	0.959973	0.986384	ko04146	CAFS_HM_G_00091218	K00272
Human Diseases	Infectious disease: parasitic	Toxoplasmosis	2	153	0.960059	0.986384	ko05145	CAFS_HM_G_00091624;CAFS_HM_G_00040645	K04734+K06752
Environmental Information Processing	Signaling molecules and interaction	Neuroactive ligand-receptor interaction	13	609	0.960286	0.986384	ko04080	CAFS_HM_G_00071994;CAFS_HM_G_00019413;CAFS_HM_G_00038571;CAFS_HM_G_00037282;CAFS_HM_G_00046719;CAFS_HM_G_00066471;CAFS_HM_G_00036172;CAFS_HM_G_00050698;CAFS_HM_G_00039121;CAFS_HM_G_00042115;CAFS_HM_G_00040355;CAFS_HM_G_00044780;CAFS_HM_G_00090347	K03990+K05770+K04306+K05225+K12333+K05229+K04285+K04235+K04141+K05547+K04266+K04174+K05206
Human Diseases	Neurodegenerative disease	Spinocerebellar ataxia	3	203	0.961466	0.986384	ko05017	CAFS_HM_G_00067392;CAFS_HM_G_00086510;CAFS_HM_G_00054984	K09027+K08269+K04344
Human Diseases	Cardiovascular disease	Hypertrophic cardiomyopathy	2	156	0.963243	0.986384	ko05410	CAFS_HM_G_00047227;CAFS_HM_G_00069353	K12568+K10351
Environmental Information Processing	Signal transduction	Phospholipase D signaling pathway	4	252	0.964341	0.986384	ko04072	CAFS_HM_G_00090820;CAFS_HM_G_00067034;CAFS_HM_G_00063366;CAFS_HM_G_00018509	K08048+K16342+K02833+K04351
Organismal Systems	Immune system	Fc gamma R-mediated phagocytosis	2	162	0.968898	0.986384	ko04666	CAFS_HM_G_00067034;CAFS_HM_G_00059374	K16342+K05730
Genetic Information Processing	Translation	Nucleocytoplasmic transport	1	107	0.970267	0.986384	ko03013	CAFS_HM_G_00025012	K14288
Genetic Information Processing	Translation	Ribosome	1	114	0.97641	0.989342	ko03010	CAFS_HM_G_00053358	K02891
Organismal Systems	Sensory system	Olfactory transduction	2	187	0.984668	0.993606	ko04740	CAFS_HM_G_00049766;CAFS_HM_G_00049415	K04257+K04515
Human Diseases	Cardiovascular disease	Arrhythmogenic right ventricular cardiomyopathy	1	139	0.989693	0.993606	ko05412	CAFS_HM_G_00039384	K04490
Human Diseases	Substance dependence	Alcoholism	3	257	0.990359	0.993606	ko05034	CAFS_HM_G_00063366;CAFS_HM_G_00046585;CAFS_HM_G_00040355	K02833+K11253+K04266
Organismal Systems	Immune system	Neutrophil extracellular trap formation	3	274	0.993877	0.993877	ko04613	CAFS_HM_G_00071994;CAFS_HM_G_00046585;CAFS_HM_G_00070749	K03990+K11253+K01370
